# Supplementary material for: Genomic Features and Pervasive Negative Selection in Rhodanobacter Strains Isolated from Nitrate and Heavy Metal Contaminated Aquifer
Source: Microbiol Spectr. 2022 Feb 2;10(1):e02591-21. doi: 10.1128/spectrum.02591-21 (PMC8809349; doi:10.1128/spectrum.02591-21)
Supplement: SUPPLEMENTAL FILE 2 — Supplemental material. Download SPECTRUM02591-21_Supp_2_seq3.xlsx, XLSX file, 0.2 MB [file spectrum02591-21_supp_2_seq3.xlsx]

## Sheet: metal resistance genes-all
TABLE S5 Summary of putative genes related to metal resistance in Rhodanobacter
Product name	Compound	Amono acid sequence in FW107-2APBS1	protein sequence identity in comparison to FW107-2APBS1 (%)
			FW104-10B01	FW104-10F02	DSM24678	FW104-R3	FW104-R5	FW510-R12	FW104-MT042
Arsenate reductase (EC 1.20.4.1) glutaredoxin-coupled, glutaredoxin-like family	Arsenic (As)	MNTTTPMTATIYHNPDCGTSRNTLALIRHAGIEPTVIEYLRTPPSRKQLTKLIDEAMLKPREALREKGTPFAELGLDEAGITDDVIIDAMLQHPILINRPFVVTPRGTRLCRPSEVVLNILPPNLQPFTKEDGEVVVGREPLAIFPDADPR	0.423	0.423	0.414	0.423	1	0.441	1
Arsenate reductase (EC 1.20.4.4) thioredoxin-coupled, LMWP family	Arsenic (As)	MPPCRVLFICTGNSARSILSEATLNHLGKGRFEAFSAGSQPTGRVNPYAIEELKALGIATEGLSSKSWDRFTEAGAPPLDIVITVCDNAANETCPVLFGDFVKSHWGLPDPAAAHGAGAAIAAFRRAHTLILYRITALLKLPVETMGRDELKQALDHIGSITDEEADA	1	1	1	1	0.991	0	1
Arsenate reductase (EC 1.20.4.4) thioredoxin-coupled, LMWP family	Arsenic (As)	MQGHYNVLFVCTGNSARSILAEATVHHFGRDRFHGYSAGSQPKGFIYPQTLEVLKAVDLPIDGLRSKSWAEFMAPEAPVMDFVITVCDQVAGEVCPAWPGAPITAHWDIPDPAKAQGDQASVYKAFVLARNLLQQRISLLLNLNLTALDRLALSSRLDTIGKAPSNGAAG	0.484	0.484	0.484	0.484	1	0	1
Arsenate reductase (EC 1.20.4.4) thioredoxin-coupled, LMWP family	Arsenic (As)	MHPCRVLFICTGNSARSILSEATLNHLGKGRFEAFSAGSQPTGRVNPYAIGELKALGIPTEGLSSKSWDRFTGEGAPPLDIVITVCDNAANETCPVLFGDFVKTHWGQPDPAAAHGEGAVIEAFRLAHTLVLYRVNALLNLPVETMSRDELKLALDHIGTITDADEEHA	0.868	0.868	0.868	0.868	0.923	0	1
Arsenic resistance protein ArsH	Arsenic (As)	MPIQDLPHIAADMLDTPSLAKLALPADAGHPPRILILYGSLRPQSFSRKLALEAERILRHFGAETRVFDPHELPLLDSVPASHPKVQELRALSLWSEGQVWVSPERHGTITGVFKNQIDWLPLEDGSVRPTQGRTLAVMQVCGGSQSFNVVNTLRVLGRWMRMLTIPNQSSVAKAWQEFDDDGRMKPSPFYDRVVDVMEELFKFTLLVRGRSDYLVSRYSERKGAAAAKALTVAANVLEGAATAGKPACCSSGAC	1	1	1	1	0.996	0.311	1
Arsenic resistance protein ArsH	Arsenic (As)	MTMPDLPHIAADVLDTPTLAKLALPADSSHPPRILILYGSLRPQSFSRKLALEAERILRQFGAETRVFDPHELPILDSVPNTHPKVQELRALSLWSEGQVWVSPERHGSVTAVFKNQIDWLPLEEGSVRPTQGRTLAVMQVSGGSQSFNVVNALRVLGRWMRMVVIPNQSSVAKAWQEFDDAGRMKPSPFYDRVVDVMEELFKFTLMVRDRSDYLVDRYSERKGAAEAHALLVAAGVTEEAAPAPVVVEPAKTSCCFSGAC	0.847	0.847	0.847	0.847	1	0.304	1
Arsenical resistance operon repressor	Arsenic (As)	MQNRQAITILAALAQESRLAVYRLLVEHAPEGLAASAIAEKLGLPNATLSFHLKELSHAGLVSSRQSGRFIYYAPVIEAMDALVGYLTDHCCSQSAGTCATAAAKCAPDKRPAAAARRRPTSA	0.976	0.976	0.976	0.976	0.964	0	1
Arsenical resistance operon repressor	Arsenic (As)	MQTKQVLTILSALAQESRLAVYRLLIEHAPDGLAASAIAEKLGLANATLSFHLKELSHAGLVTSQQSGRFIYYAPVIEAMNDLIGYLTDHCCSQSDGSCQVGETSCKPSTDKLRSKIRTA	0.856	0.856	0.856	0.856	1	0	1
Arsenical-resistance protein ACR3	Arsenic (As)	MNQTPAELTACPAPAEGVRIGFFERWLTLWVLLCIVAGTLLGHLLPGSFEALGGMQVAQVNLPVAVLIWLMIIPMLLKIDFGALGGVRRQWKGIGVTLFINWAVKPFSMALLGWIFIRHLFAGQLPAAQLDSYIAGLILLAAAPCTAMVFVWSNLCRGEPAFTLSQVALNDAIMVVAFAPIVALLLGISSITVPWNTLLLSVLLYIVVPVALSMLLRRQLLAHGGETRLQKLLQRLGPVSLGALLATLVLLFGFQGRQILAQPAIIALLAVPILIQVYFNAGLAYWLNRRFGVPHCVAGPSALIGASNFFELAVATAVGLFGVHSGAALATVVGVLIEVPVMLSVVRIVNRSKRWYEAARE	1	1	1	1	0.989	0	1
Arsenical-resistance protein ACR3	Arsenic (As)	MNQLSAEVVDADPDTASGSRIGFFERYLTVWVLLCIVVGTLLGHWLPDTFEALGGMQVAQVNLPVAVLIWLMIIPMLLKIDFSALGGVRRQWKGIGVTLFINWAVKPFSMALLGWIFIRHVFAGYLPADQLDSYIAGLILLAAAPCTAMVFVWSNLCHGEPNFTLSQVALNDTIMVVAFAPIVALLLGISSITVPWNTLLLSVLLYIVVPVAISVVLRRWVLSRGGEPQLQKLLQRLGPASLFALLATLVLLFGFQGQQILAQPAVIAMLAVPILIQVYFNSGLAYVLNRRFGVPHCVAGPSALIGASNFFELAVATAVGLFGVHSGAALATVVGVLIEVPVMLSVVRIVNGSKRWYELKQA	0.888	0.888	0.888	0.888	0.888	0	1
Azurin (arsenate reductase)	Arsenic (As)	MRKLIALALLGLLSTPLMAAECATTVEASDAMQFNTKTITVPKTCKTFKVTLKHTGKLPVTAMGHNWVLAHSADESGVIADGMKAGAANSYEKPGDARIIAHTKLIGGGESDTATINVTKLKAGEQYAYFCTFPGHAALMKGTLSLGQ	1	1	1	1	1	0.946	1
Transcriptional regulator, ArsR family	Arsenic (As)	MPASARSRLARRLPRAATVFAALGDPTRLALVTRLCDGSRRSITQLCDGQPLTRQAISKHLRVLEDARVVRSERTGRESLYTLDPQPIGELREYIDLVSSQWDDALARLKSFVEK	1	1	1	1	1	0	1
Transcriptional regulator, ArsR family	Arsenic (As)	MPLPNHADLGAMRACADDASRLLKALGNAQRLRVLCLLVDHEMSVGQINEQLPDLAQSALSQHLARLREEGLVTTRRESQTIWYALAPGPAERIIDALYGIYCAPAEKSRTRKSRA	0.991	0.991	1	0.991	0.991	0.974	1
Transcriptional regulator, ArsR family / Methyltransferase fusion	Arsenic (As)	MDLATASSVLRLLADPTRVRLLALLEHEELTVAELAAVLHLAQPRVSTHLAKLKEAGLVRDRRAGVSAYYRANNEGDAAQHALLVSLRTSIDDALLREDSARLPGVLANRAREEGWADTVAGDMERHYSPGRTWETLARSLLQLLETGDVLDIASGDGITAELLAPHAHSIVCVDSSERVVAAAAKRLKTFANVRVVRGDMHALELGDQRFDLVLMLHALTYAEHPARAVAEAARLLRPGGRLLAVTLGQHDHRAAVEPFDHRNLGFSGERLDGYARAAGLDVLSCNRLSRERKAPHFEVISLLARKSA	0.997	0.997	0.997	0.992	0.997	0.961	0.997
putative transcriptional regulator, Fis family protein	Cadmium (Cd), Zinc (Zn)	MPLTLHPLARTTPRTRAELQAEDPALSHEALARRYGVTAPTVRKWRERDSTADRSHRPATLHCTLSAAQEAVAMEIRRTLWLPLDDLLVVVREFLNPAASRSGLARCLRRHELNTRPVEDKGAPVVRKTFKDYAPGFIHVDIKYLPQMADETARRYLFVAIDRATRWVYLRIYADQSEASSSDFLRRLHAVAPMRIEKLLTDNGSQFTDRFTRKTKEPTGKHAFDRECALLGIEHRLIKPRHPQTNGMVERFNGRVSDILATTRFRSREDLQTTIERYVKLYNEHLPQRAIGHKTPLQAMHSWRKLRPDLFVRRPKNQTGLDT	0	0	0	0	0	0	1
Two Component Transcriptional Regulator, Fis family	Cadmium (Cd), Zinc (Zn)	MSQKQRCLLIVEDDVGLQRQLRWSFEDYDVVMAGDRPTALALLRRHEPAVVLQDLGLPPDATGTTEGFATIAEILQDAPHTKIVVVTGNGDRDNAVKSIGCGAYDFCSKPLELEVLRLIVDRAFRVHELEAENRKLRSQSSTVLEGIIGSSEAMLDAYRLIEKVSPSSATVLLLGETGTGKEVFARAVHRLSTRRDGPFVAINCAAIPETLLEAELFGHEKGAYTGAHKQTRGKIELAVNGTLLLDEIGDMPFALQAKLLRFLEERVVERIGGRELIPVDVRIICATHQDLPALISAGRFREDLFYRVSEVTIRLPPLRERAGDIAPLARHFLEQAASRHGRAVHGFTAKALKAIEASPWRGNVRELENAVNSAVIMADGKQIDLEELRLGAAGGDILD…	0.991	0.991	0.998	0.995	0.991	0.94	0.996
Cobalt/zinc/cadmium resistance protein CzcD	Cadmium (Cd), Zinc (Zn), Cobalt (Co)	MSTSEPHKHDHDHHHDHSHGVAPDANKKYLTIALLLLLGFMAVEVVVGMLAKSLALISDAGHMLTDVGSIGLALVAMRLAKRPASGSYTFGLKRVEILSAQANGLTLLLLSVWFIVEAIRRLIDPPVVEGLLVTVIAVIGIGVNLLAVWAMSKANRQSLNVEGSFQHILTDLYAFIATAIAGGIIWWTGWNRVDSIAALVVAGLMLKAGIGLVRESGRIFLEAAPRGLDPVTIAEAIRALPAVTRLDDLHVWEVTSGMPALSGHIYVNHDIDCHDVRRAVEAMLHDRFKITHTTLQTDHGATDESASAAGCSFASTGGAH	0.919	0.919	0.337	0.919	1	0.919	1
Cobalt/zinc/cadmium resistance protein CzcD	Cadmium (Cd), Zinc (Zn), Cobalt (Co)	MSECGCHAEGSNEAERRILRFALVLNATMFVVGVIAGLIAQSMGLVADSLDMLADASAYGIALVAWQRTASFKASAATLSGTLLLILGAGVLAGVVWRLVAGSHPEGGWMMGIAFIALIVNATVLRLLERFRHGEVHLRATWLFTRVDVIANLAVIVSGVLVLLLHSAVPDLVIGAAIACYVLKEAFGILREAKEARAAALAPIGKP	0.816	0.816	0.832	0.816	1	0.816	1
Cobalt/zinc/cadmium resistance protein CzcD	Cadmium (Cd), Zinc (Zn), Cobalt (Co)	MIMPANAADRSLRRVVGIVALLNLGYFGVEFAVALAIGSVSLFADSVDFLEDASVNLLILIALGWSLKARARVGMGLAAILLVPALATLWALWSKFQLPAPPAPLPLTATGLGAMLVNFSCAMLLVRFRHHSGSLTRAAFLSARNDVLANIAIIIAGAATAMTHAAWPDMVVGAGIMLMNADAAREIWQAARSEHRAATGPHA	0.995	0.995	1	0.995	0.995	0.754	1
Cobalt/zinc/cadmium resistance protein CzcD	Cadmium (Cd), Zinc (Zn), Cobalt (Co)	MPAPDIAPFIHSHQFNHADAKAERNTRHVVFITAAMMVVEIVGGYWLNSMALLADGWHMSSHALAMGLSVMAYVLARRYAKDGRFAFGTWKIEILGGYSSALLLAVVAALMMVQSLERLFVPAAIQYDDAILIAVLGLGVNLLCAWLLKGEHPHEHGHAHGPDHGHAHGHGHAGHRHHDVNLRAAYLHVIADAATSVLAIVALVGGKLYGAAWLDPAMGIVGSVLVARWAWGLLRESGRILLDAEMDQPVVEEIRDVVRQRFTTAAVSDLHVWRVGRDSYACILGLVASSAIRAEDVRRELAIHEELVHVTVEVAVA	0.997	0.997	0.994	0.95	0.906	0.888	0.997
Cobalt/zinc/cadmium resistance protein CzcD	Cadmium (Cd), Zinc (Zn), Cobalt (Co)	MNTAHADRHAHAHDGDHGYAHDPTAASGSRGRKLLLAFGLTAAMMAVEVAGGAWSGSLALLADAGHMVVDALALLLAIVGARVAIRPADARRSYGYGRMEVLAGFVNALGQFVLVGWIVYEAGVRLLHPGEILSGIMLVVAIAGLLVNALVLRTLHGHAHDDVNLAGASLHVLGDLLGSLAAVLAALAIRWFGWLWADPVLSLLISLLILGSAWRLLRVSAHILLEGVPDGMDSALVEASLRTADPGIRDIHHLHVWQLASGSRMATVHAELAECADGAQALQAIKRMLLERFGIQHVTVQIDPGSCLDASEDCAGHGHR	0.994	0.994	0.997	0.994	0.994	0.881	1
czcABC family efflux RND transporter, membrane fusion protein	Cadmium (Cd), Zinc (Zn), Cobalt (Co)	MTISLLKRSLLGLALLAALAGPVLAQEPAPANPLALDAKAIKDAGIVLDKAAPRALTDELKAPGEVKADAYSTVLVSPRVESQVLARKAKLGDVVKAGDALVVLSSVEVATTQGALIVAEQDWQRIASLGPQAVSARRYNEAKVQRDQARAKLRAYGLSDGQIGGLLRKGSAGADGSFELLAPAAGRVTTDEFLVGERVEPGRTLFTLVKEDSVWVVAQMAPADAERVKPDADARILVHDTEIPGKVVQRSHQTDERTRTVPVRIEVDNRKDLLHPGELVEARIAAGSAVQKLAVPAEAIVLLQNQPTVFLAKGNGPFEPASVMVGDTRDGWTVITQGLKSGDTYVRKGAFALKARLLRSQLGEE	0.948	0.948	0.838	0.96	1	0.948	1
czcABC family efflux RND transporter, membrane fusion protein	Cadmium (Cd), Zinc (Zn), Cobalt (Co)	MSYRLWRTGARSALVGALLFPVAAVAVNNTFPVSAAQMRALGITVQRLDKPAAIRGLSYPARVILPPQQDVVISAPVAGVVEQLLVTEHQRLTIGQPLLRLASPEFGELQLAALEAANKNRLAQQTLQREKQLFAEGIVPQRRLLEAEAAASDGKAGLRQTSAALRLAGLDAPAVARLIGSGALQESLTLKARSAGLVVDLQAKPGQRVAAADPLLRIADPSQLWLDIQIPAKRADAWAKDGDITVVGRPVTARPMQAGAVVGEGQTVSLRARISAGVDRVRPGEAVQVQVPFADRANAWSLPLAAVARQGEQAYVFVRTAQGFDARKVNVVASAGQSVSVLGPLKSADQVAVSSVIALKAAWLGESGGE	0.279	0.279	0.26	0.279	0	0.254	1
czcABC family efflux RND transporter, membrane fusion protein	Cadmium (Cd), Zinc (Zn), Cobalt (Co)	MSRFWKIALIVVAVIVVAAVGFRLLHKPVPAGSAPVSAAAKNKDGKDETPPVPVTVVPVVKQNVPVYLTALGTVQALNTVTVNPQVGGQLLSLEFSEGQPVKKGQLLAQIDPRTYQAAYDQAAAKQRQDQALLETAKSNLTRSQDLAAKGYISRQDLDTLRNTAAQYEAAVAADAANVRDTQVQLNYTRVLSPIDGLAGIRAVDPGNVVTTASAIVTLTQLHPINVMFTLPEQNLDMVRRAAAKDGAGLQVTALDRTDAHPIANGGVLKVVDNQIDTSTGTFRLKSEFPNANNELWPGQFVNVRLLVNTVDGGLVIPAQAVQRGPDGDYVYQVQADSTVKMQPVTVAGEVGDSHVMIGNGLQAGERVVTEGQFRLKPGSKVNALKPGEVPAAPTAAELE…	0.985	0.985	0.993	0.985	0.985	0.93	0.993
czcABC family efflux RND transporter, membrane fusion protein	Cadmium (Cd), Zinc (Zn), Cobalt (Co)	MKRPLIVLAAVAAAAALLVAGYLGGRRQAAVAPSSTPASTAAAADAGKVLYWYDPMLPEQHFDKPGLSPMGMQMVPRYADGGGADESVVRIDPATVQNLGVRIVPVERRVLSTTLHVPGTVTWNPREAITVSARVDAVVSQLHVRAPYTRVAAGEPLAELLAPQWSSALAEYDALQGAQSADAKALRRAARERLQVLGLTAADIRAAHAAGPITLHAAQAGTVTALEVREGQRVGAGQTLMTLNGLATVWVEASLPQAIAGTVRAGTPVTVTVDAFPGQVFRGSVETLLPEVDSATRTQRARIVLANLDGRLSPGLFATVQLQPAEGGAVPVVPSDALIATGAQTRVIVAEAGGRFRPLAVRTGRSADGYTEILDGLHGGEKVVVSGQFLIDSEASLSG…	0.806	0.806	0.979	0.827	0.979	0.767	1
czcABC family efflux RND transporter, outer membrane protein	Cadmium (Cd), Zinc (Zn), Cobalt (Co)	MRRIWQASPEVQAARADLDAARARARAAAQPLYNPSLSLDAENADVNRRTAGISLPLDLSGKRRARTSQGEADLLAAEASYNVRRRDVAARWLTAWSTAVLAARQSELGRRRLALMQRFDDLAAQRLKVGDISSPERDLAGLALGEAQVQQATLAGNEAAARAALLAISGDQPMALPPLPNGLSPATDSVMPLPVDELPELRQARAQQASAEAGVQVARRARIPDPTLSLTGGQVRSGPRTDQVIGVSVSIPLPVLNTGRAEVDAARAEADAAAAGVRSRQFVLRAGLQEAQARYAALRGATEAFRSGRAAAFEDRTTLLEKLWRAGEISTSDYLVQLKQSLDTALSGQELESQTWQTWFDYLTAAGRLTDWLDGRTQDGHNQDMTR	0.925	0.925	0.938	0.948	1	0.925	1
czcABC family efflux RND transporter, outer membrane protein	Cadmium (Cd), Zinc (Zn), Cobalt (Co)	MPPSLATHRFDPADGLDVTETAMLAVANSPALKLKRDELGVARAQAFAAGLLPDPQLSVGEDFPQHSGGGLTTAFNLGLSEDIGALLTRSSRQAAARSQAGQVNLELLWAEWQTVAQARLLFDQVLNLRAQQARLASEQAALEQVTPYIHAALAAGNLTYDSASAGLNAAADVRKQRADNAVALHQADSDLHVLLGLAPTAPLELVGAPYRVAPTAAQLQQALADLPRRRPDLLALQAGYQSQEAKLRGAVRAQFPALNIGFNSARDTSAVYTHGFSVGITLPLFDRNRGNIAIERATRQQLKDDYASRVLTTRSDMQRLAADLATLDRQRDALTAHARQLADARRAAEPAWRQGLLDWPTWLAIRSRSLAADLDLLAVQQQQATQSIALEALLGNTDV…	0.998	0.998	0.985	0.998	0.998	0.867	0.985
czcABC family efflux RND transporter, outer membrane protein	Cadmium (Cd), Zinc (Zn), Cobalt (Co)	MLSMRLTRRPMVAGLALLLGGAMAVAAFAAEAPLTLEAAVQEGLARAPQLEARAADATAVREEAARTGQLPDPVLTFGLANVPVTGPGAFSLRSDEMTERTVGVMQAIPSRSARRAERALASARIGAAQAEGVVAAQSVRERIADAWIELWAVERQRTLLAELHDEASLAARLAQARLHGGEGSAVDALATRAELATLDNRLAAVDADRTAAQAGLQRWLGVSPGALAATQDFSRLPVQAERLLTGIDQQAPLQAWAAREQLARATLDRARAARHPDWSVSASYGRRAPGLSDMVMLEVGVSLPLFTRNRQDRGISASQAQWDAVQADHEDARRAQREAVARALAAWQGWEQQIARYRQTLLPLARDRAHIALAGYRGGGPLQPWLDARRAEIELRLSY…	0.804	0.804	0.988	0.829	0.784	0.7	1
czcABC family efflux RND transporter, transmembrane protein	Cadmium (Cd), Zinc (Zn), Cobalt (Co)	MLERLVEFSLRYKVLVLIIFVVIGFLGFQAVRQLPIDAFPDVTPVQVNVYTEASGLAAEDVEQLLTTPVESALAGLPKVEQIRSVSLFGLSYVSVYFDDSMDIYFARQLVNERLQQVGDRLPAGYGKPEMGPNTSGLGQVFWYTVERADDTLRGTTAGTAPNDMDLRTLQDWTIRLILRTAPGVDDVSSWGGQEKQFQVRIDPMKLIAHKLGFKNVIEALQANNAQVGGNFVDVGREQYLVRGLGLIQNAKDLGNIVLKTEDGTPVYVRDVATITEAGAPRTGAVTRDGKEVVLGMALARIGENAKSVVDAVKAKLDTVKQSLPPGVVVKPVYERTELVNAAVGTAVRALVEGSILVALVLFLFLGEFRSALVVVVALPLAMLIAFICMNQVGLSANLM…	0.978	0.978	0.97	0.971	1	0.978	1
czcABC family efflux RND transporter, transmembrane protein	Cadmium (Cd), Zinc (Zn), Cobalt (Co)	MLNRLIQFALAQRLFVLLAAALLAAAGWFAFQHLPIDAFPDVSSTQVKVIMKAPGMTPEEIETRIAIPIEVEMLGIPDQRMLRSVSKYGLVDVTIDFQDGTDIYWARQQVAERLNGILADLPEGISGGMAPITTPLGEMFMFTVEAENMSITERRSLLDWVIRPALRAVPGVADVNALGGLVRSYEVVPDPVKLAAVGLSTNDLQAAIGANNRNDGAGRLSEGDEVLLVRTEGNIRHLDDLRAIVVTRKDGVPVRMGDVAEVRIGALTRYGVVTKDGRGEAVEGLVLGLAGANARDVVSGVEKKLAELAPSLPAGVKLQVFYNRADLVNKAVGTVTKALIEGTLLVLVLLGAFLGNVRAAITVAVVLPLAALATFILMRVGGMSANLMSLGGLAIAIGM…	0.424	0.424	0.413	0.369	0.999	0.424	0.999
czcABC family efflux RND transporter, transmembrane protein	Cadmium (Cd), Zinc (Zn), Cobalt (Co)	MSDHLPPMPPRAASLMNRIVGASLAQRFLIALLVLVLIGAGVHALHRLPVDAYPDLSPPSVEIITQWPGHTAEEVERLITVPAERGLTGIPKTDNTRSISLYGLSVVTLTFNNGTDNYFARQEVFNRLGDLGLPDGVKPSVSPLSSPSGLIYRYVLQSSDRSPMELKTFEDWVVEPQYRTVAGVADDSGFGGGSMQYQVLLDPAKIAGVGLTAQQVQAALAANNGNAGGGFYSQGGQFYYVRSVGRLQTLEDIGNVVLAVHDGNPVLVKDVGRVVIGIAPRLGQFGFEKQDDAVEGVISLRTGEKTQDVLQRVEAKTKELNEQILPKDIKVHPFYDRSDLVAVTTQVVKDNLLRGMLLVVVVLIFFLYDVRAGLIVAVTIPLSLLVAFIGLDLQGASAN…	0.39	0.39	0.385	0.329	0.379	0.932	0.388
Hypothetical protein involved in heavy metal export	Cadmium (Cd), Zinc (Zn), Cobalt (Co)	MKNSYVRFLAMIATATVVMFGVMYLNTYRLDHVFWSQTRAWMALVMGATMAVIMLGFMLHMYGSRTMNLAIVGGAVVVFAAALYLVRSQATVGDVSYMKAMIPHHSIAILTSERAHISDPRVRKLADEIITSQKREIGEMKGLIKDLESKQAQP	0	0	0	0	1	0	1
2-hydroxychromene-2-carboxylate isomerase/DsbA-like thioredoxin domain	Cadmium (Cd), Zinc (Zn), Mercury (Hg)	MSTPVPLRIDFVSDVSCPWCAIGLASLQQALAKLEGEVSAQIHFQPFELNPQMALEGEDATEHLVHKYGSSAEQIDANRAAIRERGAALGFAFNMGRRSRVYNTFDAHRLLHWAGLEGRQLALKRILLRAYFTDGEDVSSHDTLARLAVEAGLDGERARQLLEGSEFADEVRAQEQFFTSRGIHSVPATIVNGQHLISGGQPPEAFEQALRQIVAAG	0.995	0.995	0.995	0.995	0.995	0.86	0.995
DsbA oxidoreductase	Cadmium (Cd), Zinc (Zn), Mercury (Hg)	MLHEDSILAAPVTAHDHVQGNGHAVVTLLEYGDFQCPACGSAYPLVKQLQHRYAGNLRFVFRHFPLAQAHPYAMLAAELAEAAAVEGRFWAIHDWLYEHQPDWASSGGAGLEAGVRALGLDEATIAATLRNPDIDASIRRDFMGGVRSGANGTPSFFVNGYLYQGDFDTLAHRIGRVIARQQ	0.984	0.984	0.995	0.984	0.984	0.862	0.978
Periplasmic thiol:disulfide interchange protein DsbA	Cadmium (Cd), Zinc (Zn), Mercury (Hg)	MFKRFAHPRLLTLLVGLLLASACTAQSGAPAPYTEGTEYVTLPAPHQRYSSEGKVEVVEVFSYGCIHCAQFAPTAEKLRQQLPAGVAFKLVPAPFSAEWLPYARAYYAAKQLGVVERTHLKLFDAKFAQHYPVNSLDELADFYAHEGVDRAAFMRLATSAEATAKLKEDLALIQRWQVDGTPTIVVNGKYRVITMHSFDEMVAVTQWLVKRELAGK	1	1	1	1	1	0.912	1
Periplasmic thiol:disulfide interchange protein DsbA	Cadmium (Cd), Zinc (Zn), Mercury (Hg)	MLKRLSFLCAALLALAACSHDRDSGSTAPATAPVASSSAEAAAPASPATSTAPAAAGSTAPASTGTAAATAPGEPAPAASTPAVAAVPFVDNGKWVEGKHYFLIDPAQPTSHPGKIEVTEVFSYGCPACNGFHATVDQIAKSLPPNAVMNYLAASFRPDENWPMYQRAFYAAQALDLVGKTHDAMFDAVWKSGELSTYNLKASGLKPHEAWPTIEDAAKFYAKYGVDPKEFVGVANSFTVNTRMKRADDLMKAYGVDSTPTMIVNGKYRFTASSAGGYAQSIELTQWLVAKEAAGK	0.976	0.976	0.986	0.976	0.976	0.831	0.976
Periplasmic thiol:disulfide oxidoreductase DsbB, required for DsbA reoxidation	Cadmium (Cd), Zinc (Zn), Mercury (Hg)	MNPFRWSYRVSFLVGFLVCAGLLGFALYAEYGLGMTPCPLCVFQRIAFLFMALFFLVGGLHAPRGNGRWAYAGLVLVGAVGGIVTAGRHLWLQTLPADQVPSCGPGLGYMLDAFPFSRMLKLVFTGSGECAKVEPILGLPMPAWTLLWYVALAVLAIAAARRRSAVK	0.994	0.994	0.922	0.994	0.994	0.919	0.994
thiol:disulfide interchange protein DsbC	Cadmium (Cd), Zinc (Zn), Mercury (Hg)	MAFSCLCENAPLPPVNAPATDRTRLVMLKKLLLALCIGGLSLSACAAENDAAPVAGPAVTPAAQQMVRQAIKSLAANVEVDSIEPAPMPGFYQVIAAGQMLYVSTDGKYAMHGDVLDLQSKRNLGDDAWARFRKAELAKVPASERIVFAPPNPKYTISVFTDVNCGFCRALHEHVAAFNKEGIAVEYLAWPREGVVTTAGRPTPTYTEMVSVWCAKDRKAAFTAAKEGRAPAPATCTNPVKDQFNLGVKLGVNGTPAIYGPDGRVLGGYVTPEQLLQALKQGG	1	1	1	1	1	0.961	1
Chromate resistance protein ChrB	Chromium (Cr)	MAYSTTWLMLISSLPGQTQTTRMRVWRALKAAGAGAMRDGVYVLPQADNARAVFDEQAAEVIAADGTAQVIAFDSRDEVQQGALMALFDRSNEYRELFGQLGALQARLATLEEAEARRELAMLRRDVAALVEIDFFPGPPRRQVESTLIDAEAALNARFSPDEPHALHGKVPRCDPAQYRGRLWATREHLWIDRVASAWLIRRFIDRKAKFAWLKTTTSCPKDALGFDFDGATFTHLGARVTFEVLLASFGLGDDRGLARLGALVHYLDVGGVPVPEAAGFAAIMAGARTTQPDDDALLKAIAPVLDSLYAAYAQDSHVKPKRARK	0	0	0	0	0	0.592	1
Chromate transport protein ChrA	Chromium (Cr)	MTVLPNNAITGMPEAEDAGSMHRVSLAQATRVWAKIGWLSFGGPAGQIAVMHRELVEQRRWISEPRFLHALNYCMLLPGPEAAQLAIYIGWLLHRTAGGLVAGCLFVLPGVLVLSGLSVLYAFVGQVAMVVAVFFGLKAAVLAVVVEAVLRIARRALKGHFFVGVAFAAFLAIHVLRLPFPLIIAGAAVLGIVARRWRPRWFPVEATAAELAGDGYLVDQLMLRGELAHTKPSRTRALRAVGIGLALWAAPVLAVVILFGHTSVLAREGLLFSETAVVTFGGAYAVLAYVAQRVVTDYGWLSPAQMLDGLALAETTPGPLIMVVQFVAFMAAFQHQPGMSPWLAGMLGSLLTVWVIFVPCFLFIFLGGPYIETLRGNRVLNSALSAVTAAVVGVVLNLS…	0	0	0	0	0	0	1
Superoxide dismutase [Fe] (EC 1.15.1.1)	Chromium (Cr)	MAIELPPLPYEKNALEPHISAETLEYHYGKHHQAYVTNLNKLIEGTEFANAPLEEIIRKSSGGVFNNAAQIWNHTFYWNSMSPSAPQGRGGGAPSGKLADAITKAFGSFDKFKEEFSKSAAGNFGSGWTWLVQRPDGSLGIVNTSNAATPITGSDKPLFTTDVWEHAYYIDYRNARPKYVEAFWNLVNWEFAAGNLA	1	1	1	1	1	0.97	1
Superoxide dismutase SodM-like protein ChrF	Chromium (Cr)	MQWVTRERPKIDRIACPWLIARFIDATPEFLYVPTAQVFAVAEATGAVPYDIPGAELSHEGEFCSFDAFLKCYALDDPALSQLAAIVRGADTSRPDLTPQSAGLYAISLGLSRVFENDHDMLQHGLVIYDALYAWCKHGQGEAHRWPPGS	0	0	0	0	0	0.321	1
magnesium and cobalt efflux protein CorC	Cobalt (Co), Magnesium (Mg)	MFSGEPRNRDELIEELRSAQSNGLLSVNTLTMVEGAIKVTELSVDDVMVPRAQIVMLAADSPLPDILAAVVESGHSRFPVHGEDKDEILGILLAKDLLKYFGAAEHFDIRAILRPAVLIPESMRLNVLLEEFRLSRNHMALVVNEYGGVAGLVTIEDVLEQIVGEIDDEHDDEVEPELMHEQPGGDWLVSALTPIEDFNEQTGADFPDEEYDTVGGMVTAGFGHLPEVGEEVAIGDYLFHVTEADDRRVQAFRVVKQ	0.996	0.996	0.996	0.996	0.996	0.965	0.965
magnesium and cobalt transport protein CorA	Cobalt (Co), Magnesium (Mg)	MNPITPPSAPPSSSPPMVVNCIAYRRDGSRIGEVTIDAISDVLAEPDTFVWVGLYEPDETLLEKIQDEFGLHDLAIEDAHAAHQRTKLETYGDSLFLVVQTAQLVDGELAFGETHIFFGPRYLVTVRHGASQSYAPARRTCEHAPELLANGPSYGLYGVLDFIVDNLLPIVRDFREEVHQLEHDIFGETFKSSTVRRLYDMQRDLMTLRLAVAPLQDIINQLIRLHPHLVPEVLHAYFRDVYDHAFRVNEAIGAMREMLTAAINVNLSLVSLRQNEVMKKLAGWAAMLAAPTLLTSWYGMNFAHMPELGQPWAYPAIIVVMACVVGGIYLGLKRARWL	0.997	0.997	0.985	0.997	0.997	0.911	0.997
Copper resistance protein B	Copper (Cu)	MKVNRRNTSTAPHRSVWLAAVLLALPLAATAQSAPASSSTSSMDMSSMPGMDHGSMAGMTMPAPASSAAKPATKAPAKKAKKKPVSAAPTPASHAMDGMKGMDHSTMPNMDHSTMSDMPMPAKPAASAAPVGDMPGMDHSSMPGMSPGAMQGMDHSATPPKGQGDMTGMAAMPGMTMGPMQGGSPPPNARSPDYSDGVGYGSMKGMDMADNASLGMLLIDQLEAFHGRDANGQSWEAEGWYGNDENKLWVRTEGERSRGKLEDGDLEAFWNHNIATYWSTQLGARQDLGEGPKRTWAAFGVQGLAPYWFEVEATGYVGASGRTAARLRADYEMLFTQRLILQPEAEINLYGKNDPQRRIGSGVSDVQFGLRLRYEIRRQFAPYIGVNWVRRIGTTADYA…	0.803	0.803	0.822	0.564	1	0.803	1
Copper resistance protein B	Copper (Cu)	MKTPRRDTSIVPLRSALLAALLLALPLPAAAQSAPASAGSTAPVDMGAMPSMDHAGMHGMAMPASAGSSAPPAAKTLVKKARKPHVPATPAAAPAGAHPMHGMDHGAMPPMDHGSMQGMDHGAAYDTGAMPDRAMEPMPGGRAPADARSGDYSDGIAASPAHALHMHGSAPAGMLLVDQLEAFHGRDGNGQSWEGAGWYGSDADKLWLRSEGERTGGRLDDGEVEALWDHAVAAFWSTQLGVRHDFGAGPRRSWAAFGVQGLAPYWFEIQATAYAGPAGRSAARLRADYELLFTQRLILQPELEVNLHGKSDPARGIGSGISDAKLGLRLRYEIRREFAPYIGVVWTRRFGATADFARADHQAVFDRQWVAGLRIWF	0.989	0.989	0.973	0.989	0.989	0.765	1
Copper-translocating P-type ATPase (EC 3.6.3.4)	Copper (Cu)	MNAYAAWAHPQLAAQVLRVRRDGCSEVALRVEPLNDARQVLWLEQRIRALPGVRRVAIDRPAQRVRVVWDVQRTSLPSLLDNFAIAGCPAQPLQQDSIDDARAQEQHDALKRLLVAGMCSMQVMTYAFVIYIGVVDFVDFSTRNLFRWLGLLTSLPVVFYSALPFFRGAVRELGQRRLGINLPVALAVALVFLASTFNTLRGSGEIYFDSVTMFVFLLLGGRYVELRSRHRSGALGDAAIDATPLLAQRRRADGELETVAAIALLSGDRVHVAEGGTVPADGVLESAGAQVDEALLSGESRPLQRLRGERLVAGSVLLSGPAELRVEHSGATTVAARLGALASRARHARSLIAPSDREVGRFVARVLVLTALTALGWLLLDPGRAFEAAVAVLVVACPC…	0.992	0.992	0.989	0.994	0.995	0.835	0.991
Cu(I)-responsive transcriptional regulator	Copper (Cu)	MPRPALRPEAADARALGLHTIGEAALASAVTAKMIRHYESIGLMPTAGRTFAGYRLYAESDLHRLRFIKRARTLGFSIKEIEQLLSLWDDRQRASSEVKQLALQHARALEQKIREMESMRATLTDLARRCHGDNHPDCPILEDLAGTSRKATN	0.429	0.429	0.429	0.429	1	0.441	1
Cytoplasmic Copper homeostasis protein CutC	Copper (Cu)	MMLEIAANSVASALAAQEGGAGRVELCTALELGGLTPSHAQIALVRERLRIPLVVLIRPRAGDFLYSELECETMRRDIEACGALGCDGVVLGVLDANGEVDMPRCRTLIAAAGTMGVTFHRAFDLARDPSSSLDDLIALGCERVLTSGAQASAVDGATLIRELVTQAAGRLAVMPGAGITAQNIAALAAATGAREFHASAKHHLPSAMRHRRALLSDMESGELRSDAEQVRAMATALATAAQRATRF	0.895	0.895	0.925	0.895	0.895	0	0.943
MultiCopper oxidase	Copper (Cu)	MNLFSPPPADLSRRRFVQGVAIGGAVAGLGLLRPSNVWALTNPGHPTVLSGTDFALDIAETPVNYTGATRLATTVNGGIPGPILRWKEGTTVNLRVTNRLRVPTSIHWHGIILPFQEDGVPGISFDGIAPGETFLYQFKVRQSGTYWYHSHSGFQEQTGLYGPLVIEPAGPDRHPTDRDYVVMLNDWTDENPERIFAKLKKQSDYYNFAQPTVPDFFRDVREKGLSQALAMRKMWNEMRMNPTDFGDVSGYTYTYLMNGAAPAGNWTGIFKPGEKLRLRFINGSAQTIFDVRIPGLKMTVISADGQDIEPVSVDEFRISVAETYDVIVEPQEERAYTLFAQSIDRSGYARGTLAPRAGMEAEVPKPDPIQWLAMDDMMGAMAMGGSGHGSMQGMSGMSG…	0.811	0.811	0.907	0.83	0.998	0.835	1
MultiCopper oxidase	Copper (Cu)	MLLQPIDIFVYAWLAIAVLSAIYVAWDQFRGNPEPTVMKWGFVLITLYMGPIGLLLYVMADKEPTPGTHEAFVQPLWKQGAGSAVHCVAGDATGIILAAVVVSLIGLPMWADLIVEYAAGFLFGLLIFQSLFMRKMMGGSYLENVRKSFMPEFISMNAMMAGMAPVMVLLMMGRDMRAMWPGEPLFWFVMSLGVTAGYAVTYPVNVWLVSRGMKHGLMTVRDDAPPQHDERPQASTSASHDHGAMASMPADHVMSAVTGKDDGKHGMHDASSGHGMHGGGKTPTRAQLIAVTAFTSLMLIAGMTLPSAFVNMRLSAHEVGKLIMPPGMITTQETPAATMRDMAGIDPRTSVYTAPVAAQGDQLLQPQIVEGVKVFHFNLEVIQWSILADRPVNAYAVNR…	0.311	0.311	0.294	0.311	0.991	0.311	1
MultiCopper oxidase	Copper (Cu)	MSVPDSGKPAPSTWPAVAGTALRVAFGLIWAVSAALTWTADFANHYVGYLHNAATGQPAWSAWWFELWIGLVTPHVGFFVWATRIAETLLALALLLGFARKITYVVGILFSLLIWSTAEGFGGPYSVGANNIGAAISYVLIFAALIVINLRSGPSPYSLDYLIERRWPSWRRLADWNDTLPLTEVHPLPWRVQGPALAGVLILVALLLAGLHSALNVKSASPQAAAAAVTPLSLASSQPIGKARDARLPPLQEGGSVAVDIAVSDQSVEIASGVQYQAWTFGKSVPGPVIHVRQGQTVNVKLTNHGTMQHSIDFHSAITPPSLHYVDIMPGESIAFSFVAKVPGAFLYHCGTPPVLLHIGNGMYGAIIVDPATPLPPAAESYVLVQGEWYTQQVSGKLM…	0.995	0.995	0.995	0.995	0.995	0.927	0.995
MultiCopper oxidase	Copper (Cu)	MNPFSPPPAADLSRRRFVQGLALGGAAAGLGLLRPPNAWALTSPGQPSVLGGTEFALDIVEATVNFNGVARPATTVNGGVPGPLLRMREGTTVNLRVSNRLRVPTSIHWHGIILPFRMDGVPGLSFDGIAPGESFVYRFQLRQSGTYWYHSHSGFQEQNALYGPLVIEPAGRERYPADRDYVVMLNDWTDEDPARIYARLKKQSDYYNFAQPTVPDFFRDVREKGLRQTLAMRRMWNAMRMNPTDLGDVSGYTYTYLMNGTTPAGNWTGIFRPGEKIRLRFINGSSSSIFDVRIPGLKMTVIAADGQDVQPVPVDEFRISAAETYDVIVEPQEERAYTLFAQSIDRSGYARGTLAPRAGMEAEVPALDRRLWLGMQDMMGAMSHADHGGGHAAMPGMEH…	0.983	0.983	0.981	0.758	0.985	0.869	1
Periplasmic divalent cation tolerance protein CutA	Copper (Cu)	MTRPAAPNAVLLCYCACPDTASAQAIAGALVDERLAACVNRLPGVHSTYRWQGAVTRDSEELLLIKTTAARFDALKARLLELHPYELPELVAVPVQRGHAAYLDWVRAATGEAPQDC	0.94	0.94	0.949	0.94	0.94	0.865	0.94
putative Copper efflux system periplasmic protein CusF	Copper (Cu)	MKKPCITLAITAALFTAPAFANPQQMDPNMPGMAGMHEATPADVQGVGVVKAVDTAKGTITLQHEAIAAIGWPAMTMTFKLASPDLLKGVKVGDKVRFSLHPAGIASTVTAIAPAQP	0.687	0.687	0.81	0	1	0.647	1
RND efflux system, Membrane fusion protein	Copper (Cu), Cobalt (Co)	MSVKHRRWIVAAVAVAAVVAVAWWALQSAPRPLDVVAVTRGPLVQRFEEEGRTQLPRRWVLTAPIAGTLRRIDLLQGDAVKAGQLVAVIEPLQGALLDPANRTRLLAEEQAAQASMQAAQQRLAAAQADAELAARDARRMRALGASGVVSVAALDEVEARLARARAAAAAAQAERRAAGQQRAALAALLLGQGRSGGQVVELRAPIDGVVLHRFQESAAPVQAGQSLLELGDLRQLEVMVQALSQQAIALRPGSSARILRWGGEGALPARVTRIEPGGFTKVSALGVEEQRTLVWLDITAPRAQWESLGDGYRVEVEFEVGRRPDVLQVPSSALFRDGRRWAVYRVAGGRARLTAVTPGMQGDGATEIVAGLRQGERVVAYPDDRIADGLRVRPLAASP	0.985	0.985	0.99	0.982	0.985	0.261	0.985
RND efflux system, Membrane fusion protein	Copper (Cu), Cobalt (Co)	MSWKKIALVVAALLAVALAMHFSRGRGDSSKAARAPAAVPVEVASATRGDVELSLKLVGRVEAWSTVSLRARVSGQLQSLSFTPGALVRKGSMLAQIDPRLLRAQLDQARGSVARDLALLQKAQADQRRYADMLGKGFVSKADYDLYQANLAVARATLQSDRAAQELAQTQLDYARIVAPFDGIAGAPLVWPGAQISADSTDIVVLNQVEPVRVAFNIPEDSLPAVRAALASGAVAVQVTVSGDKGTPLAGTLEFIDNAVDATTGTIVLKARFDNAGHRLTPGQFVQVSLPTTRLANVVSVPVHALQSSSSGSFVFVLGADGKVQQRYVTPGPTSAGRTVIDKGLKGGEQVVTEGQMLLVDGSAAVVRPG	0.978	0.978	0.882	0.984	0.984	0.383	1
RND efflux system, Membrane fusion protein	Copper (Cu), Cobalt (Co)	MKKQWMLVPLVAAGAFGSWLLLHGNDSRAQSPAGGPPPEVTVAQALTRQVSDSAEFTGRLEAVNTVQVQPRVGGFVESVHFQEGALVHKGDVLFQLDARPYQAEVDRLVANQAQAKAELSLAETNQRRAEMLLAQHAIAQQEADRQATTAQSARAQLGAATAALAAARLNLDFTQVRSPIDGRVSNARVTPGNLVTSSDVLTSVVSVNPVYVYFDVDEQTWLKLDHLRASAKQAGRNARIEAAMGLADETGYPHDGRLDFVDNQLHSGSGTMRLRAVFDNADGLYTPGLYARVQLQSGQARPRVLVDDRAIGTDLGNQFVYVVDKEHKVQYRKVDTGALFHGLRVIDSGLGANDVVVVNGLQRVRPGVEVNPQKVAMSYRLDSADKALVERGDAPDADA…	0.978	0.978	0.995	0.978	0.974	0.34	0.995
RND efflux system, Membrane fusion protein	Copper (Cu), Cobalt (Co)	MHRHRLLPTALLALGLLAGCGGKPSAGAGAAKPPALAALVVHAEDAPRQQLWDGVVEAVQQVTITAQTNARVRELPHDVNDVVAKGDVLVRFSDVEQQSARQAAQAQLASAEATYKDAQAAFQRIEAVYAKGYVSAAQMDQQRAARDAARAARDAARAQLANVGQQLDYTVLRAPFAGIITRRFVHVGEAVQAGPPSPQPLIQLQALDQLRVNVQVPQSAVEAIRQFHSAQVLSGDRRIAAAAVEVFPYADPQTHTFNVRLPLPADSDGLYPGMTVKVAFATGAAKRLLLPASALVRRGELVGAYVIDAHGVSLRQLRLGAHEGEQVEILAGLDDGERVARDPQAARAWLVARHAAGQPSSGASAHD	0.951	0.951	1	0.951	0.939	0.91	0.981
RND efflux system, Membrane fusion protein	Copper (Cu), Cobalt (Co)	MNRSLLLPLLCLLLAACSHGAADDEEAAAAKGEVAVTTATPVQRTFHDTVEAWGSAAGDPQHARAISLAHGGQVVALDVAAGQSVRRGQPLLTIAPDPAARSAYQQAQSALELASGELQRTEQLAAQRLATQSQLATARKALADAQAALAAQRALGGGSAQETVGAPADGVVNALSVGLGERFAANAPLLSFTPAHALVAQLGVQPEDGARLHAGMPVQLRSVYGDQAAFVGTLRMIGQSIEPQTHLLGAQVELPAEAGAALVAGAALEAQIRTADFSAWAVPRAAVLHDEHGDYLFQIEHGHAKRVDVTLRSPEGDPIGVQGPLDAQAKVIVLGAYELADGDAVRESAR	0.991	0.991	0.983	0.991	0.991	0.831	0.986
RND efflux system, Membrane fusion protein	Copper (Cu), Cobalt (Co)	MKSSSLSTPLLCLSLLVLAACGKGKEQGPPQMPPPEVGVVQVQPQDSPLTRDLVGRLSPYRSADVRARVAGVLLKRAYTEGTDVKRGQLLFQIDPAPLKAALSAAEASQAQAQATDTNARINAQRARELAPKGYISKSDLDNALATERTAAAAVQAARANVQAARISLGYASVTAPIDGRAGQQQVTEGALVGNGEATLLTTVDQIDPLYVNFTLSVADMEQMRRAQTSGNVTLAEPNKASVQVALPDGSSYAETGTVDFSSTTVDPATGAVNLRAQIPNPKHSLLPGMYVTLKAQLGQQHKVFLLPQAAVQRDTVGAYVFTVGKDGKVARHYVTLGAASGGDWVVTDGIAAGDQVVVSGVQNVKEGAPAKASPWKPQAEGNHGPAAAGTPARGK	0.997	0.997	0.997	0.997	1	0.791	1
Copper/silver efflux RND transporter, membrane fusion protein CusB	Copper (Cu), Silver (Ag)	MPAAHGGDKKILYWYDTMVPQQHFDKPGLSPMGMQMVPKYADEGVAKDVVRIDPATVQNLGVRTASVERRVLASAIRVPGTITWDLRQATTISARTDAVVSKLDVRAPYTAVKAGEPLAELLAPQWSSALAEYAALQQAHSADAKGLRAASRERLQVLGLTPEDIRAARHGSGAAITLHAPQAGVVTTLDVREGQRVSAGQTLMTVNGLSTVWIEAALPQAAAGAVHSGTPVTVTVDALPGRSFHGIVETLLPDVDAMTRTQRARVVLANPGEALSPGMFATVQLDPTPDAAVPVVPDDALIATGTHTRVILAEGDGHFRAVSVRTGRAAGGYTEILDGLSGGEKVVVSGQFLIDSEASLSGALERLNDASAPPAPAASAPMPGMPMGGKP	0.753	0.753	0.921	0.76	0.753	0.712	1
Copper/silver efflux RND transporter, outer membrane protein CusC	Copper (Cu), Silver (Ag)	MLSIHFARHLMVAGLATLLCGAVAAAAQAAEPPLTLEAAVQHGLARAPQLDARTADTVAAREEAARAGQLPDPTLTFGLSNFPVTSPGAFSLRSEGMTARTVGVMQAIPSRTARRAERALASARIDAAQADRVATVQSVRERIADAWIDVWVTEQQRSLLAALHDEAGLAVRIAQARLRGGEGNATDVLAVRAEAATLDNRLEAIGADLVAAQAGLQRWLGPGVFDLAEAPDFGRLPVTADHLEQRIDQQAPMQAWQAREQVAQAALEQARAAKHPDWSVTASYGRRAPGLSDMVMLEVGVSLPLFTRNRQDRGISARQAQWDAVQADHEDARRAQREAVTRAVATWQGWNQQVQRYQDTLLLLARDRAQTALAGYRGGGSLQPWLDARRAEIELRLNY…	0.816	0.816	0.868	0.826	1	0.741	1
Copper/silver efflux RND transporter, transmembrane protein CusA	Copper (Cu), Silver (Ag)	MIAALIRAAIAHRVFVLLAALALAAVGVFSALHTSIDALPDLSDTQVIIRTSYPGQSPQVVEDQVTYPLATTMLSVPGATTVRAFSFFGDSYVDVLFDDSTDLYWARSRVLEYLSQARDRLPAGVTPALGPDATGLGWIYEYALIDRTGQHDLGQLRALQDWFLRYQLKTVPNVAEVATLGGMERAWQIVPDPQALAARGITVAQLVDAVRSANGANGGSVIEQGEAELMVRSEGYLKSRTDFENVPITTNAGGVPVLLHDVATVRRGPTFRRGLAELDGQGEVVGGIIVMRTGKNAKATIAAVKSRLAELQRSLPAGVEIVPTYDRSRLIDAAVENLWGKLLEEFLIVALVCVLFLGHLRSALVAVITLPLGVLTAFIVMNLQGVSANLMSLGGIAIA…	0.869	0.869	0.943	0.874	0.999	0.869	1
Copper/silver efflux RND transporter, transmembrane protein CusA	Copper (Cu), Silver (Ag)	MSNLWGKLLEEFLVVALVCVLFLGHLRSALVAVVSLPLGVLVAFIALHLQGVTANLMSLGGIAIAIGAMVDAAVVMIENAHKHLEHWRDAHDGKEPQGTARWSLVADAAAEVGPALFVSLLIIALSFIPVFALQGQEGKLFKPLAFTKTYAMAAAAGLAVTLVPVLMGYLVRGRIRPEHANPLNRGLIALYRPILEAVLRSPKTTLALAGLLLLTALLPLGRLGSEFMPAMDEGTLLYMPTALPGLSSGKAAQLLQLTDRMIKSVPEVDHVFGKAGRADTATDPAPMEMFETTITFKPKSQWRLGMTMDRIKAELDRAVRVPGLTNLFVPPLRNRIDMLATGIKSPIGIKVLGSDPSTLQEVADRIETVARQVPGVGSAIAERAASGRYVDVRIRRVDA…	0.989	0.989	0.989	0.811	0.989	0.913	0.999
Bacterioferritin (EC 1.16.3.1)	Iron (Fe)	MKGDAKVIGFLNKVLYNELTAINQYFLHSRMLKNWGYAELAEHEYKESIEEMKHADHLIERILFLDGLPNLQHLGKLRIGENALESLQGDLELELAAVKDLREAIACSEGVADYVSRDLFKDILHDEEAHIDWLETQFSLVKDIGAERYLQSKLQG	0.994	0.994	0.994	0.994	0.994	0.942	0.994
Bacterioferritin (EC 1.16.3.1)	Iron (Fe)	MAKTKPFVSDIENIRKRARQDIDKGAMTAGYRADRATVVKLLNHALATEIVCVLRYKYHYYMASGIHSQAIKAEFLQHANEEQGHADLIAERITQLDGKPNLSPEGLLGRSHADYVEGEDIVDMIKEDLVAERIAIDSYREMIAYLGADDPTTRRVLEGILAMEEEHAEDMNTLLEQLGKQGEPARSSPARKAAGKRG	1	1	1	1	1	0.944	1
Bacterioferritin-associated ferredoxin	Iron (Fe)	MRAMYICMCNAVTDHTIRREAADGVRTFAELQARTGCSDCCGCCEQEARATFDQALSQVTCRLPLAAA	0.956	0.956	0.971	0.956	0.956	0.971	0.956
Ferric siderophore transport system, biopolymer transport protein ExbB	Iron (Fe)	MRASCQVMRRGRKVLEILMAGGWAMVPILICSAIALAIVLERCWTLRRRSVLPPGLGEEVRQWARSGQLDPGHLEALANGSPLGELLASALVVRRQPRELIKERIEDTGRHVVHRMERYLNTLGTIALIGPLLGLFGTVIGLIRMFMEVMAGGIGDPARMAGGIGEALICTASGLTVAIPAYVLHRYFRSRIAGYRVEMEKQATALLDDLTLATAPAAAPVRPRRAPAPTAPSAG	0.979	0.979	0.979	0.979	0.979	0.914	0.996
Putative high-affinity iron permease	Iron (Fe)	MITTLIRSALRKLSIAALLLCGVTTFTVMAQDATTTVPQTWQMLDYLATDYAGAVKDGAVISASEYAEMREFTATTRSRIDALPPTATTPALMKQADTLVASVDAKAAPAQVATQAHALADALLQAYPVPTAPEHAPDLARGATLYQNRCAACHGATGHGDGPAGLQLSPHPVNFTDQTRADQRSALSLYEVISQGVEGTPMASYAQQLSSDDRWALAYYVGSLAYTQESATGADTWQHDTAARAQIADLKELSRVRVAQLTPTLGAERARAIVGYLRAHPDVIHQQALAGIPLARARLAASLTAYRAGAKTQATQLALSAYLDGVEPVEPQLNARDGALRAQLETAMGAYRTALTSSTSVASVAKQSDEVDGLLLRAQEVTSDAAGDAAATFLGAFTI…	0.807	0.807	0.92	0.807	1	0.807	1
TonB-dependent siderophore receptor	Iron (Fe), Cobalt (Co), Nickel (Ni), Gallium (Ga)	MALDAAAADTARDVKTLGTVKVQGEYRGYDVKRSATATRTDTPLLDVPQSITVVTDDLIRDQSMQTMGDVVRYVPGVQMAQGEGHRDAPILRGNTSTADFFLNGVRDDVQYYRDLYNVERVEVLKGPSGMIFGRGGSGGLINRVTKQANWTDAGSLNLTLGSWDGRRVTGDFNHVVKESVAFRITGMYENADSYRDFAHVERWAINPTLTIRASDATTLAFGYEHFEDDRVTDRGIPSQLPLLGRPLPTASSTFFGKPSDSPMWARINALNSVIAHDFSGGARLTNTTRIADYEKFYQNVFPGAYTAANGRVAISGYNNLTGRKNFQNQTDLTFSAGTGSLSHEFLVGLELNRQETDNFRNTAFFPAVGPDARGDFVTIQNPIYTGPVVFRQVASDADN…	0.984	0.984	0.984	0.984	0.981	0.577	0.987
cation diffusion facilitator family transporter	Iron (Fe), Zinc (Zn), Cobalt (Co), Cadmium (Cd), Nickel (Ni)	MSGHAANPVKAIFLALGANFAIFVAKLVAAFVTGSGAMMAEAVHSLADCGNQGLLLLGIRQAKRPPSDEFPLGWGRALYFWSFLVAILLFSVGGMFSIYEGVHKLTNPEPLKWPWLALGVLMFGIVVEGISMRGCLQEVNKARGTQDLWTWFRETRSSELLVIFGEDLAALVGLCLAALAVGATMLTGNLMFDAAGTIAIGALLIVVAVLVAIEVKALLIGQGVEPRRRDELLAFLKARPEVAEVLNLITLQMGADVMVAVKARMQPTASLIDAINTVEAAMKAEFGDVRWSFFEPDNAD	0.99	0.99	0.98	0.99	0.993	0.94	1
Lead, cadmium, zinc and mercury transporting ATPase (EC 3.6.3.3) (EC 3.6.3.5); Copper-translocating P-type ATPase (EC 3.6.3.4)	Lead (Pb), Cadmium (Cd), Zinc (Zn)	MSGQASCCAGGDKPAAGAAIDPVCGMTVDPAMAKHLSTLDGQTFHFCSAGCKAKFDASPATYRAAGQKPVGSCCGGKAADDHANHEHADHDHADHGHVDHGHARVVKDPVCGMTVDPQTAKYHAEHDGQTYHFCSARCREKFVADPSAYLGERQPAPPVPAGTIYTCPMHPEIRQVGPGHCPICGMALEPLMPTLDEDDGGELASMTRRFWWLVVLTVPTLLVAMGPHLFGWHLPAPWDGVAAWTEALLASVVVLWGGAPFFVRGWRSLKPWRPNMYTLIALGTGVAWLYSAVAFLLPDIFPEGFRDAGGRVAVYFESAAVIVTLVMLGDFLELRARRRTGAALKALLGLAPKTARRIAADGSEADVALDAVHAGDVLRVRPGEKVPVDGVVIEGDSHV…	0.998	0.998	0.998	0.998	0.996	0.934	1
Lead, cadmium, zinc and mercury transporting ATPase (EC 3.6.3.3) (EC 3.6.3.5); Copper-translocating P-type ATPase (EC 3.6.3.4)	Lead (Pb), Cadmium (Cd), Zinc (Zn)	MNTRHHHTGANKHGHGAHPGSATTALDPVCGMRVDPNQTAYHAEYQGVTRHFCSARCRERFVADPAKYLSGQPDDASAEAPAGTMYICPMHPQVRQEDPGICPICGMALEPEMPGLDDEDQPELRDFSRRFWWTLPATLVVLVLAMFGHYLPRLPVNTRTWIELVLTMPVVLWAGWPFFVRCVQSVRNLSPNMWTLIGIGVGAAFGYSIVATLAPDVFPESFHEHGRVGVYFEAAAVIVSLTLLGQLLELRARSKTSTALKALLGLAPKTARRLRDDGGEEDVELGNVHVGDRLRVRPGEKVPVDGEVIEGRSLVDESMLTGEPVPVEKSIGSSVIGATLNGTGSLVIRAEKVGSATVLSQIVQLVAQAQRSRAPMQRMADKVAFWFVLAVLAIAVATF…	0.614	0.614	0.916	0.614	1	0.618	1
Lead, cadmium, zinc and mercury transporting ATPase (EC 3.6.3.3) (EC 3.6.3.5); Copper-translocating P-type ATPase (EC 3.6.3.4)	Lead (Pb), Cadmium (Cd), Zinc (Zn)	MNTHATPLSSPDTPSIVRFGIVGMTCASCVGRVERALKAVAGTIDATVNLSTEQATVRTSTPQALPALHAAVAAAGYEAAIDSVALRIEGMTCASCVGRVERALRAVPGVIASSVNLATERAAVMINAGTDAALLIKAIVDAGYQANIADAESSSVPTPTKSAGAAKERRHLIWATMLSLPLMAPMLAMPLGIHLMLPGWLEWLLATPVQFWLGARFYRAAYKAVRARTGNMDLLVAMGTSAAYGLSVFHLLRDGIGVNHAPLYFEASAVLITLILLGKWLEARAKRQTTEAIRALQSLRPEQARRREGDQEIWVPLEMIRVDDVVVVLPGERIPVDGLVLEGISQVDESLITGESMPVAKHTGDAVIGGAINGEGRLVLATEAVGAQSRLARIIRAVE…	0.426	0.426	0.44	0.402	1	0.427	1
Lead, cadmium, zinc and mercury transporting ATPase (EC 3.6.3.3) (EC 3.6.3.5); Copper-translocating P-type ATPase (EC 3.6.3.4)	Lead (Pb), Cadmium (Cd), Zinc (Zn)	MTDPQPRADTDLSAQAEQRTIAPAAEPHDHEHAFDIPEALRIGAVALAAIAVWFHWWEPWPRFSVIGVAGLLIGGWPIFKEAIENLLARRMTMELSMTIAIVAAAAISEFFTALMITVFVLVAEVLEGMTVSRGRRAIRDLLDFLPREVSVRRDGAIREVDSGSLAVGDTVLVNPGGRIPVDGRVVDGHSFVDQARITGESMPVEKTAGTEVYAGSINQSGALEILAQRIGRDTSYGKIIDAVEEAERSRAPVQGLADRMAGYLVYFALAAALLTYLITRDIRATISVIIVAGACGIAAGTPLAILGAIGRAARGGAIIKGGLYLEQLGRVDTVVLDKTGTLTYGEPEVQSLVVAPGAVVDDVLRLMASAELRSEHPLGKTLVRYVRAQGVTPVEPEAF…	0.374	0.374	0.371	0.383	1	0.368	1
Mg(2+) transport ATPase, P-type (EC 3.6.3.2)	magnesium(Mg)	MNDIGAPSSPARNPVDTSLAGLFRAMESRADGLSGPEAARRLLRDGPNEARAAGRRGAIAVLPGLFANPLVVILLLAAGVSGFLGDWAGAAIIVAIVLLSVTLNFTLSYRSQQAANRLREEIAPMATVRRDDRWQELPRRELVAGDVIRLSAGNRVPADARLIDARDLHVQQAALTGESAPVEKQPADDAADGADARQLVFLGTSVVAGTATALVYATGRRTAFGDVAETLSERPPQTEFERGLGDFSRLIMHTVVFLLLGVLLVGAVLHRPPLQTLLFALALAVGLTPEFMPMITAVTLARGAVRMARRRVIVKHLAAIEDFGSMTVLLSDKTGTLTSSETAVAATVDPFGEASARTLRLAQLNAAFETGIRSPLDAAILLHATLDTGGYRKLDEIPF…	0.985	0.985	0.983	0.983	0.983	0.441	0.988
Mg(2+) transport ATPase, P-type (EC 3.6.3.2)	magnesium(Mg)	MIKQSIQGALPRAADRGASAPLHVAVAQEAFRANSELLASLETTPAGLDEEQIEARLHRDGINEVSYEKPPHWSRQLLRAFKNPFIIVLLVLAVVQMFATPDDLSGPIIIAAMVGISVLLSFTQEYRSSKAAEKLKAMVRNTATVTRRASDGHSERIEVPVGELVAGDIVHLAAGDMVPADLRLLHAKDLFISQAILTGESLPVEKAAPGAHGAAEADHANPLDLPTICYMGTNVVSGTATAVAVATGPRSYLGSLAHSIVGQRVQTSFDRGVNSVSWLLIRFMAVMVPVVFLINGFDKHDWLQAFMFALSVAVGLTPEMLPLIVTANLAKGALAMSRRKVVVKRLNAIQNFGAMDVLCTDKTGTLTLDKIVLERHLDLHGEESDEALEYGYLNSRFQT…	1	1	0.997	1	1	0.937	0.995
Putative Manganese efflux pump MntP	Manganese (Mn)	MNPISILLLGFAMSTDAFAAAIGKGAAMTKPRLSQAMRAGAIFGVIEAITPVLGWLLGKGAARYIEAWDHWIAFGLLLVLGLHMVWAGLKPDSGEPVDEAKQHGIVGLAITGLSTSIDALAVGVGLAFVNTPIAVVALVIGLCTFGMVTLGIMLGHVLSAMVGRRAEIIGGVILVGVGAVILYEHLSA	1	1	1	1	0.995	0.92	1
Manganese transport protein MntH	Manganese (Mn)	MAVRENTEDGGPETPPWKDLGAGLITGAADDDPSGIATYSQVGAAFGYGMLWAALVTMPLMIAIQAISAGIGRVTGHGLMDGMRRYYPRTLVYALLMLVFVANVINLAADIGAMGAALKLLIGGPALLYAALFAGLSLLLQVFIPFTRYAPILKLLTLSLFAYVATALVIDVPWRAVLRSIVLPPIRWDAAYAMGLVALLGTTISPYLFCWQASEEVEEIETSKRRKPLQDAPQQAPSALRRIGIDTTVGMIFSNLIAFFIILTAAVVLHAHGKTDIQSSAQAAEALRPLAGDLAFALFAAGIIGTGLLAVPVLAGATAYAAAGAFGRRSGLEHKPHEARFFYGVLIGSALLGIALNLTPLDPIKALYWSAVINGVAAVPLMVAMMLMGSQRKVMGDFT…	0.993	0.993	1	0.991	0	0.932	0.998
mercuric ion reductase (EC 1.16.1.1)	Mercury (Hg)	MNEQTLSVIGMTCADCARHVEKALRALPDVVAADVAYPQNVAHVRSTQPLTVEQLNAGLPQNYRIAAASAPQADTLARKSSMLDQALGSLGGWFKPRGDVDRTPTASEQRLHVAVIGTGGGAMAAALKAVELGARVTVIERGTVGGTCVNIGCVPSKIMIRAAHVAHLRRSSPFDDGISSTGPVVRRDRLLAQQQGRVDELRHAKYEGILDTNPNIQLLRGEARFKDAHTLVVTSTTGRGESEVSFDRCLIATGAHAAVPPIPGLKDTPYWTSTEALASDAIPPRLAVIGSSVVAVELAQAFARLGSHVTILARSSLFFREDPAIGEAITAAFRAEGIEVLEHTQASQVAHANGEFVLTTGHGEVRADRLLVATGRTANTRDLALEAAGVAVNAQNAIV…	0.876	0.876	0.671	0.9	0.671	0.699	1
mercuric ion reductase (EC 1.16.1.1)	Mercury (Hg)	MTETYDLNKQALEVSGMTCQACARHVQEALSSVDGVTSASVDYPTATAQVVAGAALSVAALNAALPPPYRVRALARPPAADHAARHGGPVAGHDARLRVAVIGTGGAAMAAALRAAERGARVTVIERGTVGGTCVNIGCVPSKIMIRAAHVAHTRRHSPFDGGIDAGAPAIRRDALLAQQQARVEELRHAKYERILDGNPDITLLRGEARFVDGHTLGVRLAEGGERTVAFDRCLIAVGARPAVPPIPGLADTPYWTSTDALAADRIPKRLLVLGSAVVACELGQAYARLGSRVTMIARSELFFHEDPAIGEAIGQIFADEGIRVLRQTQTRAVRHENGEFILDTSAGQLRGDALLVATGRTPNGDTLELAQAGVRTGKGGAIEVDAQLRTSVAHIYAA…	0.982	0.982	0.979	0.981	0.979	0.676	0.972
mercuric resistance operon regulatory protein MerR	Mercury (Hg)	MGKPSEQLTIGAFAKAAGVNLETIRFYQRKGLLPEPDKPYGSIRRYGDTDVARVKFIKSAQRLGFSLDEVAQLLALEDGTHCSEAAQFAAQHLADVRGRLKDLKRMETVLARLVAQCHSHRGTITCPLIASLHGR	0.852	0.852	0.776	0.76	1	0.697	1
mercuric resistance operon regulatory protein MerR	Mercury (Hg)	MNSAQDNLSIGTFAKASGVGVETIRFYQRRGLLPEPERPLGGIRRYSHADVARVKFVKSAQRLGFSLDEVAQLLTLEDGTHCSEAAEFAARHLADVRARLKDLKRMETALSRLVTQCGSHRGAISCPLIASLHGG	1	1	1	0.992	0.992	0.689	1
mercuric resistence transcriptional repressor, MerD	Mercury (Hg)	MNAYTVSQLAKDAGVSVHIVRDYLVRGLLHPAARTDGGYGVFDANALHRLCFVRSAVEAGVGLDVVTRLCRSLDASNADKTVMCLAEVGGIVDERRQALVGLEAQLSALRAEVGRHEEARR	0.566	0.566	0.313	0.566	1	0.324	1
mercuric transport protein, MerC	Mercury (Hg)	MSLTPLTRTADKAGVIGAIVTAMGCAACFPALASLGAAIGLGFLSQYEGVFIHYLLPLFAMVALLANGIAGFRHRQWLRMALGVIGPVLVLIGALRMAAWLLYPGLVLMVAVSIWDLVSPPGKGHRGAKRDDACC	0.817	0.817	0	0.817	0.745	0	1
mercuric transport protein, MerE	Mercury (Hg)	MNGHERKSITGYLWAGLAVLTCPCHLPILAALLAGTTAGAFFSAHWVIAALGLISLFGLSVWRAIRAFGGRV	0	0	0	0	0.863	0	1
mercuric transport protein, MerT	Mercury (Hg)	MSSIPAKSSLPAVIVALLAAIGASVCCVVPLVLVLLGVSGAWIAHLTALDPWRPWFIAATLLCLALAFWTLYGPSSRCRTEGVCVDPPVLRRRRRWLWLATALIMLLLLFPYVVGWFL	0.462	0.462	0.915	0.462	1	0.426	1
mercuric transport protein, MerT	Mercury (Hg)	MKNTQVVKKTGSGALLAGGITALLASTCCLGPLVLVALGFSGAWIGNLTVLEPYRPYFIGAALIAMVFAWRRIYRPATACAPGDVCAVPQVRTTYKVLFWIVAALVLVALTFPYLATLFY	0.924	0.924	0.727	0.727	0.953	0.756	1
mercuric transport protein, MerT	Mercury (Hg)	MSEPTHGKGALAIGGLAAILASTCCLGPLVLVMLGFSGAWIGNLTILEPYRPIFIAAAIVLLFFAYRRIFRPAAACRPGEVCAIPQVRATYKIVFWVVVALVLVALAFPYVLPLFY	1	1	1	1	1	0.776	1
Periplasmic mercury(+2) binding protein, MerP	Mercury (Hg)	MCIKTAGMVATLWLGLAHAATPTTTVLHAANMTCPACNVTIEKALSRVPGVTSTKVDLKAETVTVIFDADRTTVPVLARTVTDAGFPATAKAHGG	0.439	0.439	0.956	0.439	1	0.44	1
Periplasmic mercury(+2) binding protein, MerP	Mercury (Hg)	MKKLAALIVLATAISAPAWAATKTATLSVSGMTCAACPITVKKALSQVPGVEKTEILFDKKEAVVTFDDAKTSTRALVSATTDAGYPSTVKN	0.935	0.935	0.735	0.73	0.967	0.675	1
Periplasmic mercury(+2) binding protein, MerP	Mercury (Hg)	MLIALAAAFSAPAWAATQTATLSVPGMTCPACPVTVKKALSKVPGVEKTQILLEQRQAIVTYDDAKTSLADLTKATTDAGYPSTQVR	0.989	0.989	1	0.989	1	0.693	0.989
Transcriptional regulator PA2737, mercuric family	Mercury (Hg)	MLDQGNNTELPAIPAKRYFTIGEVSELCGVKPHVLRYWEQEFPALNPVKRRGNRRYYQRHDVLMIRQIRSLLYDEGFTITGARARLEGPQARMEASISHQIVRQVRMELEEVLTLLRR	1	1	1	1	1	1	1
Transcriptional regulator, MerR family	Mercury (Hg)	MNTQTPSLTIGAVAKRVGVAIDTIRYYEREGLLPEPQRRASGYRSYGDSTVAQLRFIRRAKELGFTLEEIRELLALSADRLRGVKAVKKRAEQRLAAIEQRIAELQRVRDGLAQLVASCPGHGKPEHCPILRALSDDEVKA	1	1	1	1	0.993	0.865	1
Transcriptional regulator, MerR family	Mercury (Hg)	MNSALTIGRLALAADVHVETVRYYQRVGLLHEPERPLGGVRRYEHHDLARLQFIRRAKTMGFTLEEIAGLLQLKGKRACAQTRRLIEHKLFDVRRKLEELRRLEAELVQLAGDCAQTPRDGHCPTLDFLRQA	0.455	0.455	0.924	0.465	0.991	0.508	1
Transcriptional regulator, MerR family	Mercury (Hg)	MSSWSIGELATRAGMSADTLRYYEKIDLLPRALRDSGGRRRYGDADLARLLFIQRAQAMNFSLTEIGNLLHLRERPQQTRADVRRVAGEKLAQVETRLKSLRLLRNELRLLLNLCAGGEDGCPILESLDGDRH	0.985	0.985	1	0.985	0.985	0.603	0.992
Molybdenum ABC transporter ATP-binding protein ModC	Molybdenum (Mo)	MTEPAPGIELRLQLRRTNFALDVALSLPAQGVAVVFGPSGSGKSTLLRAIAGLEPAARGELRIGGETWQDAHVRLPPHRRRAGVVFQHAALLPHLSVHDNLRYGWRRAGAPTSVMQEWIDKLALGPLLARPPATLSGGERQRVALGRALVCQPRWLLLDEPLSALDAERRAEILPYLEAIRRETRIPLLYVTHAVEEATRLADHLVLLEAGRVRIAGPALEVLNRSDLPLALRDDAASVIEASVLGHDGHGLLRLDTPAGTLHAHGPAHPAGTRVRLRVQARDVSVALSAHADTSVLNIVPAVLQALSPLPNGQLQLQLQAGGLPLLARVSHQSALRLQLREGLAVWAQIKSVALLV	1	1	1	0.984	0.989	0.947	1
Molybdenum ABC transporter permease protein ModB	Molybdenum (Mo)	MTTLQAAILVTLKLAGLTTLILLLLGMPLAWWLARSRSRWRMPVGALVALPMVLPPTVLGFYLLLGMGPDGPLGQLTTALGLGTLAFTFQGLLLASVLYSLPFVVHPLQSGFAAIEASVLEAAATLRASPFDRFISVVLPLSKPALVTATLFGFAHTVGEFGVVLMVGGNIDGQTRVLSVLLYDQVEAMAYADAHRLAAGLLAFSFGMLLVVQWLGRRTALAHD	1	1	1	1	1	0.955	1
Molybdenum ABC transporter, substrate-binding protein ModA	Molybdenum (Mo)	MLVRRAVPVLLAIASLAAWPAGRASASTPPVARARVAVAANFSEVAHLLAAQYTRRSGNRIDISVASTGKLYAQIRHGAPFDVLLAADDSTPQRLVDEGLAVRSSLYDYARGRLVLWSRDAALVADGEQVLRRHDFRKFAIANPALAPYGAAARQVLQHVGRWDTLQPRLVLGENVGQATQFVLSGNAEAGLLPRSLVLEAQRQVGGSAWLVPADWHRPIVQSAVLLDHGRDNPAAIGFLEYLRDDTARRTIAAHGYD	1	1	1	1	1	0.918	1
Molybdenum cofactor guanylyltransferase (EC 2.7.7.77)	Molybdenum (Mo)	MTATRTAELAAAFDGVVLAGGRSSRMGTDKAGLPWRGRPLLQHVRGLLEQAGAQRVLICGPGPDAQSLPDRQPGLGPLGGLLTLAQTQPDGVYLILPVDMPRLTSGLLRRLVGALTDAEEMPCAMFAGHMLPLCLRLDGTTRAAIEEVAEQAPRMRSLHALHARLRSVELAVSDDERRCLANCNTPEEWKEVRP	0.938	0.938	0.954	0.938	0.946	0.804	0.938
zinc uptake regulation protein Zur	Zinc (Zn)	MIQHEVKRLSHDAARNPHPSHPHHHDAKGFVRAVEHASEERGLRLTPLRKEVLELIAAAHKPVKAYDLLDQLREKHGNAAPPTVYRALDFLLENGFIHKLESINAFVSCHHPAEAHQVPFLICDTCSNAQEVCDERVAELIEAQAKAFGFRPQAQTLEVHGTCRHCRKS	1	1	0.994	1	1	0.934	1

## Sheet: 2APBS1-GI
Island start	Island end	Length	Method	Gene start	Gene end	Product
40922	58726	17804	SIGI-HMM	40922	42034	hypothetical protein
40922	58726	17804	SIGI-HMM	43221	43358	hypothetical protein
40922	58726	17804	SIGI-HMM	43517	44365	hypothetical protein
40922	58726	17804	SIGI-HMM	44390	45466	hypothetical protein
40922	58726	17804	SIGI-HMM	45463	47661	putative two-component system sensor histidine kinase, putative heat shock protein
40922	58726	17804	SIGI-HMM	47621	48802	Site-specific DNA methylase
40922	58726	17804	SIGI-HMM	48846	49073	hypothetical protein
40922	58726	17804	SIGI-HMM	49239	49985	hypothetical protein
40922	58726	17804	SIGI-HMM	50051	50251	hypothetical protein
40922	58726	17804	SIGI-HMM	51720	54119	FecA-like outer membrane receptor in lasso peptide gene cluster
40922	58726	17804	SIGI-HMM	54130	56310	Lasso peptide isopeptidase AtxE family, specific for knotted structure
40922	58726	17804	SIGI-HMM	56295	58043	Lasso peptide maturation, ATP-dependent lactam synthetase McjC family
40922	58726	17804	SIGI-HMM	58043	58726	hypothetical protein
197692	208682	10990	SIGI-HMM	197692	198456	hypothetical protein
197692	208682	10990	SIGI-HMM	198487	199563	dTDP-L-rhamnose 4-epimerase (EC 5.1.3.25)
197692	208682	10990	SIGI-HMM	199563	201518	Putative glycosyltransferase
197692	208682	10990	SIGI-HMM	201554	201868	hypothetical protein
197692	208682	10990	SIGI-HMM	201865	203022	hypothetical protein
197692	208682	10990	SIGI-HMM	203117	204178	Acetyltransferase
197692	208682	10990	SIGI-HMM	204204	205574	O-antigen export system, ATP-binding protein
197692	208682	10990	SIGI-HMM	205564	206382	O-antigen export system permease protein RfbD
197692	208682	10990	SIGI-HMM	206806	207270	hypothetical protein
197692	208682	10990	SIGI-HMM	207336	208682	Phosphomannomutase (EC 5.4.2.8)
585893	596686	10793	SIGI-HMM	585893	586450	Glycosyl transferase, group 1
585893	596686	10793	SIGI-HMM	586447	586743	hypothetical protein
585893	596686	10793	SIGI-HMM	586740	587690	dTDP-rhamnosyl transferase RfbF (EC 2.-.-.-)
585893	596686	10793	SIGI-HMM	587644	588573	hypothetical protein
585893	596686	10793	SIGI-HMM	588633	589697	hypothetical protein
585893	596686	10793	SIGI-HMM	590018	590191	hypothetical protein
585893	596686	10793	SIGI-HMM	590991	592238	hypothetical protein
585893	596686	10793	SIGI-HMM	592710	594674	hypothetical protein
585893	596686	10793	SIGI-HMM	594674	596686	hypothetical protein
993471	998811	5340	SIGI-HMM	993471	993686	hypothetical protein
993471	998811	5340	SIGI-HMM	993824	994834	hypothetical protein
993471	998811	5340	SIGI-HMM	994860	995312	Superoxide dismutase SodM-like protein ChrF
993471	998811	5340	SIGI-HMM	995395	996375	Chromate resistance protein ChrB
993471	998811	5340	SIGI-HMM	996401	997354	protein of unknown function LppY and LpqO
993471	998811	5340	SIGI-HMM	997399	998811	Chromate transport protein ChrA
1082863	1090322	7459	SIGI-HMM	1082863	1083000	hypothetical protein
1082863	1090322	7459	SIGI-HMM	1082997	1083140	hypothetical protein
1082863	1090322	7459	SIGI-HMM	1083243	1085459	YD repeat
1082863	1090322	7459	SIGI-HMM	1085456	1089262	TonB-dependent receptor
1082863	1090322	7459	SIGI-HMM	1089975	1090322	IS66 Orf2 family protein
1339663	1347821	8158	SIGI-HMM	1339663	1340037	Phage terminase, small subunit
1339663	1347821	8158	SIGI-HMM	1340345	1341571	hypothetical protein
1339663	1347821	8158	SIGI-HMM	1341578	1342240	Phage prohead protease, HK97 family
1339663	1347821	8158	SIGI-HMM	1342369	1342656	hypothetical protein
1339663	1347821	8158	SIGI-HMM	1342656	1344764	Virulence-associated E
1339663	1347821	8158	SIGI-HMM	1344761	1345024	hypothetical protein
1339663	1347821	8158	SIGI-HMM	1345060	1345695	hypothetical protein
1339663	1347821	8158	SIGI-HMM	1345870	1346061	hypothetical protein
1339663	1347821	8158	SIGI-HMM	1346155	1346748	hypothetical protein
1339663	1347821	8158	SIGI-HMM	1346745	1347821	Phage integrase
1356096	1377961	21865	SIGI-HMM	1356096	1357385	hypothetical protein
1356096	1377961	21865	SIGI-HMM	1357375	1359279	hypothetical protein
1356096	1377961	21865	SIGI-HMM	1359284	1361452	Phage integrase
1356096	1377961	21865	SIGI-HMM	1361493	1361966	hypothetical protein
1356096	1377961	21865	SIGI-HMM	1361920	1363788	Single-stranded-DNA-specific exonuclease RecJ
1356096	1377961	21865	SIGI-HMM	1364391	1364678	hypothetical protein
1356096	1377961	21865	SIGI-HMM	1364806	1364949	hypothetical protein
1356096	1377961	21865	SIGI-HMM	1365312	1365464	hypothetical protein
1356096	1377961	21865	SIGI-HMM	1365666	1366409	hypothetical protein
1356096	1377961	21865	SIGI-HMM	1368118	1369107	hypothetical protein
1356096	1377961	21865	SIGI-HMM	1369131	1370108	Chaperone protein DnaJ
1356096	1377961	21865	SIGI-HMM	1370387	1371079	hypothetical protein
1356096	1377961	21865	SIGI-HMM	1371378	1371857	Error-prone repair protein UmuD
1356096	1377961	21865	SIGI-HMM	1371854	1373143	Error-prone, lesion bypass DNA polymerase V (UmuC)
1356096	1377961	21865	SIGI-HMM	1373155	1373802	hypothetical protein
1356096	1377961	21865	SIGI-HMM	1373799	1374437	hypothetical protein
1356096	1377961	21865	SIGI-HMM	1374450	1375106	hypothetical protein
1356096	1377961	21865	SIGI-HMM	1375160	1375285	hypothetical protein
1356096	1377961	21865	SIGI-HMM	1375516	1376478	hypothetical protein
1356096	1377961	21865	SIGI-HMM	1376518	1377186	hypothetical protein
1356096	1377961	21865	SIGI-HMM	1377319	1377438	hypothetical protein
1356096	1377961	21865	SIGI-HMM	1377725	1377961	phage integrase family protein
1396856	1403301	6445	SIGI-HMM	1396856	1399813	Tn5044 transposase
1396856	1403301	6445	SIGI-HMM	1400139	1400471	hypothetical protein
1396856	1403301	6445	SIGI-HMM	1400600	1400965	hypothetical protein
1396856	1403301	6445	SIGI-HMM	1401567	1402148	hypothetical protein
1396856	1403301	6445	SIGI-HMM	1402396	1403301	Transcriptional regulator, LysR family
1420718	1427637	6919	SIGI-HMM	1420718	1421620	Transcriptional regulator, LysR family
1420718	1427637	6919	SIGI-HMM	1421674	1422147	hypothetical protein
1420718	1427637	6919	SIGI-HMM	1422132	1423685	Sulfur carrier protein ThiS adenylyltransferase (EC 2.7.7.73)
1420718	1427637	6919	SIGI-HMM	1423670	1423771	hypothetical protein
1420718	1427637	6919	SIGI-HMM	1424061	1424363	Propeptide PepSY amd peptidase M4
1420718	1427637	6919	SIGI-HMM	1424367	1424489	hypothetical protein
1420718	1427637	6919	SIGI-HMM	1424787	1425086	hypothetical protein
1420718	1427637	6919	SIGI-HMM	1425162	1425416	hypothetical protein
1420718	1427637	6919	SIGI-HMM	1425728	1426891	hypothetical protein
1420718	1427637	6919	SIGI-HMM	1426888	1427196	hypothetical protein
1420718	1427637	6919	SIGI-HMM	1427452	1427637	hypothetical protein
1447940	1456069	8129	SIGI-HMM	1447940	1448338	Transcriptional regulator, MerR family
1447940	1456069	8129	SIGI-HMM	1448379	1448735	mercuric transport protein, MerT
1447940	1456069	8129	SIGI-HMM	1448746	1449033	Periplasmic mercury(+2) binding protein, MerP
1447940	1456069	8129	SIGI-HMM	1449041	1449247	hypothetical protein
1447940	1456069	8129	SIGI-HMM	1449258	1449620	Arsenical resistance operon repressor
1447940	1456069	8129	SIGI-HMM	1449693	1450205	Arsenate reductase (EC 1.20.4.4) thioredoxin-coupled, LMWP family
1447940	1456069	8129	SIGI-HMM	1450219	1451307	Arsenical-resistance protein ACR3
1447940	1456069	8129	SIGI-HMM	1451304	1451813	Arsenate reductase (EC 1.20.4.4) thioredoxin-coupled, LMWP family
1447940	1456069	8129	SIGI-HMM	1451886	1452671	Arsenic resistance protein ArsH
1447940	1456069	8129	SIGI-HMM	1452674	1453129	Arsenate reductase (EC 1.20.4.1) glutaredoxin-coupled, glutaredoxin-like family
1447940	1456069	8129	SIGI-HMM	1453812	1454975	czcABC family efflux RND transporter, outer membrane protein
1447940	1456069	8129	SIGI-HMM	1454972	1456069	czcABC family efflux RND transporter, membrane fusion protein
1459200	1476448	17248	SIGI-HMM	1456069	1459203	czcABC family efflux RND transporter, transmembrane protein
1459200	1476448	17248	SIGI-HMM	1459200	1459523	Putative regulatory protein clustered with Metal efflux genes, P-II family
1459200	1476448	17248	SIGI-HMM	1459618	1460580	Cobalt/zinc/cadmium resistance protein CzcD
1459200	1476448	17248	SIGI-HMM	1460612	1461199	Undecaprenyl-diphosphatase BcrC (EC 3.6.1.27), conveys bacitracin resistance
1459200	1476448	17248	SIGI-HMM	1461196	1461819	Cobalt/zinc/cadmium resistance protein CzcD
1459200	1476448	17248	SIGI-HMM	1461832	1463817	Putative high-affinity iron permease
1459200	1476448	17248	SIGI-HMM	1463924	1464385	Cu(I)-responsive transcriptional regulator
1459200	1476448	17248	SIGI-HMM	1464398	1466836	Lead, cadmium, zinc and mercury transporting ATPase (EC 3.6.3.3) (EC 3.6.3.5); Copper-translocating
1459200	1476448	17248	SIGI-HMM	1467450	1468157	Nodulin-related protein CC_0717
1459200	1476448	17248	SIGI-HMM	1468191	1469528	Probable NreB protein
1459200	1476448	17248	SIGI-HMM	1469632	1470876	hypothetical protein
1459200	1476448	17248	SIGI-HMM	1470873	1471040	hypothetical protein
1459200	1476448	17248	SIGI-HMM	1471037	1474267	czcABC family efflux RND transporter, transmembrane protein
1459200	1476448	17248	SIGI-HMM	1474269	1475381	czcABC family efflux RND transporter, membrane fusion protein
1459200	1476448	17248	SIGI-HMM	1475641	1475970	hypothetical protein
1459200	1476448	17248	SIGI-HMM	1476170	1476448	protein of unknown function DUF156
1478752	1486794	8042	SIGI-HMM	1478752	1479102	hypothetical protein
1478752	1486794	8042	SIGI-HMM	1479150	1482119	Tn5044 transposase
1478752	1486794	8042	SIGI-HMM	1482306	1483469	hypothetical protein
1478752	1486794	8042	SIGI-HMM	1483453	1484526	Patatin
1478752	1486794	8042	SIGI-HMM	1484650	1485795	Phage integrase
1478752	1486794	8042	SIGI-HMM	1485904	1486794	hypothetical protein
1572423	1578449	6026	SIGI-HMM	1572423	1573427	hypothetical protein
1572423	1578449	6026	SIGI-HMM	1573590	1574945	similar to glutathione reductase
1572423	1578449	6026	SIGI-HMM	1574957	1575349	Truncated hemoglobins
1572423	1578449	6026	SIGI-HMM	1575422	1575640	mercuric transport protein, MerE
1572423	1578449	6026	SIGI-HMM	1575637	1576002	mercuric resistence transcriptional repressor, MerD
1572423	1578449	6026	SIGI-HMM	1576019	1577743	mercuric ion reductase (EC 1.16.1.1)
1572423	1578449	6026	SIGI-HMM	1577849	1578013	hypothetical protein
1572423	1578449	6026	SIGI-HMM	1578042	1578449	mercuric transport protein, MerC
1578767	1583439	4672	SIGI-HMM	1578767	1579129	mercuric transport protein, MerT
1578767	1583439	4672	SIGI-HMM	1579215	1579964	hypothetical protein
1578767	1583439	4672	SIGI-HMM	1579939	1580811	hypothetical protein
1578767	1583439	4672	SIGI-HMM	1580823	1580996	hypothetical protein
1578767	1583439	4672	SIGI-HMM	1581324	1581530	hypothetical protein
1578767	1583439	4672	SIGI-HMM	1581657	1582298	hypothetical protein
1578767	1583439	4672	SIGI-HMM	1582316	1582723	mercuric resistance operon regulatory protein MerR
1578767	1583439	4672	SIGI-HMM	1582804	1583439	hypothetical protein
1594977	1606491	11514	SIGI-HMM	1594977	1595132	hypothetical protein
1594977	1606491	11514	SIGI-HMM	1595726	1597255	Inner membrane component of tripartite multidrug resistance system
1594977	1606491	11514	SIGI-HMM	1597349	1597762	UspA domain-containing protein
1594977	1606491	11514	SIGI-HMM	1597995	1598525	hypothetical protein
1594977	1606491	11514	SIGI-HMM	1598555	1599586	Patatin
1594977	1606491	11514	SIGI-HMM	1599592	1601268	diguanylate cyclase/phosphodiesterase (GGDEF & EAL domains) with PAS/PAC sensor(s)
1594977	1606491	11514	SIGI-HMM	1601363	1601506	hypothetical protein
1594977	1606491	11514	SIGI-HMM	1601524	1602501	hypothetical protein
1594977	1606491	11514	SIGI-HMM	1602491	1605574	Transposase
1594977	1606491	11514	SIGI-HMM	1605604	1606104	Two-component transcriptional response regulator, LuxR family
1594977	1606491	11514	SIGI-HMM	1606231	1606491	hypothetical protein
1704483	1709169	4686	SIGI-HMM	1704483	1704974	Transcriptional regulator, MarR family / Acetyltransferase, GNAT family
1704483	1709169	4686	SIGI-HMM	1705276	1705635	Methyl-accepting chemotaxis protein
1704483	1709169	4686	SIGI-HMM	1705685	1705930	Addiction module antidote protein
1704483	1709169	4686	SIGI-HMM	1705936	1706088	Protein of unknown function DUF891
1704483	1709169	4686	SIGI-HMM	1706492	1706725	hypothetical protein
1704483	1709169	4686	SIGI-HMM	1706852	1707199	RidA/YER057c/UK114 superfamily, group 2, YoaB-like protein
1704483	1709169	4686	SIGI-HMM	1707509	1707835	hypothetical protein
1704483	1709169	4686	SIGI-HMM	1707905	1708255	hypothetical protein
1704483	1709169	4686	SIGI-HMM	1708252	1709169	hypothetical protein
1817520	1826514	8994	SIGI-HMM	1817520	1818101	Dihydrofolate reductase (EC 1.5.1.3)
1817520	1826514	8994	SIGI-HMM	1818132	1818485	DGPFAETKE domain protein
1817520	1826514	8994	SIGI-HMM	1818687	1818896	rifampin ADP-ribosyl transferase
1817520	1826514	8994	SIGI-HMM	1819011	1819694	hypothetical protein
1817520	1826514	8994	SIGI-HMM	1819959	1820318	hypothetical protein
1817520	1826514	8994	SIGI-HMM	1820373	1821320	Integrase, catalytic region
1817520	1826514	8994	SIGI-HMM	1821423	1823012	hypothetical protein
1817520	1826514	8994	SIGI-HMM	1823173	1823577	hypothetical protein
1817520	1826514	8994	SIGI-HMM	1823934	1824728	hypothetical protein
1817520	1826514	8994	SIGI-HMM	1824844	1826514	hypothetical protein
1882359	1890691	8332	SIGI-HMM	1882359	1885064	Type I restriction-modification system, restriction subunit R (EC 3.1.21.3)
1882359	1890691	8332	SIGI-HMM	1885078	1886556	Type I restriction-modification system, DNA-methyltransferase subunit M (EC 2.1.1.72)
1882359	1890691	8332	SIGI-HMM	1886553	1888259	Type I restriction-modification system, specificity subunit S
1882359	1890691	8332	SIGI-HMM	1888263	1889747	hypothetical protein
1882359	1890691	8332	SIGI-HMM	1890464	1890691	Type I restriction-modification system, DNA-methyltransferase subunit M (EC 2.1.1.72)
2001741	2006362	4621	SIGI-HMM	2001741	2001965	hypothetical protein
2001741	2006362	4621	SIGI-HMM	2002057	2002281	hypothetical protein
2001741	2006362	4621	SIGI-HMM	2002336	2002512	hypothetical protein
2001741	2006362	4621	SIGI-HMM	2002791	2003741	Coproporphyrin ferrochelatase (EC 4.99.1.9)
2001741	2006362	4621	SIGI-HMM	2003738	2005189	Protoporphyrinogen IX oxidase, aerobic, HemY (EC 1.3.3.4)
2001741	2006362	4621	SIGI-HMM	2005179	2005661	hypothetical protein
2001741	2006362	4621	SIGI-HMM	2005694	2006362	Coproheme decarboxylase HemQ (no EC)
2026549	2031844	5295	SIGI-HMM	2026549	2026968	hypothetical protein
2026549	2031844	5295	SIGI-HMM	2027068	2027904	arginase
2026549	2031844	5295	SIGI-HMM	2027944	2028663	Transposase and inactivated derivatives
2026549	2031844	5295	SIGI-HMM	2029296	2029430	hypothetical protein
2026549	2031844	5295	SIGI-HMM	2029548	2030024	hypothetical protein
2026549	2031844	5295	SIGI-HMM	2030021	2031451	hypothetical protein
2026549	2031844	5295	SIGI-HMM	2031641	2031844	hypothetical protein
2026549	2031844	5295	SIGI-HMM	2031807	2032346	hypothetical protein
2100137	2104351	4214	SIGI-HMM	2100137	2101105	Integrase
2100137	2104351	4214	SIGI-HMM	2101544	2102728	hypothetical protein
2100137	2104351	4214	SIGI-HMM	2102703	2103947	hypothetical protein
2100137	2104351	4214	SIGI-HMM	2104070	2104351	hypothetical protein
2107754	2115031	7277	SIGI-HMM	2107754	2109505	hypothetical protein
2107754	2115031	7277	SIGI-HMM	2109664	2109873	hypothetical protein
2107754	2115031	7277	SIGI-HMM	2109893	2111797	Bipolar DNA helicase
2107754	2115031	7277	SIGI-HMM	2111778	2113091	FIG036446: hypothetical protein
2107754	2115031	7277	SIGI-HMM	2113088	2114404	hypothetical protein
2107754	2115031	7277	SIGI-HMM	2114828	2115031	Carbon storage regulator
2181922	2190609	8687	SIGI-HMM	2181922	2182833	hypothetical protein
2181922	2190609	8687	SIGI-HMM	2182902	2183198	hypothetical protein formerly called flagellar hook-length control protein FliK
2181922	2190609	8687	SIGI-HMM	2183289	2183594	hypothetical protein
2181922	2190609	8687	SIGI-HMM	2183735	2184790	hypothetical protein
2181922	2190609	8687	SIGI-HMM	2184787	2190609	hypothetical protein formerly called flagellar hook-length control protein FliK
2485135	2505917	20782	SIGI-HMM	2485135	2485617	hypothetical protein
2485135	2505917	20782	SIGI-HMM	2485830	2486210	hypothetical protein
2485135	2505917	20782	SIGI-HMM	2486507	2487037	hypothetical protein
2485135	2505917	20782	SIGI-HMM	2487224	2487511	hypothetical protein
2485135	2505917	20782	SIGI-HMM	2487669	2487863	hypothetical protein
2485135	2505917	20782	SIGI-HMM	2487863	2488666	hypothetical protein
2485135	2505917	20782	SIGI-HMM	2489273	2490040	hypothetical protein
2485135	2505917	20782	SIGI-HMM	2490204	2492861	Serine/threonine protein kinase
2485135	2505917	20782	SIGI-HMM	2493145	2493480	histone family protein nucleoid-structuring protein H-NS
2485135	2505917	20782	SIGI-HMM	2494357	2495577	hypothetical protein
2485135	2505917	20782	SIGI-HMM	2495719	2496492	hypothetical protein
2485135	2505917	20782	SIGI-HMM	2496576	2498357	Overcoming lysogenization defect protein Old
2485135	2505917	20782	SIGI-HMM	2498523	2498777	hypothetical protein
2485135	2505917	20782	SIGI-HMM	2499710	2499811	hypothetical protein
2485135	2505917	20782	SIGI-HMM	2499968	2500708	hypothetical protein
2485135	2505917	20782	SIGI-HMM	2501515	2501841	hypothetical protein
2485135	2505917	20782	SIGI-HMM	2502049	2502897	hypothetical protein
2485135	2505917	20782	SIGI-HMM	2503412	2504467	hypothetical protein
2485135	2505917	20782	SIGI-HMM	2505105	2505917	hypothetical protein
2516118	2531470	15352	SIGI-HMM	2516118	2516270	hypothetical protein
2516118	2531470	15352	SIGI-HMM	2516265	2518556	hypothetical protein
2516118	2531470	15352	SIGI-HMM	2518703	2520430	hypothetical protein
2516118	2531470	15352	SIGI-HMM	2520607	2521470	hypothetical protein
2516118	2531470	15352	SIGI-HMM	2522084	2522986	hypothetical protein
2516118	2531470	15352	SIGI-HMM	2523101	2524189	hypothetical protein
2516118	2531470	15352	SIGI-HMM	2524216	2525187	hypothetical protein
2516118	2531470	15352	SIGI-HMM	2525191	2526531	Membrane protein involved in the export of O-antigen and teichoic acid
2516118	2531470	15352	SIGI-HMM	2527020	2527664	hypothetical protein
2516118	2531470	15352	SIGI-HMM	2527774	2528151	hypothetical protein
2516118	2531470	15352	SIGI-HMM	2529027	2530352	hypothetical protein
2516118	2531470	15352	SIGI-HMM	2530355	2531470	hypothetical protein
2516118	2531470	15352	SIGI-HMM	2531467	2532672	ATP-grasp enzyme-like
2647397	2653559	6162	SIGI-HMM	2647397	2649130	MchC protein
2647397	2653559	6162	SIGI-HMM	2649118	2650164	hypothetical protein
2647397	2653559	6162	SIGI-HMM	2650200	2651384	hypothetical protein
2647397	2653559	6162	SIGI-HMM	2651381	2652925	Periplasmic alpha-amylase (EC 3.2.1.1)
2647397	2653559	6162	SIGI-HMM	2653170	2653559	hypothetical protein
2987834	2993074	5240	SIGI-HMM	2987834	2987950	hypothetical protein
2987834	2993074	5240	SIGI-HMM	2988086	2988871	hypothetical protein
2987834	2993074	5240	SIGI-HMM	2989024	2989284	hypothetical protein
2987834	2993074	5240	SIGI-HMM	2989502	2990521	latex allergen from Hevea brasiliensis
2987834	2993074	5240	SIGI-HMM	2990551	2990724	hypothetical protein
2987834	2993074	5240	SIGI-HMM	2990699	2991802	hypothetical protein
2987834	2993074	5240	SIGI-HMM	2991959	2993074	Transcriptional regulator
2987834	2993074	5240	SIGI-HMM	2993065	2993949	mechanosensitive ion channel
3368457	3383735	15278	SIGI-HMM	3368059	3368460	Transcriptional regulator, MerR family
3368457	3383735	15278	SIGI-HMM	3368457	3368669	hypothetical protein
3368457	3383735	15278	SIGI-HMM	3368799	3369722	hypothetical protein
3368457	3383735	15278	SIGI-HMM	3369926	3370306	hypothetical protein
3368457	3383735	15278	SIGI-HMM	3370308	3371327	PA14 domain protein
3368457	3383735	15278	SIGI-HMM	3371415	3372275	Fatty acid hydroxylase family (carotene hydroxylase/sterol desaturase)
3368457	3383735	15278	SIGI-HMM	3372418	3372600	hypothetical protein
3368457	3383735	15278	SIGI-HMM	3372672	3372803	hypothetical protein
3368457	3383735	15278	SIGI-HMM	3372913	3373467	uncharacterized peroxidase-related enzyme subfamily
3368457	3383735	15278	SIGI-HMM	3373468	3374022	Haloacid dehalogenase, type II (EC 3.8.1.2)
3368457	3383735	15278	SIGI-HMM	3374213	3374632	hypothetical protein
3368457	3383735	15278	SIGI-HMM	3374755	3375075	hypothetical protein
3368457	3383735	15278	SIGI-HMM	3375191	3375748	Macrophage infectivity potentiator-related protein
3368457	3383735	15278	SIGI-HMM	3375888	3376742	Transcriptional regulator, AraC family
3368457	3383735	15278	SIGI-HMM	3377091	3377288	hypothetical protein
3368457	3383735	15278	SIGI-HMM	3377607	3377888	Protein of unknown function DUF427
3368457	3383735	15278	SIGI-HMM	3377914	3379338	Patatin
3368457	3383735	15278	SIGI-HMM	3379780	3380397	hypothetical protein
3368457	3383735	15278	SIGI-HMM	3380658	3380954	hypothetical protein
3368457	3383735	15278	SIGI-HMM	3381044	3381829	FIG023677: hypothetical protein
3368457	3383735	15278	SIGI-HMM	3381804	3382589	hypothetical protein
3368457	3383735	15278	SIGI-HMM	3382586	3383083	Putative transmembrane protein
3368457	3383735	15278	SIGI-HMM	3383226	3383735	RNA polymerase ECF-type sigma factor
3460105	3469697	9592	SIGI-HMM	3460105	3461304	Type I restriction-modification system, specificity subunit S
3460105	3469697	9592	SIGI-HMM	3462495	3462794	hypothetical protein
3460105	3469697	9592	SIGI-HMM	3462784	3464343	Mlr6204 protein
3460105	3469697	9592	SIGI-HMM	3464473	3465198	FIG00960841: hypothetical protein
3460105	3469697	9592	SIGI-HMM	3465331	3466266	Cell division-associated, ATP-dependent zinc Metalloprotease FtsH
3460105	3469697	9592	SIGI-HMM	3466266	3466781	hypothetical protein Francci3_0125
3460105	3469697	9592	SIGI-HMM	3466789	3467754	hypothetical protein APECO1_2271
3460105	3469697	9592	SIGI-HMM	3468064	3468567	hypothetical protein
3460105	3469697	9592	SIGI-HMM	3468582	3469697	Transcriptional regulator, Xre family
3473298	3482498	9200	SIGI-HMM	3473298	3473570	hypothetical protein
3473298	3482498	9200	SIGI-HMM	3473792	3475870	hypothetical protein
3473298	3482498	9200	SIGI-HMM	3475880	3477973	hypothetical protein
3473298	3482498	9200	SIGI-HMM	3477973	3479385	hypothetical protein
3473298	3482498	9200	SIGI-HMM	3479343	3480359	Integron integrase IntIPac
3473298	3482498	9200	SIGI-HMM	3480789	3481616	hypothetical protein
3473298	3482498	9200	SIGI-HMM	3482352	3482498	hypothetical protein
3797298	3803342	6044	SIGI-HMM	3797298	3797705	Succinate dehydrogenase hydrophobic membrane anchor protein
3797298	3803342	6044	SIGI-HMM	3797702	3798127	Succinate dehydrogenase cytochrome b-556 subunit
3797298	3803342	6044	SIGI-HMM	3798467	3798805	hypothetical protein
3797298	3803342	6044	SIGI-HMM	3798792	3799430	hypothetical protein
3797298	3803342	6044	SIGI-HMM	3799764	3801110	hypothetical protein
3797298	3803342	6044	SIGI-HMM	3801146	3801553	hypothetical protein
3797298	3803342	6044	SIGI-HMM	3801650	3802069	hypothetical protein
3797298	3803342	6044	SIGI-HMM	3802241	3802996	hypothetical protein
3797298	3803342	6044	SIGI-HMM	3803211	3803342	hypothetical protein
3826291	3832695	6404	SIGI-HMM	3826291	3830346	hypothetical protein
3826291	3832695	6404	SIGI-HMM	3830435	3831319	hypothetical protein
3826291	3832695	6404	SIGI-HMM	3831403	3831723	hypothetical protein
3826291	3832695	6404	SIGI-HMM	3832327	3832695	IS66 Orf2 family protein

## Sheet: MT042-GI
Island start	Island end	Length	Method	Gene start	Gene end	Product
8063	16945	8882	SIGI-HMM	8063	9139	Phage integrase
8063	16945	8882	SIGI-HMM	9136	9729	hypothetical protein
8063	16945	8882	SIGI-HMM	9823	10014	hypothetical protein
8063	16945	8882	SIGI-HMM	10011	10172	hypothetical protein
8063	16945	8882	SIGI-HMM	10189	10824	hypothetical protein
8063	16945	8882	SIGI-HMM	10821	11123	hypothetical protein
8063	16945	8882	SIGI-HMM	11120	13228	Virulence-associated E
8063	16945	8882	SIGI-HMM	13228	13515	hypothetical protein
8063	16945	8882	SIGI-HMM	13644	14306	Phage prohead protease, HK97 family
8063	16945	8882	SIGI-HMM	14313	15539	hypothetical protein
8063	16945	8882	SIGI-HMM	15847	16221	Phage terminase, small subunit
8063	16945	8882	SIGI-HMM	16328	16945	hypothetical protein
266895	274354	7459	SIGI-HMM	266895	267242	IS66 Orf2 family protein
266895	274354	7459	SIGI-HMM	267955	271761	TonB-dependent receptor
266895	274354	7459	SIGI-HMM	271758	273974	YD repeat
266895	274354	7459	SIGI-HMM	274077	274220	hypothetical protein
266895	274354	7459	SIGI-HMM	274217	274354	hypothetical protein
358406	363746	5340	SIGI-HMM	358406	359818	Chromate transport protein ChrA
358406	363746	5340	SIGI-HMM	359863	360816	protein of unknown function LppY and LpqO
358406	363746	5340	SIGI-HMM	360842	361822	Chromate resistance protein ChrB
358406	363746	5340	SIGI-HMM	361905	362357	Superoxide dismutase SodM-like protein ChrF
358406	363746	5340	SIGI-HMM	362383	363393	hypothetical protein
358406	363746	5340	SIGI-HMM	363531	363746	hypothetical protein
598093	602649	4556	SIGI-HMM	598093	598872	hypothetical protein
598093	602649	4556	SIGI-HMM	599077	600264	hypothetical protein
598093	602649	4556	SIGI-HMM	600408	601763	hypothetical protein
598093	602649	4556	SIGI-HMM	601789	602649	hypothetical protein
767860	782886	15026	SIGI-HMM	767860	769872	hypothetical protein
767860	782886	15026	SIGI-HMM	769869	771863	hypothetical protein
767860	782886	15026	SIGI-HMM	771942	773051	GDP-mannose 4,6-dehydratase (EC 4.2.1.47)
767860	782886	15026	SIGI-HMM	773048	774010	GDP-L-fucose synthetase (EC 1.1.1.271)
767860	782886	15026	SIGI-HMM	774007	774918	hypothetical protein
767860	782886	15026	SIGI-HMM	774918	776282	hypothetical protein
767860	782886	15026	SIGI-HMM	776306	777316	GDP-mannose 4,6-dehydratase (EC 4.2.1.47)
767860	782886	15026	SIGI-HMM	777316	778578	NDP-hexose 3-C-methyltransferase TylCIII
767860	782886	15026	SIGI-HMM	778575	779603	hypothetical protein
767860	782886	15026	SIGI-HMM	779851	780882	hypothetical protein
767860	782886	15026	SIGI-HMM	780902	781636	hypothetical protein
767860	782886	15026	SIGI-HMM	781633	782886	Glycosyl transferase, group 1
767860	782886	15026	SIGI-HMM	782879	783733	Glycosyltransferase involved in cell wall biogenesis
1155374	1163826	8452	SIGI-HMM	1155374	1156321	Mobile element protein
1155374	1163826	8452	SIGI-HMM	1156501	1157517	Glycosyl transferase, group 2 family
1155374	1163826	8452	SIGI-HMM	1157525	1158649	D amino acid oxidase (DAO) family (EC 1.4.3.3)
1155374	1163826	8452	SIGI-HMM	1158681	1159475	hypothetical protein
1155374	1163826	8452	SIGI-HMM	1159472	1160308	Nitrogen-fixing NifU, C-terminal
1155374	1163826	8452	SIGI-HMM	1160305	1160670	hypothetical protein
1155374	1163826	8452	SIGI-HMM	1160667	1161503	glycosyltransferase( EC:2.4.- )
1155374	1163826	8452	SIGI-HMM	1161493	1163826	hypothetical protein
1165232	1175537	10305	SIGI-HMM	1165232	1165519	hypothetical protein
1165232	1175537	10305	SIGI-HMM	1166087	1167019	UDP-glucose 4-epimerase (EC 5.1.3.2)
1165232	1175537	10305	SIGI-HMM	1167137	1167991	hypothetical protein
1165232	1175537	10305	SIGI-HMM	1168028	1172599	Alpha-L-Rha alpha-1,2-L-rhamnosyltransferase/alpha-L-Rha alpha-1,3-L- rhamnosyltransferase (EC 2.4.1
1165232	1175537	10305	SIGI-HMM	1172673	1173344	hypothetical protein
1165232	1175537	10305	SIGI-HMM	1173359	1174717	O-antigen export system, ATP-binding protein
1165232	1175537	10305	SIGI-HMM	1174707	1175537	O-antigen export system permease protein RfbD
1310161	1323432	13271	SIGI-HMM	1310161	1310394	hypothetical protein
1310161	1323432	13271	SIGI-HMM	1310481	1310834	hypothetical protein
1310161	1323432	13271	SIGI-HMM	1311293	1311913	Transcriptional regulator, GntR family
1310161	1323432	13271	SIGI-HMM	1312090	1312506	probable trans-acting regulatory HvrA protein
1310161	1323432	13271	SIGI-HMM	1312934	1313080	hypothetical protein
1310161	1323432	13271	SIGI-HMM	1313131	1313817	hypothetical protein
1310161	1323432	13271	SIGI-HMM	1313817	1315565	Lasso peptide maturation, ATP-dependent lactam synthetase McjC family
1310161	1323432	13271	SIGI-HMM	1315550	1317730	Lasso peptide isopeptidase AtxE family, specific for knotted structure
1310161	1323432	13271	SIGI-HMM	1317741	1320377	FecA-like outer membrane receptor in lasso peptide gene cluster
1310161	1323432	13271	SIGI-HMM	1320657	1320977	hypothetical protein
1310161	1323432	13271	SIGI-HMM	1321305	1321490	FIG00895025: hypothetical protein
1310161	1323432	13271	SIGI-HMM	1321693	1322307	hypothetical protein
1310161	1323432	13271	SIGI-HMM	1322320	1323432	hypothetical protein
1544319	1561252	16933	SIGI-HMM	1544319	1545569	hypothetical protein
1544319	1561252	16933	SIGI-HMM	1545584	1547266	hypothetical protein
1544319	1561252	16933	SIGI-HMM	1547294	1549663	hypothetical protein
1544319	1561252	16933	SIGI-HMM	1549660	1550643	hypothetical protein
1544319	1561252	16933	SIGI-HMM	1550640	1551566	Pyruvate:Oxaloacetate transcarboxylase domain protein
1544319	1561252	16933	SIGI-HMM	1551568	1552767	L-carnitine dehydratase/bile acid-inducible protein F
1544319	1561252	16933	SIGI-HMM	1552817	1553209	hypothetical protein
1544319	1561252	16933	SIGI-HMM	1553227	1553973	Hydantoin racemase (EC 5.1.99.5)
1544319	1561252	16933	SIGI-HMM	1554839	1555129	hypothetical protein
1544319	1561252	16933	SIGI-HMM	1555126	1555935	ISCps3, transposase orfB
1544319	1561252	16933	SIGI-HMM	1556670	1556909	Transposase
1544319	1561252	16933	SIGI-HMM	1556997	1557404	hypothetical protein
1544319	1561252	16933	SIGI-HMM	1557440	1558786	hypothetical protein
1544319	1561252	16933	SIGI-HMM	1559120	1559758	hypothetical protein
1544319	1561252	16933	SIGI-HMM	1559745	1560083	hypothetical protein
1544319	1561252	16933	SIGI-HMM	1560423	1560848	Succinate dehydrogenase cytochrome b-556 subunit
1544319	1561252	16933	SIGI-HMM	1560845	1561252	Succinate dehydrogenase hydrophobic membrane anchor protein
1944920	2007684	62764	SIGI-HMM	1944920	1947019	hypothetical protein
1944920	2007684	62764	SIGI-HMM	1947016	1948449	hypothetical protein
1944920	2007684	62764	SIGI-HMM	1948703	1948966	Insertion element IS407 (Burkholderia multivorans) transposase
1944920	2007684	62764	SIGI-HMM	1948999	1949781	Mobile element protein
1944920	2007684	62764	SIGI-HMM	1949960	1950634	hypothetical protein
1944920	2007684	62764	SIGI-HMM	1950686	1951138	Rrf2 family transcriptional regulator, group III
1944920	2007684	62764	SIGI-HMM	1951128	1952015	Thioredoxin reductase (EC 1.8.1.9)
1944920	2007684	62764	SIGI-HMM	1952366	1954318	Biosynthetic arginine decarboxylase (EC 4.1.1.19)
1944920	2007684	62764	SIGI-HMM	1954408	1955706	Transcriptional regulator of pyridoxine metabolism / Pyridoxamine phosphate aminotransferase (EC 2.6
1944920	2007684	62764	SIGI-HMM	1956013	1956147	hypothetical protein
1944920	2007684	62764	SIGI-HMM	1956147	1956281	hypothetical protein
1944920	2007684	62764	SIGI-HMM	1956324	1956569	hypothetical protein
1944920	2007684	62764	SIGI-HMM	1956600	1957481	Phosphatidylserine decarboxylase (EC 4.1.1.65)
1944920	2007684	62764	SIGI-HMM	1957664	1958971	Glutamate-1-semialdehyde 2,1-aminomutase (EC 5.4.3.8)
1944920	2007684	62764	SIGI-HMM	1958992	1959690	hypothetical protein
1944920	2007684	62764	SIGI-HMM	1960007	1960516	hypothetical protein
1944920	2007684	62764	SIGI-HMM	1960571	1961113	Macrophage infectivity potentiator-related protein
1944920	2007684	62764	SIGI-HMM	1961295	1962017	Glutamine amidotransferase, class I
1944920	2007684	62764	SIGI-HMM	1962456	1965314	Glycine dehydrogenase [decarboxylating] (glycine cleavage system P protein) (EC 1.4.4.2)
1944920	2007684	62764	SIGI-HMM	1965353	1966177	Pyridoxal phosphate-containing protein YggS
1944920	2007684	62764	SIGI-HMM	1966231	1967037	Pyridoxal kinase (EC 2.7.1.35)
1944920	2007684	62764	SIGI-HMM	1967358	1968188	ADP-ribose pyrophosphatase of COG1058 family (EC 3.6.1.13)
1944920	2007684	62764	SIGI-HMM	1968354	1968902	Superoxide dismutase [Cu-Zn] precursor (EC 1.15.1.1)
1944920	2007684	62764	SIGI-HMM	1968947	1969216	hypothetical protein
1944920	2007684	62764	SIGI-HMM	1969394	1970146	Gll3595 protein
1944920	2007684	62764	SIGI-HMM	1970247	1971107	Transcriptional regulator, AraC family
1944920	2007684	62764	SIGI-HMM	1971384	1971647	Insertion element IS407 (Burkholderia multivorans) transposase
1944920	2007684	62764	SIGI-HMM	1971644	1972459	Mobile element protein
1944920	2007684	62764	SIGI-HMM	1972998	1974791	hypothetical protein
1944920	2007684	62764	SIGI-HMM	1974781	1975776	hypothetical protein
1944920	2007684	62764	SIGI-HMM	1975773	1978667	Endonuclease
1944920	2007684	62764	SIGI-HMM	1978664	1980175	hypothetical protein
1944920	2007684	62764	SIGI-HMM	1980172	1980630	RNA polymerase sigma factor RpoD
1944920	2007684	62764	SIGI-HMM	1980627	1981829	hypothetical protein
1944920	2007684	62764	SIGI-HMM	1981921	1983483	Modification methylase
1944920	2007684	62764	SIGI-HMM	1984080	1984895	Mobile element protein
1944920	2007684	62764	SIGI-HMM	1984892	1985155	Insertion element IS407 (Burkholderia multivorans) transposase
1944920	2007684	62764	SIGI-HMM	1985459	1985710	hypothetical protein
1944920	2007684	62764	SIGI-HMM	1985843	1986079	Transcription-repair coupling factor (superfamily II helicase)
1944920	2007684	62764	SIGI-HMM	1986072	1987400	Phage integrase
1944920	2007684	62764	SIGI-HMM	1987457	1988311	metal dependent phosphohydrolase
1944920	2007684	62764	SIGI-HMM	1988483	1988734	hypothetical protein
1944920	2007684	62764	SIGI-HMM	1989074	1989436	hypothetical protein
1944920	2007684	62764	SIGI-HMM	1990194	1990562	6-carboxy-5,6,7,8-tetrahydropterin synthase (EC 4.1.2.50)
1944920	2007684	62764	SIGI-HMM	1991227	1991571	hypothetical protein
1944920	2007684	62764	SIGI-HMM	1993126	1993716	hypothetical protein
1944920	2007684	62764	SIGI-HMM	1993734	1994615	conserved hypothetical protein
1944920	2007684	62764	SIGI-HMM	1994709	1994840	hypothetical protein
1944920	2007684	62764	SIGI-HMM	1994860	1996305	hypothetical protein
1944920	2007684	62764	SIGI-HMM	1996441	1997667	hypothetical protein
1944920	2007684	62764	SIGI-HMM	1997960	1998676	hypothetical protein
1944920	2007684	62764	SIGI-HMM	1998903	1999715	hypothetical protein
1944920	2007684	62764	SIGI-HMM	1999731	2004803	hypothetical protein
1944920	2007684	62764	SIGI-HMM	2005256	2005384	hypothetical protein
1944920	2007684	62764	SIGI-HMM	2005635	2006726	Probable low-affinity inorganic phosphate transporter
1944920	2007684	62764	SIGI-HMM	2006723	2007451	Glycosyltransferase
1944920	2007684	62764	SIGI-HMM	2007568	2007684	hypothetical protein
2012635	2029256	16621	SIGI-HMM	2012635	2013144	RNA polymerase ECF-type sigma factor
2012635	2029256	16621	SIGI-HMM	2013286	2013783	Putative transmembrane protein
2012635	2029256	16621	SIGI-HMM	2013780	2014565	hypothetical protein
2012635	2029256	16621	SIGI-HMM	2014540	2015325	FIG023677: hypothetical protein
2012635	2029256	16621	SIGI-HMM	2015415	2015711	hypothetical protein
2012635	2029256	16621	SIGI-HMM	2015972	2016589	hypothetical protein
2012635	2029256	16621	SIGI-HMM	2016658	2016930	hypothetical protein
2012635	2029256	16621	SIGI-HMM	2017031	2018305	Patatin
2012635	2029256	16621	SIGI-HMM	2018481	2018762	Protein of unknown function DUF427
2012635	2029256	16621	SIGI-HMM	2019081	2019200	hypothetical protein
2012635	2029256	16621	SIGI-HMM	2019716	2020327	CBS domain containing protein
2012635	2029256	16621	SIGI-HMM	2020574	2021428	Transcriptional regulator, AraC family
2012635	2029256	16621	SIGI-HMM	2021568	2022125	Macrophage infectivity potentiator-related protein
2012635	2029256	16621	SIGI-HMM	2022241	2022561	hypothetical protein
2012635	2029256	16621	SIGI-HMM	2022684	2023103	hypothetical protein
2012635	2029256	16621	SIGI-HMM	2023090	2023848	Haloacid dehalogenase, type II (EC 3.8.1.2)
2012635	2029256	16621	SIGI-HMM	2023849	2024403	uncharacterized peroxidase-related enzyme subfamily
2012635	2029256	16621	SIGI-HMM	2024513	2024644	hypothetical protein
2012635	2029256	16621	SIGI-HMM	2024716	2024898	hypothetical protein
2012635	2029256	16621	SIGI-HMM	2025040	2025900	Fatty acid hydroxylase family (carotene hydroxylase/sterol desaturase)
2012635	2029256	16621	SIGI-HMM	2025988	2027007	PA14 domain protein
2012635	2029256	16621	SIGI-HMM	2027009	2027389	hypothetical protein
2012635	2029256	16621	SIGI-HMM	2027593	2028516	hypothetical protein
2012635	2029256	16621	SIGI-HMM	2028604	2028858	hypothetical protein
2012635	2029256	16621	SIGI-HMM	2028855	2029256	Transcriptional regulator, MerR family
2303171	2312117	8946	SIGI-HMM	2303171	2304499	hypothetical protein
2303171	2312117	8946	SIGI-HMM	2304647	2304949	hypothetical protein
2303171	2312117	8946	SIGI-HMM	2305322	2306230	hypothetical protein
2303171	2312117	8946	SIGI-HMM	2306505	2307668	hypothetical protein
2303171	2312117	8946	SIGI-HMM	2307671	2308720	hypothetical protein
2303171	2312117	8946	SIGI-HMM	2308724	2308891	hypothetical protein
2303171	2312117	8946	SIGI-HMM	2310103	2310573	hypothetical protein
2303171	2312117	8946	SIGI-HMM	2310682	2311359	hypothetical protein
2303171	2312117	8946	SIGI-HMM	2311356	2312117	hypothetical protein
2420908	2425896	4988	SIGI-HMM	2420033	2420917	mechanosensitive ion channel
2420908	2425896	4988	SIGI-HMM	2420908	2421774	Transcriptional regulator
2420908	2425896	4988	SIGI-HMM	2422180	2423283	hypothetical protein
2420908	2425896	4988	SIGI-HMM	2423461	2424480	latex allergen from Hevea brasiliensis
2420908	2425896	4988	SIGI-HMM	2424698	2424958	hypothetical protein
2420908	2425896	4988	SIGI-HMM	2425111	2425896	hypothetical protein
2732268	2738477	6209	SIGI-HMM	2732268	2732564	hypothetical protein
2732268	2738477	6209	SIGI-HMM	2732706	2732996	hypothetical protein
2732268	2738477	6209	SIGI-HMM	2732993	2733802	ISCps3, transposase orfB
2732268	2738477	6209	SIGI-HMM	2734183	2734893	Mlr3636 protein
2732268	2738477	6209	SIGI-HMM	2734890	2735987	NmrA family protein
2732268	2738477	6209	SIGI-HMM	2736031	2737086	hypothetical protein
2732268	2738477	6209	SIGI-HMM	2737233	2737460	hypothetical protein
2732268	2738477	6209	SIGI-HMM	2737838	2737996	hypothetical protein
2732268	2738477	6209	SIGI-HMM	2738122	2738346	hypothetical protein
2732268	2738477	6209	SIGI-HMM	2738361	2738477	hypothetical protein
2876864	2893481	16617	SIGI-HMM	2875662	2876867	ATP-grasp enzyme-like
2876864	2893481	16617	SIGI-HMM	2876864	2877979	hypothetical protein
2876864	2893481	16617	SIGI-HMM	2877982	2879307	hypothetical protein
2876864	2893481	16617	SIGI-HMM	2880186	2880560	hypothetical protein
2876864	2893481	16617	SIGI-HMM	2880670	2881314	hypothetical protein
2876864	2893481	16617	SIGI-HMM	2881803	2883143	Membrane protein involved in the export of O-antigen and teichoic acid
2876864	2893481	16617	SIGI-HMM	2883147	2884118	hypothetical protein
2876864	2893481	16617	SIGI-HMM	2884145	2885233	hypothetical protein
2876864	2893481	16617	SIGI-HMM	2885348	2886250	hypothetical protein
2876864	2893481	16617	SIGI-HMM	2886864	2887727	hypothetical protein
2876864	2893481	16617	SIGI-HMM	2887904	2889631	hypothetical protein
2876864	2893481	16617	SIGI-HMM	2889777	2891789	hypothetical protein
2876864	2893481	16617	SIGI-HMM	2891769	2892215	hypothetical protein
2876864	2893481	16617	SIGI-HMM	2892598	2893287	Phosphatidylserine decarboxylase (EC 4.1.1.65)
2876864	2893481	16617	SIGI-HMM	2893284	2893481	hypothetical protein
2901011	2916321	15310	SIGI-HMM	2899861	2901030	UDP-N-acetylglucosamine 2-epimerase (EC 5.1.3.14)
2901011	2916321	15310	SIGI-HMM	2901011	2901193	hypothetical protein
2901011	2916321	15310	SIGI-HMM	2901257	2902141	hypothetical protein
2901011	2916321	15310	SIGI-HMM	2902416	2903228	hypothetical protein
2901011	2916321	15310	SIGI-HMM	2903864	2904919	hypothetical protein
2901011	2916321	15310	SIGI-HMM	2905005	2905232	hypothetical protein
2901011	2916321	15310	SIGI-HMM	2905433	2906281	hypothetical protein
2901011	2916321	15310	SIGI-HMM	2906488	2907195	hypothetical protein
2901011	2916321	15310	SIGI-HMM	2907623	2908363	hypothetical protein
2901011	2916321	15310	SIGI-HMM	2909200	2909445	hypothetical protein
2901011	2916321	15310	SIGI-HMM	2909783	2910442	hypothetical protein
2901011	2916321	15310	SIGI-HMM	2911115	2911516	hypothetical protein
2901011	2916321	15310	SIGI-HMM	2911527	2912222	hypothetical protein
2901011	2916321	15310	SIGI-HMM	2912226	2913068	hypothetical protein
2901011	2916321	15310	SIGI-HMM	2913235	2914665	hypothetical protein
2901011	2916321	15310	SIGI-HMM	2915113	2916321	transposase for IS1001 element
3202351	3206900	4549	SIGI-HMM	3202351	3203559	transposase for IS1001 element
3202351	3206900	4549	SIGI-HMM	3203849	3204028	hypothetical protein
3202351	3206900	4549	SIGI-HMM	3204155	3204388	hypothetical protein
3202351	3206900	4549	SIGI-HMM	3204810	3205781	hypothetical protein
3202351	3206900	4549	SIGI-HMM	3206200	3206769	hypothetical protein
3202351	3206900	4549	SIGI-HMM	3206766	3206900	hypothetical protein
3202351	3206900	4549	SIGI-HMM	3206888	3207592	dimethylaniline monooxygenase-like protein
3226514	3233800	7286	SIGI-HMM	3226514	3229195	Serine/threonine protein kinase
3226514	3233800	7286	SIGI-HMM	3229360	3230127	hypothetical protein
3226514	3233800	7286	SIGI-HMM	3230208	3230969	hypothetical protein
3226514	3233800	7286	SIGI-HMM	3230988	3231446	hypothetical protein
3226514	3233800	7286	SIGI-HMM	3231841	3232572	hypothetical protein
3226514	3233800	7286	SIGI-HMM	3232724	3233110	hypothetical protein
3226514	3233800	7286	SIGI-HMM	3233318	3233800	hypothetical protein
3306953	3312883	5930	SIGI-HMM	3306953	3307492	hypothetical protein
3306953	3312883	5930	SIGI-HMM	3307455	3307658	hypothetical protein
3306953	3312883	5930	SIGI-HMM	3307704	3307847	B12 binding domain / kinase domain / Methylmalonyl-CoA mutase (EC 5.4.99.2)
3306953	3312883	5930	SIGI-HMM	3307849	3308076	B12 binding domain / kinase domain / Methylmalonyl-CoA mutase (EC 5.4.99.2)
3306953	3312883	5930	SIGI-HMM	3308117	3308233	hypothetical protein
3306953	3312883	5930	SIGI-HMM	3308196	3308393	hypothetical protein
3306953	3312883	5930	SIGI-HMM	3308482	3309114	hypothetical protein
3306953	3312883	5930	SIGI-HMM	3309141	3309815	hypothetical protein
3306953	3312883	5930	SIGI-HMM	3309812	3310339	hypothetical protein
3306953	3312883	5930	SIGI-HMM	3310473	3310985	Transposase and inactivated derivatives
3306953	3312883	5930	SIGI-HMM	3311236	3312051	arginase
3306953	3312883	5930	SIGI-HMM	3312485	3312883	hypothetical protein
3331953	3337616	5663	SIGI-HMM	3331953	3332123	hypothetical protein
3331953	3337616	5663	SIGI-HMM	3332357	3333160	hypothetical protein
3331953	3337616	5663	SIGI-HMM	3333310	3333978	Coproheme decarboxylase HemQ (no EC)
3331953	3337616	5663	SIGI-HMM	3334011	3334493	hypothetical protein
3331953	3337616	5663	SIGI-HMM	3334483	3335934	Protoporphyrinogen IX oxidase, aerobic, HemY (EC 1.3.3.4)
3331953	3337616	5663	SIGI-HMM	3335931	3336881	Coproporphyrin ferrochelatase (EC 4.99.1.9)
3331953	3337616	5663	SIGI-HMM	3337305	3337616	hypothetical protein
3405347	3410159	4812	SIGI-HMM	3405347	3405613	hypothetical protein
3405347	3410159	4812	SIGI-HMM	3405702	3406001	hypothetical protein
3405347	3410159	4812	SIGI-HMM	3406033	3407817	Response regulator containing a CheY-like receiver domain and a GGDEF domain
3405347	3410159	4812	SIGI-HMM	3408044	3408340	hypothetical protein
3405347	3410159	4812	SIGI-HMM	3408435	3410159	hypothetical protein
3509549	3518549	9000	SIGI-HMM	3509549	3511219	hypothetical protein
3509549	3518549	9000	SIGI-HMM	3511335	3512129	hypothetical protein
3509549	3518549	9000	SIGI-HMM	3512485	3512889	hypothetical protein
3509549	3518549	9000	SIGI-HMM	3513051	3514640	hypothetical protein
3509549	3518549	9000	SIGI-HMM	3514743	3515690	Integrase, catalytic region
3509549	3518549	9000	SIGI-HMM	3515745	3516104	hypothetical protein
3509549	3518549	9000	SIGI-HMM	3516369	3517058	hypothetical protein
3509549	3518549	9000	SIGI-HMM	3517173	3517382	rifampin ADP-ribosyl transferase
3509549	3518549	9000	SIGI-HMM	3517584	3517937	DGPFAETKE domain protein
3509549	3518549	9000	SIGI-HMM	3517968	3518549	Dihydrofolate reductase (EC 1.5.1.3)
3591540	3600080	8540	SIGI-HMM	3591540	3591872	hypothetical protein
3591540	3600080	8540	SIGI-HMM	3591869	3592141	hypothetical protein
3591540	3600080	8540	SIGI-HMM	3592138	3592392	hypothetical protein
3591540	3600080	8540	SIGI-HMM	3592389	3592619	hypothetical protein
3591540	3600080	8540	SIGI-HMM	3592683	3593369	hypothetical protein
3591540	3600080	8540	SIGI-HMM	3593508	3593702	hypothetical protein
3591540	3600080	8540	SIGI-HMM	3593699	3594229	hypothetical protein
3591540	3600080	8540	SIGI-HMM	3594219	3595286	hypothetical protein
3591540	3600080	8540	SIGI-HMM	3595486	3595836	hypothetical protein
3591540	3600080	8540	SIGI-HMM	3595883	3596659	hypothetical protein
3591540	3600080	8540	SIGI-HMM	3596662	3598938	hypothetical protein
3591540	3600080	8540	SIGI-HMM	3599085	3599348	hypothetical protein
3591540	3600080	8540	SIGI-HMM	3599345	3599626	hypothetical protein
3591540	3600080	8540	SIGI-HMM	3599907	3600080	hypothetical protein
3637353	3642040	4687	SIGI-HMM	3637353	3638270	hypothetical protein
3637353	3642040	4687	SIGI-HMM	3638267	3638617	hypothetical protein
3637353	3642040	4687	SIGI-HMM	3638687	3638989	hypothetical protein
3637353	3642040	4687	SIGI-HMM	3639323	3639670	RidA/YER057c/UK114 superfamily, group 2, YoaB-like protein
3637353	3642040	4687	SIGI-HMM	3639797	3640030	hypothetical protein
3637353	3642040	4687	SIGI-HMM	3640434	3640586	Protein of unknown function DUF891
3637353	3642040	4687	SIGI-HMM	3640583	3640837	Addiction module antidote protein
3637353	3642040	4687	SIGI-HMM	3640887	3641246	Methyl-accepting chemotaxis protein
3637353	3642040	4687	SIGI-HMM	3641549	3642040	Transcriptional regulator, MarR family / Acetyltransferase, GNAT family
3670648	3674671	4023	SIGI-HMM	3670648	3670998	hypothetical protein
3670648	3674671	4023	SIGI-HMM	3671125	3671466	hypothetical protein
3670648	3674671	4023	SIGI-HMM	3671598	3672005	mercuric resistance operon regulatory protein MerR
3670648	3674671	4023	SIGI-HMM	3672076	3672498	mercuric transport protein, MerC
3670648	3674671	4023	SIGI-HMM	3672570	3672785	hypothetical protein
3670648	3674671	4023	SIGI-HMM	3673352	3674671	czcABC family efflux RND transporter, outer membrane protein
3670648	3674671	4023	SIGI-HMM	3674668	3675765	czcABC family efflux RND transporter, membrane fusion protein
3678896	3699913	21017	SIGI-HMM	3675765	3678899	czcABC family efflux RND transporter, transmembrane protein
3678896	3699913	21017	SIGI-HMM	3678896	3679219	Putative regulatory protein clustered with metal efflux genes, P-II family
3678896	3699913	21017	SIGI-HMM	3680051	3680614	Cobalt/zinc/cadmium resistance protein CzcD
3678896	3699913	21017	SIGI-HMM	3680749	3681195	Transcriptional regulator, MerR family
3678896	3699913	21017	SIGI-HMM	3681286	3683703	Lead, cadmium, zinc and mercury transporting ATPase (EC 3.6.3.3) (EC 3.6.3.5); Copper-translocating
3678896	3699913	21017	SIGI-HMM	3683810	3684076	hypothetical protein
3678896	3699913	21017	SIGI-HMM	3684136	3684444	hypothetical protein
3678896	3699913	21017	SIGI-HMM	3684526	3684726	hypothetical protein
3678896	3699913	21017	SIGI-HMM	3684783	3685334	Undecaprenyl-diphosphatase BcrC (EC 3.6.1.27), conveys bacitracin resistance
3678896	3699913	21017	SIGI-HMM	3685364	3685987	Cobalt/zinc/cadmium resistance protein CzcD
3678896	3699913	21017	SIGI-HMM	3686000	3687985	Putative high-affinity iron permease
3678896	3699913	21017	SIGI-HMM	3688029	3688658	Cobalt-zinc-cadmium resistance protein CzcD
3678896	3699913	21017	SIGI-HMM	3688724	3689110	heavy metal resistance transcriptional regulator HmrR
3678896	3699913	21017	SIGI-HMM	3689129	3689416	hypothetical protein
3678896	3699913	21017	SIGI-HMM	3689478	3692498	Mobile element protein
3678896	3699913	21017	SIGI-HMM	3692755	3693774	hypothetical protein
3678896	3699913	21017	SIGI-HMM	3693824	3695002	Uncharacterized MFS-type transporter
3678896	3699913	21017	SIGI-HMM	3695158	3695832	DNA-binding heavy metal response regulator
3678896	3699913	21017	SIGI-HMM	3695834	3697270	Two-component system sensor histidine kinase
3678896	3699913	21017	SIGI-HMM	3697416	3698849	hypothetical protein
3678896	3699913	21017	SIGI-HMM	3698846	3699913	FIG00446125: hypothetical protein
3713036	3718617	5581	SIGI-HMM	3713036	3716401	hypothetical protein
3713036	3718617	5581	SIGI-HMM	3716426	3716962	Inorganic pyrophosphatase (EC 3.6.1.1)
3713036	3718617	5581	SIGI-HMM	3716975	3717589	FIG006762: Phosphoglycerate mutase family
3713036	3718617	5581	SIGI-HMM	3717586	3718029	hypothetical protein
3713036	3718617	5581	SIGI-HMM	3718144	3718617	Glycosyltransferase
3738114	3747748	9634	SIGI-HMM	3738114	3739607	hypothetical protein
3738114	3747748	9634	SIGI-HMM	3739642	3742728	Transposase
3738114	3747748	9634	SIGI-HMM	3742718	3743590	hypothetical protein
3738114	3747748	9634	SIGI-HMM	3743716	3744123	mercuric resistance operon regulatory protein MerR
3738114	3747748	9634	SIGI-HMM	3744189	3744788	hypothetical protein
3738114	3747748	9634	SIGI-HMM	3744913	3745134	hypothetical protein
3738114	3747748	9634	SIGI-HMM	3745222	3745347	hypothetical protein
3738114	3747748	9634	SIGI-HMM	3745350	3745634	hypothetical protein
3738114	3747748	9634	SIGI-HMM	3745643	3746518	hypothetical protein
3738114	3747748	9634	SIGI-HMM	3746493	3747242	hypothetical protein
3738114	3747748	9634	SIGI-HMM	3747386	3747748	mercuric transport protein, MerT
3750547	3759428	8881	SIGI-HMM	3750547	3750729	hypothetical protein
3750547	3759428	8881	SIGI-HMM	3750726	3751097	mercuric resistence transcriptional repressor, MerD
3750547	3759428	8881	SIGI-HMM	3751386	3751598	hypothetical protein
3750547	3759428	8881	SIGI-HMM	3751613	3752620	hypothetical protein
3750547	3759428	8881	SIGI-HMM	3752687	3754033	similar to glutathione reductase
3750547	3759428	8881	SIGI-HMM	3754304	3757273	Tn5044 transposase
3750547	3759428	8881	SIGI-HMM	3757439	3758344	Cobalt/zinc/cadmium resistance protein CzcD
3750547	3759428	8881	SIGI-HMM	3758344	3758964	Cobalt/zinc/cadmium resistance protein CzcD
3750547	3759428	8881	SIGI-HMM	3759099	3759428	Putative regulatory protein clustered with metal efflux genes, P-II family
3750547	3759428	8881	SIGI-HMM	3759425	3762559	czcABC family efflux RND transporter, transmembrane protein
3763653	3768173	4520	SIGI-HMM	3762559	3763656	czcABC family efflux RND transporter, membrane fusion protein
3763653	3768173	4520	SIGI-HMM	3763653	3764972	czcABC family efflux RND transporter, outer membrane protein
3763653	3768173	4520	SIGI-HMM	3765052	3765441	hypothetical protein
3763653	3768173	4520	SIGI-HMM	3765523	3765831	hypothetical protein
3763653	3768173	4520	SIGI-HMM	3765828	3766991	hypothetical protein
3763653	3768173	4520	SIGI-HMM	3767160	3768173	hypothetical protein
3952904	3974769	21865	SIGI-HMM	3952904	3953140	phage integrase family protein
3952904	3974769	21865	SIGI-HMM	3953427	3953546	hypothetical protein
3952904	3974769	21865	SIGI-HMM	3953563	3953682	hypothetical protein
3952904	3974769	21865	SIGI-HMM	3953679	3954347	hypothetical protein
3952904	3974769	21865	SIGI-HMM	3954387	3955685	hypothetical protein
3952904	3974769	21865	SIGI-HMM	3956083	3956415	hypothetical protein
3952904	3974769	21865	SIGI-HMM	3956428	3957066	hypothetical protein
3952904	3974769	21865	SIGI-HMM	3957063	3957710	hypothetical protein
3952904	3974769	21865	SIGI-HMM	3957722	3959011	Error-prone, lesion bypass DNA polymerase V (UmuC)
3952904	3974769	21865	SIGI-HMM	3959008	3959487	Error-prone repair protein UmuD
3952904	3974769	21865	SIGI-HMM	3959786	3960478	hypothetical protein
3952904	3974769	21865	SIGI-HMM	3960757	3961734	Chaperone protein DnaJ
3952904	3974769	21865	SIGI-HMM	3961758	3962747	hypothetical protein
3952904	3974769	21865	SIGI-HMM	3963538	3963861	hypothetical protein
3952904	3974769	21865	SIGI-HMM	3964456	3965199	hypothetical protein
3952904	3974769	21865	SIGI-HMM	3965247	3965774	hypothetical protein
3952904	3974769	21865	SIGI-HMM	3965916	3966059	hypothetical protein
3952904	3974769	21865	SIGI-HMM	3966187	3966474	hypothetical protein
3952904	3974769	21865	SIGI-HMM	3966589	3966945	Mobile element protein
3952904	3974769	21865	SIGI-HMM	3967077	3968861	Single-stranded-DNA-specific exonuclease RecJ
3952904	3974769	21865	SIGI-HMM	3968899	3969420	hypothetical protein
3952904	3974769	21865	SIGI-HMM	3969413	3971581	Phage integrase
3952904	3974769	21865	SIGI-HMM	3971586	3973490	hypothetical protein
3952904	3974769	21865	SIGI-HMM	3973480	3974769	hypothetical protein
4006844	4013576	6732	SIGI-HMM	4006844	4007017	hypothetical protein
4006844	4013576	6732	SIGI-HMM	4007269	4007886	hypothetical protein
4006844	4013576	6732	SIGI-HMM	4007972	4008871	hypothetical protein
4006844	4013576	6732	SIGI-HMM	4008874	4009800	hypothetical protein
4006844	4013576	6732	SIGI-HMM	4009926	4011269	hypothetical protein
4006844	4013576	6732	SIGI-HMM	4011561	4011791	hypothetical protein
4006844	4013576	6732	SIGI-HMM	4011857	4012138	hypothetical protein
4006844	4013576	6732	SIGI-HMM	4012454	4012732	hypothetical protein
4006844	4013576	6732	SIGI-HMM	4012917	4013576	hypothetical protein
4033548	4040075	6527	SIGI-HMM	4033548	4033796	hypothetical protein
4033548	4040075	6527	SIGI-HMM	4033793	4033939	hypothetical protein
4033548	4040075	6527	SIGI-HMM	4034264	4034632	hypothetical protein
4033548	4040075	6527	SIGI-HMM	4035195	4035797	hypothetical protein
4033548	4040075	6527	SIGI-HMM	4035833	4036507	hypothetical protein
4033548	4040075	6527	SIGI-HMM	4036569	4036697	putative prophage repressor
4033548	4040075	6527	SIGI-HMM	4036708	4039677	Tn5044 transposase
4033548	4040075	6527	SIGI-HMM	4039725	4040075	hypothetical protein
4047636	4059626	11990	SIGI-HMM	4044560	4047643	czcABC family efflux RND transporter, transmembrane protein
4047636	4059626	11990	SIGI-HMM	4047636	4047953	hypothetical protein
4047636	4059626	11990	SIGI-HMM	4047950	4049194	hypothetical protein
4047636	4059626	11990	SIGI-HMM	4049298	4050635	Probable NreB protein
4047636	4059626	11990	SIGI-HMM	4050669	4051376	Nodulin-related protein CC_0717
4047636	4059626	11990	SIGI-HMM	4051990	4054428	Lead, cadmium, zinc and mercury transporting ATPase (EC 3.6.3.3) (EC 3.6.3.5); Copper-translocating
4047636	4059626	11990	SIGI-HMM	4054441	4054902	Cu(I)-responsive transcriptional regulator
4047636	4059626	11990	SIGI-HMM	4055009	4056994	Putative high-affinity iron permease
4047636	4059626	11990	SIGI-HMM	4057007	4057630	Cobalt/zinc/cadmium resistance protein CzcD
4047636	4059626	11990	SIGI-HMM	4057627	4058214	Undecaprenyl-diphosphatase BcrC (EC 3.6.1.27), conveys bacitracin resistance
4047636	4059626	11990	SIGI-HMM	4058246	4059208	Cobalt/zinc/cadmium resistance protein CzcD
4047636	4059626	11990	SIGI-HMM	4059303	4059626	Putative regulatory protein clustered with metal efflux genes, P-II family
4047636	4059626	11990	SIGI-HMM	4059623	4062757	czcABC family efflux RND transporter, transmembrane protein
4062757	4070886	8129	SIGI-HMM	4062757	4063854	czcABC family efflux RND transporter, membrane fusion protein
4062757	4070886	8129	SIGI-HMM	4063851	4065014	czcABC family efflux RND transporter, outer membrane protein
4062757	4070886	8129	SIGI-HMM	4065235	4065588	hypothetical protein
4062757	4070886	8129	SIGI-HMM	4065697	4066152	Arsenate reductase (EC 1.20.4.1) glutaredoxin-coupled, glutaredoxin-like family
4062757	4070886	8129	SIGI-HMM	4066155	4066940	Arsenic resistance protein ArsH
4062757	4070886	8129	SIGI-HMM	4067013	4067522	Arsenical resistance operon repressorArsenate reductase (EC 1.20.4.4) thioredoxin-coupled, LMWP family
4062757	4070886	8129	SIGI-HMM	4067519	4068607	Arsenical-resistance protein ACR3
4062757	4070886	8129	SIGI-HMM	4068621	4069133	Arsenical resistance operon repressorArsenate reductase (EC 1.20.4.4) thioredoxin-coupled, LMWP family
4062757	4070886	8129	SIGI-HMM	4069206	4069568	Arsenical resistance operon repressor
4062757	4070886	8129	SIGI-HMM	4069579	4069785	hypothetical protein
4062757	4070886	8129	SIGI-HMM	4069793	4070080	Periplasmic mercury(+2) binding protein, MerP
4062757	4070886	8129	SIGI-HMM	4070091	4070447	mercuric transport protein, MerT
4062757	4070886	8129	SIGI-HMM	4070488	4070886	Transcriptional regulator, MerR family
4090723	4095040	4317	SIGI-HMM	4090723	4090860	hypothetical protein
4090723	4095040	4317	SIGI-HMM	4091189	4091395	hypothetical protein
4090723	4095040	4317	SIGI-HMM	4091630	4091938	hypothetical protein
4090723	4095040	4317	SIGI-HMM	4091935	4093098	hypothetical protein
4090723	4095040	4317	SIGI-HMM	4093410	4093664	hypothetical protein
4090723	4095040	4317	SIGI-HMM	4093740	4094039	hypothetical protein
4090723	4095040	4317	SIGI-HMM	4094337	4094459	hypothetical protein
4090723	4095040	4317	SIGI-HMM	4094463	4094765	Propeptide PepSY amd peptidase M4
4090723	4095040	4317	SIGI-HMM	4094915	4095040	hypothetical protein
4101708	4114204	12496	SIGI-HMM	4101708	4102139	hypothetical protein
4101708	4114204	12496	SIGI-HMM	4102136	4102498	hypothetical protein
4101708	4114204	12496	SIGI-HMM	4102766	4102915	hypothetical protein
4101708	4114204	12496	SIGI-HMM	4102964	4103362	Trans-acting regulatory protein hvrA
4101708	4114204	12496	SIGI-HMM	4103474	4104859	hypothetical protein
4101708	4114204	12496	SIGI-HMM	4105215	4106399	hypothetical protein
4101708	4114204	12496	SIGI-HMM	4106559	4109492	transposase Tn3
4101708	4114204	12496	SIGI-HMM	4109532	4110167	hypothetical protein
4101708	4114204	12496	SIGI-HMM	4110248	4110655	mercuric resistance operon regulatory protein MerR
4101708	4114204	12496	SIGI-HMM	4110673	4111314	hypothetical protein
4101708	4114204	12496	SIGI-HMM	4111441	4111647	hypothetical protein
4101708	4114204	12496	SIGI-HMM	4111975	4112148	hypothetical protein
4101708	4114204	12496	SIGI-HMM	4112160	4113032	hypothetical protein
4101708	4114204	12496	SIGI-HMM	4113007	4113756	hypothetical protein
4101708	4114204	12496	SIGI-HMM	4113842	4114204	mercuric transport protein, MerT
4114522	4120548	6026	SIGI-HMM	4114522	4114929	mercuric transport protein, MerC
4114522	4120548	6026	SIGI-HMM	4115021	4115122	hypothetical protein
4114522	4120548	6026	SIGI-HMM	4115228	4116952	mercuric ion reductase (EC 1.16.1.1)
4114522	4120548	6026	SIGI-HMM	4116969	4117334	mercuric resistence transcriptional repressor, MerD
4114522	4120548	6026	SIGI-HMM	4117331	4117549	mercuric transport protein, MerE
4114522	4120548	6026	SIGI-HMM	4117622	4118014	Truncated hemoglobins
4114522	4120548	6026	SIGI-HMM	4118026	4119381	similar to glutathione reductase
4114522	4120548	6026	SIGI-HMM	4119544	4120548	hypothetical protein
4121867	4134762	12895	SIGI-HMM	4121867	4122805	Tn4651 auxiliary cointegrate resolution protein T
4121867	4134762	12895	SIGI-HMM	4123220	4123432	hypothetical protein
4121867	4134762	12895	SIGI-HMM	4123502	4125349	hypothetical protein
4121867	4134762	12895	SIGI-HMM	4125419	4126405	hypothetical protein
4121867	4134762	12895	SIGI-HMM	4126573	4127736	hypothetical protein
4121867	4134762	12895	SIGI-HMM	4127733	4128041	hypothetical protein
4121867	4134762	12895	SIGI-HMM	4128099	4129742	Uncharacterized integral membrane, glycosyltransferase
4121867	4134762	12895	SIGI-HMM	4129837	4130784	hypothetical protein
4121867	4134762	12895	SIGI-HMM	4131091	4131492	hypothetical protein
4121867	4134762	12895	SIGI-HMM	4131582	4132763	Uncharacterized MFS-type transporter
4121867	4134762	12895	SIGI-HMM	4132848	4134092	hypothetical protein
4121867	4134762	12895	SIGI-HMM	4134082	4134762	Two-component transcriptional response regulator, OmpR family
4137899	4148135	10236	SIGI-HMM	4134768	4137902	czcABC family efflux RND transporter, transmembrane protein
4137899	4148135	10236	SIGI-HMM	4137899	4138951	hypothetical protein
4137899	4148135	10236	SIGI-HMM	4138948	4140363	Efflux transport system, outer membrane factor (OMF) lipoprotein
4137899	4148135	10236	SIGI-HMM	4140463	4142178	Undecaprenyl phosphate-alpha-4-amino-4-deoxy-L-arabinose arabinosyl transferase (EC 2.4.2.43) @ Poly
4137899	4148135	10236	SIGI-HMM	4142175	4143194	Glycosyltransferase
4137899	4148135	10236	SIGI-HMM	4143473	4146577	Transposase
4137899	4148135	10236	SIGI-HMM	4147141	4147371	hypothetical protein
4137899	4148135	10236	SIGI-HMM	4147560	4148135	hypothetical protein
4158295	4169712	11417	SIGI-HMM	4158295	4159554	hypothetical protein
4158295	4169712	11417	SIGI-HMM	4159836	4160927	hypothetical protein
4158295	4169712	11417	SIGI-HMM	4161222	4161491	hypothetical protein
4158295	4169712	11417	SIGI-HMM	4161654	4161839	hypothetical protein
4158295	4169712	11417	SIGI-HMM	4161839	4162270	hypothetical protein
4158295	4169712	11417	SIGI-HMM	4162319	4162771	hypothetical protein
4158295	4169712	11417	SIGI-HMM	4162775	4163566	hypothetical protein
4158295	4169712	11417	SIGI-HMM	4163569	4164969	hypothetical protein
4158295	4169712	11417	SIGI-HMM	4164985	4168368	hypothetical protein
4158295	4169712	11417	SIGI-HMM	4168434	4169525	IncF plasmid conjugative transfer pilus assembly protein TraU
4158295	4169712	11417	SIGI-HMM	4169509	4169712	hypothetical protein
4174769	4216196	41427	SIGI-HMM	4174769	4175404	hypothetical protein
4174769	4216196	41427	SIGI-HMM	4175613	4176893	hypothetical protein
4174769	4216196	41427	SIGI-HMM	4176895	4177881	hypothetical protein
4174769	4216196	41427	SIGI-HMM	4177893	4178507	hypothetical protein
4174769	4216196	41427	SIGI-HMM	4178504	4178794	hypothetical protein
4174769	4216196	41427	SIGI-HMM	4178979	4179407	hypothetical protein
4174769	4216196	41427	SIGI-HMM	4179679	4179924	hypothetical protein
4174769	4216196	41427	SIGI-HMM	4179987	4183547	hypothetical protein
4174769	4216196	41427	SIGI-HMM	4183556	4185034	hypothetical protein
4174769	4216196	41427	SIGI-HMM	4185039	4186067	hypothetical protein
4174769	4216196	41427	SIGI-HMM	4186125	4186901	hypothetical protein
4174769	4216196	41427	SIGI-HMM	4186898	4187527	hypothetical protein
4174769	4216196	41427	SIGI-HMM	4187618	4188583	hypothetical protein
4174769	4216196	41427	SIGI-HMM	4188965	4190014	hypothetical protein
4174769	4216196	41427	SIGI-HMM	4190007	4191233	Chromosome (plasmid) partitioning protein ParA
4174769	4216196	41427	SIGI-HMM	4191410	4191766	hypothetical protein
4174769	4216196	41427	SIGI-HMM	4191769	4192842	hypothetical protein
4174769	4216196	41427	SIGI-HMM	4193325	4193939	hypothetical protein
4174769	4216196	41427	SIGI-HMM	4193969	4194226	hypothetical protein
4174769	4216196	41427	SIGI-HMM	4194291	4195286	hypothetical protein
4174769	4216196	41427	SIGI-HMM	4195283	4195717	hypothetical protein
4174769	4216196	41427	SIGI-HMM	4195738	4196406	hypothetical protein
4174769	4216196	41427	SIGI-HMM	4196406	4197008	hypothetical protein
4174769	4216196	41427	SIGI-HMM	4197126	4197572	hypothetical protein
4174769	4216196	41427	SIGI-HMM	4197569	4197799	hypothetical protein
4174769	4216196	41427	SIGI-HMM	4198097	4198540	hypothetical protein
4174769	4216196	41427	SIGI-HMM	4198676	4199185	hypothetical protein
4174769	4216196	41427	SIGI-HMM	4199306	4200001	hypothetical protein
4174769	4216196	41427	SIGI-HMM	4200006	4201256	putative DNA methyltransferase
4174769	4216196	41427	SIGI-HMM	4201671	4202144	hypothetical protein
4174769	4216196	41427	SIGI-HMM	4202141	4202734	hypothetical protein
4174769	4216196	41427	SIGI-HMM	4202911	4203174	hypothetical protein
4174769	4216196	41427	SIGI-HMM	4203243	4203449	hypothetical protein
4174769	4216196	41427	SIGI-HMM	4203486	4203749	hypothetical protein
4174769	4216196	41427	SIGI-HMM	4203914	4204360	hypothetical protein
4174769	4216196	41427	SIGI-HMM	4204441	4204770	hypothetical protein
4174769	4216196	41427	SIGI-HMM	4204767	4204991	hypothetical protein
4174769	4216196	41427	SIGI-HMM	4205146	4205466	hypothetical protein
4174769	4216196	41427	SIGI-HMM	4205459	4206004	hypothetical protein
4174769	4216196	41427	SIGI-HMM	4206001	4206753	hypothetical protein
4174769	4216196	41427	SIGI-HMM	4206967	4207371	hypothetical protein
4174769	4216196	41427	SIGI-HMM	4207401	4207649	hypothetical protein
4174769	4216196	41427	SIGI-HMM	4207725	4208567	hypothetical protein
4174769	4216196	41427	SIGI-HMM	4208754	4209050	hypothetical protein
4174769	4216196	41427	SIGI-HMM	4209140	4209370	hypothetical protein
4174769	4216196	41427	SIGI-HMM	4209367	4209969	hypothetical protein
4174769	4216196	41427	SIGI-HMM	4210066	4211214	hypothetical protein
4174769	4216196	41427	SIGI-HMM	4211330	4211962	hypothetical protein
4174769	4216196	41427	SIGI-HMM	4212008	4212391	hypothetical protein
4174769	4216196	41427	SIGI-HMM	4212498	4212821	hypothetical protein
4174769	4216196	41427	SIGI-HMM	4213136	4213411	hypothetical protein
4174769	4216196	41427	SIGI-HMM	4213587	4214165	hypothetical protein
4174769	4216196	41427	SIGI-HMM	4214146	4214652	hypothetical protein
4174769	4216196	41427	SIGI-HMM	4214649	4215185	hypothetical protein
4174769	4216196	41427	SIGI-HMM	4215292	4215846	hypothetical protein
4174769	4216196	41427	SIGI-HMM	4215843	4216196	hypothetical protein
4225285	4229503	4218	SIGI-HMM	4225285	4225464	hypothetical protein
4225285	4229503	4218	SIGI-HMM	4225487	4226245	hypothetical protein
4225285	4229503	4218	SIGI-HMM	4226242	4226646	hypothetical protein
4225285	4229503	4218	SIGI-HMM	4226692	4227183	hypothetical protein
4225285	4229503	4218	SIGI-HMM	4227299	4228111	hypothetical protein
4225285	4229503	4218	SIGI-HMM	4228355	4229218	hypothetical protein
4225285	4229503	4218	SIGI-HMM	4229294	4229503	hypothetical protein

## Sheet: R5-GI
Island start	Island start	Island end	Length	Method	Gene start	Gene end	Product
371001	247204	259035	11831	SIGI-HMM	247204	247611	hypothetical protein
371001	247204	259035	11831	SIGI-HMM	247699	247938	Transposase
371001	247204	259035	11831	SIGI-HMM	249381	250127	Hydantoin racemase (EC 5.1.99.5)
371001	247204	259035	11831	SIGI-HMM	250145	250537	hypothetical protein
371001	247204	259035	11831	SIGI-HMM	250587	251786	L-carnitine dehydratase/bile acid-inducible protein F
371001	247204	259035	11831	SIGI-HMM	251788	252714	Pyruvate:Oxaloacetate transcarboxylase domain protein
371001	247204	259035	11831	SIGI-HMM	252711	253694	hypothetical protein
371001	247204	259035	11831	SIGI-HMM	253691	256060	hypothetical protein
371001	247204	259035	11831	SIGI-HMM	256088	257770	hypothetical protein
371001	247204	259035	11831	SIGI-HMM	257785	259035	hypothetical protein
371001	481471	491772	10301	SIGI-HMM	481471	482583	hypothetical protein
605256	481471	491772	10301	SIGI-HMM	482596	483210	hypothetical protein
605256	481471	491772	10301	SIGI-HMM	483413	483673	hypothetical protein
605256	481471	491772	10301	SIGI-HMM	483926	484246	hypothetical protein
605256	481471	491772	10301	SIGI-HMM	484526	487162	FecA-like outer membrane receptor in lasso peptide gene cluster
605256	481471	491772	10301	SIGI-HMM	487173	489353	Lasso peptide isopeptidase AtxE family, specific for knotted structure
605256	481471	491772	10301	SIGI-HMM	489338	491086	Lasso peptide maturation, ATP-dependent lactam synthetase McjC family
605256	481471	491772	10301	SIGI-HMM	491086	491772	hypothetical protein
605256	630626	649773	19147	SIGI-HMM	630626	631450	O-antigen export system permease protein RfbD
754411	630626	649773	19147	SIGI-HMM	631440	632837	O-antigen export system, ATP-binding protein
754411	630626	649773	19147	SIGI-HMM	632841	637190	Glycosyl transferase, group 2 family
754411	630626	649773	19147	SIGI-HMM	637229	638194	GDP-mannose 4,6-dehydratase (EC 4.2.1.47)
754411	630626	649773	19147	SIGI-HMM	638191	639222	D-glycero-alpha-D-manno-heptose 7-phosphate kinase (EC 2.7.1.168)
754411	630626	649773	19147	SIGI-HMM	639207	639803	D-sedoheptulose 7-phosphate isomerase (EC 5.3.1.28)
754411	630626	649773	19147	SIGI-HMM	639937	640491	D-glycero-D-manno-heptose 1-phosphate guanosyltransferase
754411	630626	649773	19147	SIGI-HMM	640491	641051	D-glycero-beta-D-manno-heptose-1,7-bisphosphate 7-phosphatase (EC 3.1.3.82)
754411	630626	649773	19147	SIGI-HMM	641048	642943	hypothetical protein
754411	630626	649773	19147	SIGI-HMM	643045	643449	sugar translocase
754411	630626	649773	19147	SIGI-HMM	643903	644118	oxidoreductase
754411	630626	649773	19147	SIGI-HMM	644131	645111	hypothetical protein
754411	630626	649773	19147	SIGI-HMM	645108	645929	dTDP-3-amino-3,6-dideoxy-alpha-D- galactopyranose 3-N-acetyltransferase (EC 2.3.1.197) / dTDP-6-deox
754411	630626	649773	19147	SIGI-HMM	645910	646899	hypothetical protein
754411	630626	649773	19147	SIGI-HMM	646884	647984	Aminotransferase
754411	630626	649773	19147	SIGI-HMM	648150	648563	hypothetical protein
754411	630626	649773	19147	SIGI-HMM	648644	648763	hypothetical protein
754411	630626	649773	19147	SIGI-HMM	648847	649773	hypothetical protein
754411	1023952	1035369	11417	SIGI-HMM	1023105	1023959	Glycosyltransferase involved in cell wall biogenesis
754411	1023952	1035369	11417	SIGI-HMM	1023952	1025205	Glycosyl transferase, group 1
1147731	1023952	1035369	11417	SIGI-HMM	1025202	1025498	hypothetical protein
1147731	1023952	1035369	11417	SIGI-HMM	1025495	1026445	dTDP-rhamnosyl transferase RfbF (EC 2.-.-.-)
1147731	1023952	1035369	11417	SIGI-HMM	1026399	1027328	hypothetical protein
1147731	1023952	1035369	11417	SIGI-HMM	1027388	1028452	hypothetical protein
1147731	1023952	1035369	11417	SIGI-HMM	1029512	1029628	hypothetical protein
1147731	1023952	1035369	11417	SIGI-HMM	1029746	1030993	hypothetical protein
1147731	1023952	1035369	11417	SIGI-HMM	1031393	1033357	hypothetical protein
1147731	1023952	1035369	11417	SIGI-HMM	1033357	1035369	hypothetical protein
1147731	1788339	1816057	27718	SIGI-HMM	1788339	1788497	Transmembrane protein Msl3831
1147731	1788339	1816057	27718	SIGI-HMM	1789710	1790600	hypothetical protein
1912108	1788339	1816057	27718	SIGI-HMM	1790706	1791791	Phage integrase
1912108	1788339	1816057	27718	SIGI-HMM	1791867	1793636	Bipolar DNA helicase HerA
1912108	1788339	1816057	27718	SIGI-HMM	1793633	1794868	hypothetical protein
1912108	1788339	1816057	27718	SIGI-HMM	1794993	1797629	DNA double-strand break repair Rad50 ATPase
1912108	1788339	1816057	27718	SIGI-HMM	1797626	1798750	DNA double-strand break repair protein Mre11
1912108	1788339	1816057	27718	SIGI-HMM	1799196	1799921	Mobile element protein
1912108	1788339	1816057	27718	SIGI-HMM	1799935	1800117	hypothetical protein
1912108	1788339	1816057	27718	SIGI-HMM	1800149	1801324	putative ISXo8 transposase
1912108	1788339	1816057	27718	SIGI-HMM	1801375	1802031	hypothetical protein
1912108	1788339	1816057	27718	SIGI-HMM	1803121	1804119	hypothetical protein
1912108	1788339	1816057	27718	SIGI-HMM	1804819	1806534	hypothetical protein
1912108	1788339	1816057	27718	SIGI-HMM	1807458	1808495	hypothetical protein
1912108	1788339	1816057	27718	SIGI-HMM	1808488	1809426	hypothetical protein
1912108	1788339	1816057	27718	SIGI-HMM	1809426	1811297	hypothetical protein
1912108	1788339	1816057	27718	SIGI-HMM	1811595	1812548	hypothetical protein
1912108	1788339	1816057	27718	SIGI-HMM	1813315	1813647	hypothetical protein
1912108	1788339	1816057	27718	SIGI-HMM	1813783	1814532	hypothetical protein
1912108	1788339	1816057	27718	SIGI-HMM	1814574	1814756	hypothetical protein
1912108	1788339	1816057	27718	SIGI-HMM	1815002	1815541	hypothetical protein
1912108	1788339	1816057	27718	SIGI-HMM	1815545	1816057	tRNA-specific adenosine-34 deaminase (EC 3.5.4.33)
1912108	1891645	1898821	7176	SIGI-HMM	1891645	1891878	hypothetical protein
1912108	1891645	1898821	7176	SIGI-HMM	1891903	1892040	hypothetical protein
2015409	1891645	1898821	7176	SIGI-HMM	1892216	1893148	hypothetical protein
2015409	1891645	1898821	7176	SIGI-HMM	1893236	1894309	Phage integrase
2015409	1891645	1898821	7176	SIGI-HMM	1894616	1894912	Toxin HigB
2015409	1891645	1898821	7176	SIGI-HMM	1894933	1896048	Antitoxin HigA / unknown domain
2015409	1891645	1898821	7176	SIGI-HMM	1896060	1896539	hypothetical protein
2015409	1891645	1898821	7176	SIGI-HMM	1896609	1896902	hypothetical protein
2015409	1891645	1898821	7176	SIGI-HMM	1896993	1897610	Cobalt/zinc/cadmium resistance protein CzcD
2015409	1891645	1898821	7176	SIGI-HMM	1897649	1898821	hypothetical protein
2015409	1921954	1926863	4909	SIGI-HMM	1921954	1922427	Glycosyltransferase
2045718	1921954	1926863	4909	SIGI-HMM	1922542	1922985	hypothetical protein
2045718	1921954	1926863	4909	SIGI-HMM	1922982	1923596	FIG006762: Phosphoglycerate mutase family
2045718	1921954	1926863	4909	SIGI-HMM	1923609	1924145	Inorganic pyrophosphatase (EC 3.6.1.1)
2045718	1921954	1926863	4909	SIGI-HMM	1924170	1926863	hypothetical protein
2045718	1951058	1959187	8129	SIGI-HMM	1951058	1951396	Transcriptional regulator, MerR family
2074822	1951058	1959187	8129	SIGI-HMM	1951497	1951853	Mercuric transport protein, MerT
2074822	1951058	1959187	8129	SIGI-HMM	1951864	1952151	Periplasmic mercury(+2) binding protein, MerP
2074822	1951058	1959187	8129	SIGI-HMM	1952159	1952365	hypothetical protein
2074822	1951058	1959187	8129	SIGI-HMM	1952376	1952738	Arsenical resistance operon repressor
2074822	1951058	1959187	8129	SIGI-HMM	1952811	1953323	Arsenate reductase (EC 1.20.4.4) thioredoxin-coupled, LMWP family
2074822	1951058	1959187	8129	SIGI-HMM	1953337	1954425	Arsenical-resistance protein ACR3
2074822	1951058	1959187	8129	SIGI-HMM	1954422	1954931	Arsenate reductase (EC 1.20.4.4) thioredoxin-coupled, LMWP family
2074822	1951058	1959187	8129	SIGI-HMM	1955004	1955789	Arsenic resistance protein ArsH
2074822	1951058	1959187	8129	SIGI-HMM	1955792	1956247	Arsenate reductase (EC 1.20.4.1) glutaredoxin-coupled, glutaredoxin-like family
2074822	1951058	1959187	8129	SIGI-HMM	1956384	1956716	hypothetical protein
2074822	1951058	1959187	8129	SIGI-HMM	1956903	1958093	CzcABC family efflux RND transporter, outer membrane protein
2074822	1951058	1959187	8129	SIGI-HMM	1958090	1959187	CzcABC family efflux RND transporter, membrane fusion protein
2074822	1962318	1974308	11990	SIGI-HMM	1959187	1962321	czcABC family efflux RND transporter, transmembrane protein
2086082	1962318	1974308	11990	SIGI-HMM	1962318	1962641	Putative regulatory protein clustered with metal efflux genes, P-II family
2086082	1962318	1974308	11990	SIGI-HMM	1962736	1963698	Cobalt/zinc/cadmium resistance protein CzcD
2086082	1962318	1974308	11990	SIGI-HMM	1963730	1964317	Undecaprenyl-diphosphatase BcrC (EC 3.6.1.27), conveys bacitracin resistance
2086082	1962318	1974308	11990	SIGI-HMM	1964314	1964937	Cobalt/zinc/cadmium resistance protein CzcD
2086082	1962318	1974308	11990	SIGI-HMM	1964950	1966935	Putative high-affinity iron permease
2086082	1962318	1974308	11990	SIGI-HMM	1967042	1967503	Cu(I)-responsive transcriptional regulator
2086082	1962318	1974308	11990	SIGI-HMM	1967516	1969954	Lead, cadmium, zinc and mercury transporting ATPase (EC 3.6.3.3) (EC 3.6.3.5); Copper-translocating
2086082	1962318	1974308	11990	SIGI-HMM	1970568	1971275	Nodulin-related protein CC_0717
2086082	1962318	1974308	11990	SIGI-HMM	1971309	1972646	Probable NreB protein
2086082	1962318	1974308	11990	SIGI-HMM	1972750	1973994	hypothetical protein
2086082	1962318	1974308	11990	SIGI-HMM	1973991	1974308	hypothetical protein
2086082	1962318	1974308	11990	SIGI-HMM	1974301	1977384	czcABC family efflux RND transporter, transmembrane protein
2086082	1981869	1986017	4148	SIGI-HMM	1981869	1982219	hypothetical protein
2105632	1981869	1986017	4148	SIGI-HMM	1982267	1985236	Tn5044 transposase
2105632	1981869	1986017	4148	SIGI-HMM	1985250	1986017	COG0553: Superfamily II DNA/RNA helicases, SNF2 family
2105632	1993043	2001347	8304	SIGI-HMM	1993043	1993252	hypothetical protein
2116806	1993043	2001347	8304	SIGI-HMM	1993249	1993893	hypothetical protein
2116806	1993043	2001347	8304	SIGI-HMM	1993897	1995084	hypothetical protein
2116806	1993043	2001347	8304	SIGI-HMM	1995114	1995800	Phosphoglycerate mutase (EC 5.4.2.11)
2116806	1993043	2001347	8304	SIGI-HMM	1995844	1997793	Sulfatase
2116806	1993043	2001347	8304	SIGI-HMM	1998246	2001347	Transposase
2116806	2140008	2150350	10342	SIGI-HMM	2140008	2140181	hypothetical protein
2116806	2140008	2150350	10342	SIGI-HMM	2140218	2140430	hypothetical protein
2264222	2140008	2150350	10342	SIGI-HMM	2140462	2140743	hypothetical protein
2264222	2140008	2150350	10342	SIGI-HMM	2140740	2141003	hypothetical protein
2264222	2140008	2150350	10342	SIGI-HMM	2141153	2143399	hypothetical protein
2264222	2140008	2150350	10342	SIGI-HMM	2143402	2144178	hypothetical protein
2264222	2140008	2150350	10342	SIGI-HMM	2144225	2144575	hypothetical protein
2264222	2140008	2150350	10342	SIGI-HMM	2144775	2145842	hypothetical protein
2264222	2140008	2150350	10342	SIGI-HMM	2145832	2146362	hypothetical protein
2264222	2140008	2150350	10342	SIGI-HMM	2146359	2146553	hypothetical protein
2264222	2140008	2150350	10342	SIGI-HMM	2146692	2146952	hypothetical protein
2264222	2140008	2150350	10342	SIGI-HMM	2147235	2147378	hypothetical protein
2264222	2140008	2150350	10342	SIGI-HMM	2147442	2147672	hypothetical protein
2264222	2140008	2150350	10342	SIGI-HMM	2147669	2147926	hypothetical protein
2264222	2140008	2150350	10342	SIGI-HMM	2147923	2148195	hypothetical protein
2264222	2140008	2150350	10342	SIGI-HMM	2148192	2148470	hypothetical protein
2264222	2140008	2150350	10342	SIGI-HMM	2148599	2148733	hypothetical protein
2264222	2140008	2150350	10342	SIGI-HMM	2149136	2150350	hypothetical protein
2352651	2228896	2237908	9012	SIGI-HMM	2228896	2229477	Dihydrofolate reductase (EC 1.5.1.3)
2352651	2228896	2237908	9012	SIGI-HMM	2229508	2229861	DGPFAETKE domain protein
2352651	2228896	2237908	9012	SIGI-HMM	2230063	2230272	rifampin ADP-ribosyl transferase
2352651	2228896	2237908	9012	SIGI-HMM	2230387	2231088	hypothetical protein
2352651	2228896	2237908	9012	SIGI-HMM	2231353	2231712	hypothetical protein
2352651	2228896	2237908	9012	SIGI-HMM	2231767	2231931	Integrase, catalytic region
2352651	2228896	2237908	9012	SIGI-HMM	2231965	2232714	Integrase, catalytic region
2352651	2228896	2237908	9012	SIGI-HMM	2232817	2234406	hypothetical protein
2352651	2228896	2237908	9012	SIGI-HMM	2234568	2234972	hypothetical protein
2352651	2228896	2237908	9012	SIGI-HMM	2235328	2236122	hypothetical protein
2352651	2228896	2237908	9012	SIGI-HMM	2236238	2237908	hypothetical protein
2468636	2344892	2349704	4812	SIGI-HMM	2344892	2346658	hypothetical protein
2468636	2344892	2349704	4812	SIGI-HMM	2346711	2347007	hypothetical protein
2468636	2344892	2349704	4812	SIGI-HMM	2347234	2349018	Response regulator containing a CheY-like receiver domain and a GGDEF domain
2468636	2344892	2349704	4812	SIGI-HMM	2349050	2349349	hypothetical protein
2468636	2344892	2349704	4812	SIGI-HMM	2349438	2349704	hypothetical protein
2536920	2413472	2418401	4929	SIGI-HMM	2413472	2414422	Coproporphyrin ferrochelatase (EC 4.99.1.9)
2536920	2413472	2418401	4929	SIGI-HMM	2414419	2415870	Protoporphyrinogen IX oxidase, aerobic, HemY (EC 1.3.3.4)
2536920	2413472	2418401	4929	SIGI-HMM	2415860	2416342	hypothetical protein
2536920	2413472	2418401	4929	SIGI-HMM	2416375	2417043	Coproheme decarboxylase HemQ (no EC)
2536920	2413472	2418401	4929	SIGI-HMM	2417193	2417996	hypothetical protein
2536920	2413472	2418401	4929	SIGI-HMM	2418231	2418401	hypothetical protein
2536920	2437312	2443355	6043	SIGI-HMM	2437312	2437710	hypothetical protein
2536920	2437312	2443355	6043	SIGI-HMM	2437754	2437912	hypothetical protein
2561049	2437312	2443355	6043	SIGI-HMM	2438139	2438954	arginase
2561049	2437312	2443355	6043	SIGI-HMM	2438998	2439717	Transposase and inactivated derivatives
2561049	2437312	2443355	6043	SIGI-HMM	2440136	2441539	putative ISXo8 transposase
2561049	2437312	2443355	6043	SIGI-HMM	2442666	2443355	hypothetical protein
2561049	2518702	2525988	7286	SIGI-HMM	2518702	2519184	hypothetical protein
2642436	2518702	2525988	7286	SIGI-HMM	2519392	2519778	hypothetical protein
2642436	2518702	2525988	7286	SIGI-HMM	2519930	2520661	hypothetical protein
2642436	2518702	2525988	7286	SIGI-HMM	2521056	2521514	hypothetical protein
2642436	2518702	2525988	7286	SIGI-HMM	2521533	2522294	hypothetical protein
2642436	2518702	2525988	7286	SIGI-HMM	2522375	2523142	hypothetical protein
2642436	2518702	2525988	7286	SIGI-HMM	2523307	2525988	Serine/threonine protein kinase
2642436	2839090	2845899	6809	SIGI-HMM	2839090	2839368	FIG001341: Probable Fe(2+)-trafficking protein YggX
2962820	2839090	2845899	6809	SIGI-HMM	2839952	2840692	hypothetical protein
2962820	2839090	2845899	6809	SIGI-HMM	2841501	2841827	hypothetical protein
2962820	2839090	2845899	6809	SIGI-HMM	2842034	2842882	hypothetical protein
2962820	2839090	2845899	6809	SIGI-HMM	2843396	2844451	hypothetical protein
2962820	2839090	2845899	6809	SIGI-HMM	2845087	2845899	hypothetical protein
2962820	2856100	2871451	15351	SIGI-HMM	2856100	2856252	hypothetical protein
2979828	2856100	2871451	15351	SIGI-HMM	2856247	2858538	hypothetical protein
2979828	2856100	2871451	15351	SIGI-HMM	2858684	2860411	hypothetical protein
2979828	2856100	2871451	15351	SIGI-HMM	2860588	2861451	hypothetical protein
2979828	2856100	2871451	15351	SIGI-HMM	2862065	2862967	hypothetical protein
2979828	2856100	2871451	15351	SIGI-HMM	2863082	2864170	hypothetical protein
2979828	2856100	2871451	15351	SIGI-HMM	2864197	2865168	hypothetical protein
2979828	2856100	2871451	15351	SIGI-HMM	2865172	2866512	Membrane protein involved in the export of O-antigen and teichoic acid
2979828	2856100	2871451	15351	SIGI-HMM	2867001	2867645	hypothetical protein
2979828	2856100	2871451	15351	SIGI-HMM	2867755	2868132	hypothetical protein
2979828	2856100	2871451	15351	SIGI-HMM	2869008	2870333	hypothetical protein
2979828	2856100	2871451	15351	SIGI-HMM	2870336	2871451	hypothetical protein
2979828	2856100	2871451	15351	SIGI-HMM	2871448	2872653	ATP-grasp enzyme-like
2979828	3018851	3025734	6883	SIGI-HMM	3018851	3018967	hypothetical protein
3142567	3018851	3025734	6883	SIGI-HMM	3018982	3019206	hypothetical protein
3142567	3018851	3025734	6883	SIGI-HMM	3019332	3019490	hypothetical protein
3142567	3018851	3025734	6883	SIGI-HMM	3020242	3021297	hypothetical protein
3142567	3018851	3025734	6883	SIGI-HMM	3021341	3022438	NmrA family protein
3142567	3018851	3025734	6883	SIGI-HMM	3022435	3023145	Mlr3636 protein
3142567	3018851	3025734	6883	SIGI-HMM	3023525	3024334	ISCps3, transposase orfB
3142567	3018851	3025734	6883	SIGI-HMM	3024331	3024621	hypothetical protein
3142567	3018851	3025734	6883	SIGI-HMM	3024763	3025059	hypothetical protein
3142567	3018851	3025734	6883	SIGI-HMM	3025393	3025734	hypothetical protein
3142567	3655005	3662401	7396	SIGI-HMM	3655005	3656219	CRISPR-associated protein Csb1
3778714	3655005	3662401	7396	SIGI-HMM	3656219	3657859	CRISPR-associated protein Csb2
3778714	3655005	3662401	7396	SIGI-HMM	3657856	3660837	CRISPR-associated helicase Cas3
3778714	3655005	3662401	7396	SIGI-HMM	3660827	3661768	hypothetical protein
3778714	3655005	3662401	7396	SIGI-HMM	3662180	3662401	hypothetical protein
3778714	3655005	3662401	7396	SIGI-HMM	3662398	3663654	HipA protein
3778714	3665496	3671044	5548	SIGI-HMM	3665496	3665786	CRISPR-associated protein Cas2
3790680	3665496	3671044	5548	SIGI-HMM	3666971	3667159	hypothetical protein
3790680	3665496	3671044	5548	SIGI-HMM	3670826	3671044	hypothetical protein
3843830	3720122	3729036	8914	SIGI-HMM	3720122	3720502	hypothetical protein
3843830	3720122	3729036	8914	SIGI-HMM	3720504	3721523	PA14 domain protein
3843830	3720122	3729036	8914	SIGI-HMM	3721611	3722471	Fatty acid hydroxylase family (carotene hydroxylase/sterol desaturase)
3843830	3720122	3729036	8914	SIGI-HMM	3722614	3722796	hypothetical protein
3843830	3720122	3729036	8914	SIGI-HMM	3722868	3722999	hypothetical protein
3843830	3720122	3729036	8914	SIGI-HMM	3723110	3723664	uncharacterized peroxidase-related enzyme subfamily
3843830	3720122	3729036	8914	SIGI-HMM	3723665	3724219	Haloacid dehalogenase, type II (EC 3.8.1.2)
3843830	3720122	3729036	8914	SIGI-HMM	3724410	3724829	hypothetical protein
3843830	3720122	3729036	8914	SIGI-HMM	3724952	3725272	hypothetical protein
3843830	3720122	3729036	8914	SIGI-HMM	3725388	3725945	Macrophage infectivity potentiator-related protein
3843830	3720122	3729036	8914	SIGI-HMM	3726085	3726939	Transcriptional regulator, AraC family
3843830	3720122	3729036	8914	SIGI-HMM	3727187	3727798	CBS domain containing protein
3843830	3720122	3729036	8914	SIGI-HMM	3728317	3728436	hypothetical protein
3843830	3720122	3729036	8914	SIGI-HMM	3728755	3729036	Protein of unknown function DUF427
3863547	3739839	3780433	40594	SIGI-HMM	3739839	3739955	hypothetical protein
3863547	3739839	3780433	40594	SIGI-HMM	3740072	3740800	Glycosyltransferase
3863547	3739839	3780433	40594	SIGI-HMM	3740797	3741888	Probable low-affinity inorganic phosphate transporter
3863547	3739839	3780433	40594	SIGI-HMM	3741956	3742108	hypothetical protein
3863547	3739839	3780433	40594	SIGI-HMM	3742353	3744539	Lasso peptide isopeptidase AtxE family, specific for knotted structure
3863547	3739839	3780433	40594	SIGI-HMM	3744550	3747183	FecA-like outer membrane receptor in lasso peptide gene cluster
3863547	3739839	3780433	40594	SIGI-HMM	3747400	3748377	hypothetical protein
3863547	3739839	3780433	40594	SIGI-HMM	3748374	3748955	hypothetical protein
3863547	3739839	3780433	40594	SIGI-HMM	3749090	3751276	Lasso peptide isopeptidase AtxE family, specific for knotted structure
3863547	3739839	3780433	40594	SIGI-HMM	3751287	3753887	FecA-like outer membrane receptor in lasso peptide gene cluster
3863547	3739839	3780433	40594	SIGI-HMM	3754038	3755201	hypothetical protein
3863547	3739839	3780433	40594	SIGI-HMM	3755207	3755692	RNA polymerase sigma-54 factor RpoN
3863547	3739839	3780433	40594	SIGI-HMM	3755864	3757981	Lasso peptide isopeptidase AtxE family, specific for knotted structure
3863547	3739839	3780433	40594	SIGI-HMM	3758083	3760788	FecA-like outer membrane receptor in lasso peptide gene cluster
3863547	3739839	3780433	40594	SIGI-HMM	3761178	3761732	FIG006045: Sigma factor, ECF subfamily
3863547	3739839	3780433	40594	SIGI-HMM	3761729	3762781	putative iron siderophore sensor protein
3863547	3739839	3780433	40594	SIGI-HMM	3763055	3763378	Insertion element IS401 (Burkholderia multivorans) transposase
3863547	3739839	3780433	40594	SIGI-HMM	3763561	3764286	Mobile element protein
3863547	3739839	3780433	40594	SIGI-HMM	3764329	3766494	Lasso peptide isopeptidase AtxE family, specific for knotted structure
3863547	3739839	3780433	40594	SIGI-HMM	3766505	3769168	FecA-like outer membrane receptor in lasso peptide gene cluster
3863547	3739839	3780433	40594	SIGI-HMM	3769332	3770357	hypothetical protein
3863547	3739839	3780433	40594	SIGI-HMM	3770429	3771022	FIG006045: Sigma factor, ECF subfamily
3863547	3739839	3780433	40594	SIGI-HMM	3771198	3771437	Type IV secretory pathway, VirD2 components (relaxase)
3863547	3739839	3780433	40594	SIGI-HMM	3771465	3773597	Lasso peptide isopeptidase AtxE family, specific for knotted structure
3863547	3739839	3780433	40594	SIGI-HMM	3773809	3776430	FecA-like outer membrane receptor in lasso peptide gene cluster
3863547	3739839	3780433	40594	SIGI-HMM	3776547	3777545	Iron siderophore sensor protein
3863547	3739839	3780433	40594	SIGI-HMM	3777568	3778149	FIG006045: Sigma factor, ECF subfamily
3863547	3739839	3780433	40594	SIGI-HMM	3778220	3778504	Adenine-specific DNA methylase containing a Zn-ribbon
3863547	3739839	3780433	40594	SIGI-HMM	3778501	3779160	hypothetical protein
3863547	3739839	3780433	40594	SIGI-HMM	3779165	3780433	hypothetical protein
3943205	3941200	3949149	7949	SIGI-HMM	3941200	3941874	hypothetical protein
3943205	3941200	3949149	7949	SIGI-HMM	3941910	3942458	hypothetical protein
3943205	3941200	3949149	7949	SIGI-HMM	3943267	3944079	hypothetical protein
3943205	3941200	3949149	7949	SIGI-HMM	3944283	3944399	hypothetical protein
3943205	3941200	3949149	7949	SIGI-HMM	3944494	3945537	Mpr protein
3943205	3941200	3949149	7949	SIGI-HMM	3945546	3947411	COG1305: Transglutaminase-like enzymes, putative cysteine proteases
3943205	3941200	3949149	7949	SIGI-HMM	3947408	3947653	hypothetical protein
3943205	3941200	3949149	7949	SIGI-HMM	3947914	3949149	hypothetical protein
3943205	3958092	3968865	10773	SIGI-HMM	3958092	3958757	hypothetical protein
3943205	3958092	3968865	10773	SIGI-HMM	3958759	3959739	Aerobic cobaltochelatase CobS subunit (EC 6.6.1.2)
3943205	3958092	3968865	10773	SIGI-HMM	3959806	3960141	hypothetical protein
3943205	3958092	3968865	10773	SIGI-HMM	3960130	3960762	hypothetical protein
3943205	3958092	3968865	10773	SIGI-HMM	3960734	3961519	hypothetical protein
3943205	3958092	3968865	10773	SIGI-HMM	3961602	3962168	hypothetical protein
3943205	3958092	3968865	10773	SIGI-HMM	3962254	3962370	hypothetical protein
3943205	3958092	3968865	10773	SIGI-HMM	3962385	3963065	hypothetical protein
3943205	3958092	3968865	10773	SIGI-HMM	3963252	3963611	hypothetical protein
3943205	3958092	3968865	10773	SIGI-HMM	3963682	3964368	hypothetical protein
3956765	3958092	3968865	10773	SIGI-HMM	3964479	3964661	hypothetical protein
3956765	3958092	3968865	10773	SIGI-HMM	3965184	3965780	Thiol:disulfide interchange protein DsbC
3956765	3958092	3968865	10773	SIGI-HMM	3965906	3966325	hypothetical protein
3956765	3958092	3968865	10773	SIGI-HMM	3966413	3966583	hypothetical protein
3956765	3958092	3968865	10773	SIGI-HMM	3966576	3966875	hypothetical protein
3956765	3958092	3968865	10773	SIGI-HMM	3967030	3967362	hypothetical protein
3956765	3958092	3968865	10773	SIGI-HMM	3967359	3967592	hypothetical protein
3956765	3958092	3968865	10773	SIGI-HMM	3967756	3968865	Ribonucleotide reductase large subunit
3972380	3977438	3982001	4563	SIGI-HMM	3977438	3978217	hypothetical protein
3972380	3977438	3982001	4563	SIGI-HMM	3978374	3978706	hypothetical protein
3972380	3977438	3982001	4563	SIGI-HMM	3978824	3979096	hypothetical protein
3972380	3977438	3982001	4563	SIGI-HMM	3979223	3979771	hypothetical protein
3972380	3977438	3982001	4563	SIGI-HMM	3980190	3982001	Single-stranded-DNA-specific exonuclease RecJ
3972380	3990133	3997980	7847	SIGI-HMM	3990133	3990381	hypothetical protein
3977739	3990133	3997980	7847	SIGI-HMM	3990411	3991928	hypothetical protein
3977739	3990133	3997980	7847	SIGI-HMM	3991991	3992653	hypothetical protein
3977739	3990133	3997980	7847	SIGI-HMM	3992650	3993279	hypothetical protein
3977739	3990133	3997980	7847	SIGI-HMM	3993276	3994034	UBA/THIF-type NAD/FAD binding fold
3977739	3990133	3997980	7847	SIGI-HMM	3994125	3994595	hypothetical protein
3977739	3990133	3997980	7847	SIGI-HMM	3994890	3996395	hypothetical protein
3977739	3990133	3997980	7847	SIGI-HMM	3996401	3997024	hypothetical protein
3977739	3990133	3997980	7847	SIGI-HMM	3997083	3997604	Single-stranded DNA-binding protein
3977739	3990133	3997980	7847	SIGI-HMM	3997720	3997980	hypothetical protein
3977739	3990133	3997980	7847	SIGI-HMM	3997964	3999502	Putative DNA helicase
3995214	4000477	4012759	12282	SIGI-HMM	4000477	4001256	hypothetical protein
3995214	4000477	4012759	12282	SIGI-HMM	4001216	4001347	hypothetical protein
3995214	4000477	4012759	12282	SIGI-HMM	4001356	4001946	pmgM
3995214	4000477	4012759	12282	SIGI-HMM	4002210	4002371	hypothetical protein
3995214	4000477	4012759	12282	SIGI-HMM	4002368	4003351	hypothetical protein
3995214	4000477	4012759	12282	SIGI-HMM	4003387	4004028	hypothetical protein
3995214	4000477	4012759	12282	SIGI-HMM	4004085	4004507	generated by GeneMarkS
3995214	4000477	4012759	12282	SIGI-HMM	4004783	4004980	hypothetical protein
3995214	4000477	4012759	12282	SIGI-HMM	4005027	4005191	Carbon storage regulator
3995214	4000477	4012759	12282	SIGI-HMM	4005309	4006514	hypothetical protein
3995214	4000477	4012759	12282	SIGI-HMM	4006552	4007139	hypothetical protein
3995214	4000477	4012759	12282	SIGI-HMM	4007129	4008127	hypothetical protein
3995214	4000477	4012759	12282	SIGI-HMM	4008191	4008595	hypothetical protein
3995214	4000477	4012759	12282	SIGI-HMM	4008681	4009166	hypothetical protein
4008608	4000477	4012759	12282	SIGI-HMM	4009494	4010255	hypothetical protein
4008608	4000477	4012759	12282	SIGI-HMM	4010430	4010612	hypothetical protein
4008608	4000477	4012759	12282	SIGI-HMM	4010874	4011737	hypothetical protein
4008608	4000477	4012759	12282	SIGI-HMM	4011734	4012759	hypothetical protein
4008608	4014291	4019303	5012	SIGI-HMM	4014291	4015028	hypothetical protein
4008608	4014291	4019303	5012	SIGI-HMM	4015121	4015675	hypothetical protein
4008608	4014291	4019303	5012	SIGI-HMM	4015998	4017278	hypothetical protein
4026192	4014291	4019303	5012	SIGI-HMM	4017486	4017797	hypothetical protein
4026192	4014291	4019303	5012	SIGI-HMM	4017794	4018156	hypothetical protein
4026192	4014291	4019303	5012	SIGI-HMM	4018219	4018434	hypothetical protein
4026192	4014291	4019303	5012	SIGI-HMM	4018455	4019303	hypothetical protein
4026192	4029652	4034303	4651	SIGI-HMM	4029652	4029849	hypothetical protein
4026192	4029652	4034303	4651	SIGI-HMM	4029960	4030658	hypothetical protein
4026192	4029652	4034303	4651	SIGI-HMM	4030820	4031305	hypothetical protein
4026192	4029652	4034303	4651	SIGI-HMM	4031414	4031902	hypothetical protein
4036980	4029652	4034303	4651	SIGI-HMM	4032087	4034303	ATP-dependent helicase DinG/Rad3
4036980	4029652	4034303	4651	SIGI-HMM	4034300	4034602	hypothetical protein
4036980	4035011	4045130	10119	SIGI-HMM	4035011	4035268	hypothetical protein
4036980	4035011	4045130	10119	SIGI-HMM	4035343	4036335	Rod shape determination protein
4036980	4035011	4045130	10119	SIGI-HMM	4036390	4036524	hypothetical protein
4036980	4035011	4045130	10119	SIGI-HMM	4036732	4036965	hypothetical protein
4048652	4035011	4045130	10119	SIGI-HMM	4037919	4038335	Lytic transglycosylase, catalytic
4048652	4035011	4045130	10119	SIGI-HMM	4038418	4039044	hypothetical protein
4048652	4035011	4045130	10119	SIGI-HMM	4039041	4039757	hypothetical protein
4048652	4035011	4045130	10119	SIGI-HMM	4040034	4040780	IncF plasmid conjugative transfer pilus assembly protein TraF
4048652	4035011	4045130	10119	SIGI-HMM	4040802	4042223	IncF plasmid conjugative transfer pilus assembly protein TraH
4048652	4035011	4045130	10119	SIGI-HMM	4042236	4045130	IncF plasmid conjugative transfer protein TraG
4048652	4052486	4064398	11912	SIGI-HMM	4049967	4052489	IncF plasmid conjugative transfer pilus assembly protein TraC
4048652	4052486	4064398	11912	SIGI-HMM	4052486	4052881	hypothetical protein
4048652	4052486	4064398	11912	SIGI-HMM	4052878	4053408	Conjugative signal peptidase TrhF
4064618	4052486	4064398	11912	SIGI-HMM	4053405	4054586	IncF plasmid conjugative transfer pilus assembly protein TraW
4064618	4052486	4064398	11912	SIGI-HMM	4054586	4054792	hypothetical protein
4064618	4052486	4064398	11912	SIGI-HMM	4054785	4055825	IncF plasmid conjugative transfer pilus assembly protein TraU
4064618	4052486	4064398	11912	SIGI-HMM	4055845	4056669	hypothetical protein
4064618	4052486	4064398	11912	SIGI-HMM	4056896	4057048	hypothetical protein
4064618	4052486	4064398	11912	SIGI-HMM	4057312	4059348	Conjugative transfer protein TraI, relaxase
4064618	4052486	4064398	11912	SIGI-HMM	4059345	4061210	IncF plasmid conjugative transfer protein TraD
4064618	4052486	4064398	11912	SIGI-HMM	4061207	4061779	hypothetical protein
4070989	4052486	4064398	11912	SIGI-HMM	4061776	4062486	hypothetical protein
4070989	4052486	4064398	11912	SIGI-HMM	4062620	4064398	ATP-dependent DNA helicase UvrD/PcrA (EC 3.6.4.12)
4070989	4052486	4064398	11912	SIGI-HMM	4064395	4065435	hypothetical protein
4070989	4065880	4070940	5060	SIGI-HMM	4065880	4066380	hypothetical protein
4070989	4065880	4070940	5060	SIGI-HMM	4066377	4067312	hypothetical protein
4070989	4065880	4070940	5060	SIGI-HMM	4067391	4068314	hypothetical protein
4070989	4065880	4070940	5060	SIGI-HMM	4068743	4069006	hypothetical protein
4070989	4065880	4070940	5060	SIGI-HMM	4069220	4069975	hypothetical protein
4089014	4065880	4070940	5060	SIGI-HMM	4070350	4070940	hypothetical protein
4089014	4083464	4090314	6850	SIGI-HMM	4083464	4084522	hypothetical protein
4089014	4083464	4090314	6850	SIGI-HMM	4084730	4085221	hypothetical protein
4089014	4083464	4090314	6850	SIGI-HMM	4085578	4085847	hypothetical protein
4089014	4083464	4090314	6850	SIGI-HMM	4086142	4087233	hypothetical protein
4089014	4083464	4090314	6850	SIGI-HMM	4087408	4087809	Hemerythrin domain protein
4089014	4083464	4090314	6850	SIGI-HMM	4088044	4088661	hypothetical protein
4089014	4083464	4090314	6850	SIGI-HMM	4088757	4089254	hypothetical protein
4105906	4083464	4090314	6850	SIGI-HMM	4089436	4090314	hypothetical protein
4105906	4094252	4102787	8535	SIGI-HMM	4094252	4097245	Mobile element protein
4105906	4094252	4102787	8535	SIGI-HMM	4097489	4098514	Glycosyltransferase
4105906	4094252	4102787	8535	SIGI-HMM	4098511	4100226	Undecaprenyl phosphate-alpha-4-amino-4-deoxy-L-arabinose arabinosyl transferase (EC 2.4.2.43) @ Poly
4105906	4094252	4102787	8535	SIGI-HMM	4100326	4101741	Efflux transport system, outer membrane factor (OMF) lipoprotein
4105906	4094252	4102787	8535	SIGI-HMM	4101738	4102787	putative Multidrug resistant protein
4105906	4094252	4102787	8535	SIGI-HMM	4102784	4105918	czcABC family efflux RND transporter, transmembrane protein
4105906	4105924	4115198	9274	SIGI-HMM	4105924	4106604	Two-component transcriptional response regulator, OmpR family
4105906	4105924	4115198	9274	SIGI-HMM	4106594	4107838	hypothetical protein
4105906	4105924	4115198	9274	SIGI-HMM	4107923	4109104	Uncharacterized MFS-type transporter
4105906	4105924	4115198	9274	SIGI-HMM	4109195	4109596	hypothetical protein
4105906	4105924	4115198	9274	SIGI-HMM	4109825	4110805	Mobile element protein
4105906	4105924	4115198	9274	SIGI-HMM	4110884	4112518	Uncharacterized integral membrane, glycosyltransferase
4105906	4105924	4115198	9274	SIGI-HMM	4112576	4112884	hypothetical protein
4105906	4105924	4115198	9274	SIGI-HMM	4112881	4114044	phage integrase
4105906	4105924	4115198	9274	SIGI-HMM	4114212	4115198	hypothetical protein
4105906	4121891	4127944	6053	SIGI-HMM	4121891	4122895	hypothetical protein
4125252	4121891	4127944	6053	SIGI-HMM	4123058	4124413	similar to glutathione reductase
4125252	4121891	4127944	6053	SIGI-HMM	4124425	4124802	Truncated hemoglobins
4125252	4121891	4127944	6053	SIGI-HMM	4124890	4125108	Mercuric transport protein, MerE
4125252	4121891	4127944	6053	SIGI-HMM	4125105	4125470	Mercuric resistence transcriptional repressor, MerD
4125252	4121891	4127944	6053	SIGI-HMM	4125487	4127211	Mercuric ion reductase (EC 1.16.1.1)
	4121891	4127944	6053	SIGI-HMM	4127318	4127506	hypothetical protein
	4121891	4127944	6053	SIGI-HMM	4127516	4127944	Mercuric transport protein, MerC
	4128262	4132934	4672	SIGI-HMM	4128262	4128624	Mercuric transport protein, MerT
	4128262	4132934	4672	SIGI-HMM	4128710	4129459	hypothetical protein
	4128262	4132934	4672	SIGI-HMM	4129434	4130306	hypothetical protein
	4128262	4132934	4672	SIGI-HMM	4130318	4130491	hypothetical protein
	4128262	4132934	4672	SIGI-HMM	4130819	4131025	hypothetical protein
	4128262	4132934	4672	SIGI-HMM	4131152	4131793	hypothetical protein
	4128262	4132934	4672	SIGI-HMM	4131811	4132218	Mercuric resistance operon regulatory protein MerR
	4128262	4132934	4672	SIGI-HMM	4132299	4132934	hypothetical protein

## Sheet: R3-GI
Island start	Island end	Length	Method	Gene start	Gene end	Product
247204	259035	11831	SIGI-HMM	247204	247611	hypothetical protein
247204	259035	11831	SIGI-HMM	247699	247938	Transposase
247204	259035	11831	SIGI-HMM	249381	250127	Hydantoin racemase (EC 5.1.99.5)
247204	259035	11831	SIGI-HMM	250145	250537	hypothetical protein
247204	259035	11831	SIGI-HMM	250587	251786	L-carnitine dehydratase/bile acid-inducible protein F
247204	259035	11831	SIGI-HMM	251788	252714	Pyruvate:Oxaloacetate transcarboxylase domain protein
247204	259035	11831	SIGI-HMM	252711	253694	hypothetical protein
247204	259035	11831	SIGI-HMM	253691	256060	hypothetical protein
247204	259035	11831	SIGI-HMM	256088	257770	hypothetical protein
247204	259035	11831	SIGI-HMM	257785	259035	hypothetical protein
481554	491855	10301	SIGI-HMM	481554	482666	hypothetical protein
481554	491855	10301	SIGI-HMM	482679	483293	hypothetical protein
481554	491855	10301	SIGI-HMM	483496	483756	hypothetical protein
481554	491855	10301	SIGI-HMM	484009	484329	hypothetical protein
481554	491855	10301	SIGI-HMM	484609	487245	FecA-like outer membrane receptor in lasso peptide gene cluster
481554	491855	10301	SIGI-HMM	487256	489436	Lasso peptide isopeptidase AtxE family, specific for knotted structure
481554	491855	10301	SIGI-HMM	489421	491169	Lasso peptide maturation, ATP-dependent lactam synthetase McjC family
481554	491855	10301	SIGI-HMM	491169	491855	hypothetical protein
630709	648067	17358	SIGI-HMM	630709	631533	O-antigen export system permease protein RfbD
630709	648067	17358	SIGI-HMM	631523	632920	O-antigen export system, ATP-binding protein
630709	648067	17358	SIGI-HMM	632924	637273	Glycosyl transferase, group 2 family
630709	648067	17358	SIGI-HMM	637312	638277	GDP-mannose 4,6-dehydratase (EC 4.2.1.47)
630709	648067	17358	SIGI-HMM	638274	639305	D-glycero-alpha-D-manno-heptose 7-phosphate kinase (EC 2.7.1.168)
630709	648067	17358	SIGI-HMM	639290	639886	D-sedoheptulose 7-phosphate isomerase (EC 5.3.1.28)
630709	648067	17358	SIGI-HMM	640020	640574	D-glycero-D-manno-heptose 1-phosphate guanosyltransferase
630709	648067	17358	SIGI-HMM	640574	641134	D-glycero-beta-D-manno-heptose-1,7-bisphosphate 7-phosphatase (EC 3.1.3.82)
630709	648067	17358	SIGI-HMM	641131	643026	hypothetical protein
630709	648067	17358	SIGI-HMM	643128	643532	sugar translocase
630709	648067	17358	SIGI-HMM	643986	644201	oxidoreductase
630709	648067	17358	SIGI-HMM	644214	645194	hypothetical protein
630709	648067	17358	SIGI-HMM	645191	645544	dTDP-3-amino-3,6-dideoxy-alpha-D- galactopyranose 3-N-acetyltransferase (EC 2.3.1.197) / dTDP-6-deox
630709	648067	17358	SIGI-HMM	645993	646982	hypothetical protein
630709	648067	17358	SIGI-HMM	646967	648067	Aminotransferase
1024783	1035447	10664	SIGI-HMM	1024783	1025283	Glycosyl transferase, group 1
1024783	1035447	10664	SIGI-HMM	1025280	1025576	hypothetical protein
1024783	1035447	10664	SIGI-HMM	1025573	1026523	dTDP-rhamnosyl transferase RfbF (EC 2.-.-.-)
1024783	1035447	10664	SIGI-HMM	1026477	1027406	hypothetical protein
1024783	1035447	10664	SIGI-HMM	1027466	1028530	hypothetical protein
1024783	1035447	10664	SIGI-HMM	1029824	1031071	hypothetical protein
1024783	1035447	10664	SIGI-HMM	1031471	1033435	hypothetical protein
1024783	1035447	10664	SIGI-HMM	1033435	1035447	hypothetical protein
1198433	1202989	4556	SIGI-HMM	1198433	1199293	hypothetical protein
1198433	1202989	4556	SIGI-HMM	1199319	1200674	hypothetical protein
1198433	1202989	4556	SIGI-HMM	1200818	1202005	hypothetical protein
1198433	1202989	4556	SIGI-HMM	1202210	1202989	hypothetical protein
1435508	1441280	5772	SIGI-HMM	1435508	1436815	hypothetical protein
1435508	1441280	5772	SIGI-HMM	1436903	1437346	hypothetical protein
1435508	1441280	5772	SIGI-HMM	1437479	1438390	Ribose-phosphate pyrophosphokinase, possible alternative form 2
1435508	1441280	5772	SIGI-HMM	1438387	1439898	Thymidine phosphorylase (EC 2.4.2.4)
1435508	1441280	5772	SIGI-HMM	1439895	1441280	Metallo-beta-lactamase family protein, RNA-specific
1801128	1828849	27721	SIGI-HMM	1801128	1801286	Transmembrane protein Msl3831
1801128	1828849	27721	SIGI-HMM	1802499	1803389	hypothetical protein
1801128	1828849	27721	SIGI-HMM	1803495	1804580	Phage integrase
1801128	1828849	27721	SIGI-HMM	1804656	1806425	Bipolar DNA helicase HerA
1801128	1828849	27721	SIGI-HMM	1806422	1807657	hypothetical protein
1801128	1828849	27721	SIGI-HMM	1807782	1810418	DNA double-strand break repair Rad50 ATPase
1801128	1828849	27721	SIGI-HMM	1810415	1811539	DNA double-strand break repair protein Mre11
1801128	1828849	27721	SIGI-HMM	1811985	1812710	Mobile element protein
1801128	1828849	27721	SIGI-HMM	1812713	1814116	putative ISXo8 transposase
1801128	1828849	27721	SIGI-HMM	1814167	1814823	hypothetical protein
1801128	1828849	27721	SIGI-HMM	1815913	1816911	hypothetical protein
1801128	1828849	27721	SIGI-HMM	1817611	1819326	hypothetical protein
1801128	1828849	27721	SIGI-HMM	1820250	1821287	hypothetical protein
1801128	1828849	27721	SIGI-HMM	1821280	1822218	hypothetical protein
1801128	1828849	27721	SIGI-HMM	1822218	1824089	hypothetical protein
1801128	1828849	27721	SIGI-HMM	1824387	1825340	hypothetical protein
1801128	1828849	27721	SIGI-HMM	1826107	1826439	hypothetical protein
1801128	1828849	27721	SIGI-HMM	1826575	1827324	hypothetical protein
1801128	1828849	27721	SIGI-HMM	1827366	1827548	hypothetical protein
1801128	1828849	27721	SIGI-HMM	1827794	1828333	hypothetical protein
1801128	1828849	27721	SIGI-HMM	1828337	1828849	tRNA-specific adenosine-34 deaminase (EC 3.5.4.33)
1904635	1911832	7197	SIGI-HMM	1904635	1905360	hypothetical protein
1904635	1911832	7197	SIGI-HMM	1905447	1908404	Tn5044 transposase
1904635	1911832	7197	SIGI-HMM	1908444	1908755	hypothetical protein
1904635	1911832	7197	SIGI-HMM	1908927	1909913	hypothetical protein
1904635	1911832	7197	SIGI-HMM	1909915	1910322	mercuric resistance operon regulatory protein MerR
1904635	1911832	7197	SIGI-HMM	1910388	1910987	hypothetical protein
1904635	1911832	7197	SIGI-HMM	1911127	1911333	hypothetical protein
1904635	1911832	7197	SIGI-HMM	1911548	1911832	hypothetical protein
1914215	1926620	12405	SIGI-HMM	1914215	1914643	mercuric transport protein, MerC
1914215	1926620	12405	SIGI-HMM	1914712	1914840	hypothetical protein
1914215	1926620	12405	SIGI-HMM	1914949	1916670	mercuric ion reductase (EC 1.16.1.1)
1914215	1926620	12405	SIGI-HMM	1916690	1916884	hypothetical protein
1914215	1926620	12405	SIGI-HMM	1916881	1917252	mercuric resistance operon coregulator
1914215	1926620	12405	SIGI-HMM	1917478	1917753	hypothetical protein
1914215	1926620	12405	SIGI-HMM	1917768	1918775	hypothetical protein
1914215	1926620	12405	SIGI-HMM	1918840	1919667	similar to glutathione reductase
1914215	1926620	12405	SIGI-HMM	1919702	1919839	hypothetical protein
1914215	1926620	12405	SIGI-HMM	1920015	1920947	hypothetical protein
1914215	1926620	12405	SIGI-HMM	1921035	1922108	Phage integrase
1914215	1926620	12405	SIGI-HMM	1922415	1922711	Toxin HigB
1914215	1926620	12405	SIGI-HMM	1922732	1923847	Antitoxin HigA / unknown domain
1914215	1926620	12405	SIGI-HMM	1923859	1924338	hypothetical protein
1914215	1926620	12405	SIGI-HMM	1924408	1924701	hypothetical protein
1914215	1926620	12405	SIGI-HMM	1924792	1925409	Cobalt/zinc/cadmium resistance protein CzcD
1914215	1926620	12405	SIGI-HMM	1925448	1926620	hypothetical protein
1949753	1954662	4909	SIGI-HMM	1949753	1950226	Glycosyltransferase
1949753	1954662	4909	SIGI-HMM	1950341	1950784	hypothetical protein
1949753	1954662	4909	SIGI-HMM	1950781	1951395	FIG006762: Phosphoglycerate mutase family
1949753	1954662	4909	SIGI-HMM	1951408	1951944	Inorganic pyrophosphatase (EC 3.6.1.1)
1949753	1954662	4909	SIGI-HMM	1951969	1954662	hypothetical protein
1977470	1983824	6354	SIGI-HMM	1977470	1978024	Undecaprenyl-diphosphatase BcrC (EC 3.6.1.27), conveys bacitracin resistance
1977470	1983824	6354	SIGI-HMM	1978051	1978674	Cobalt/zinc/cadmium resistance protein CzcD
1977470	1983824	6354	SIGI-HMM	1978671	1980533	Putative high-affinity iron permease
1977470	1983824	6354	SIGI-HMM	1980831	1983824	Mobile element protein
2123112	2133000	9888	SIGI-HMM	2123112	2123393	hypothetical protein
2123112	2133000	9888	SIGI-HMM	2123390	2123653	hypothetical protein
2123112	2133000	9888	SIGI-HMM	2123803	2126049	hypothetical protein
2123112	2133000	9888	SIGI-HMM	2126052	2126828	hypothetical protein
2123112	2133000	9888	SIGI-HMM	2127425	2128492	hypothetical protein
2123112	2133000	9888	SIGI-HMM	2128482	2129012	hypothetical protein
2123112	2133000	9888	SIGI-HMM	2129009	2129203	hypothetical protein
2123112	2133000	9888	SIGI-HMM	2129342	2129602	hypothetical protein
2123112	2133000	9888	SIGI-HMM	2129885	2130028	hypothetical protein
2123112	2133000	9888	SIGI-HMM	2130092	2130322	hypothetical protein
2123112	2133000	9888	SIGI-HMM	2130319	2130576	hypothetical protein
2123112	2133000	9888	SIGI-HMM	2130573	2130845	hypothetical protein
2123112	2133000	9888	SIGI-HMM	2130842	2131120	hypothetical protein
2123112	2133000	9888	SIGI-HMM	2131786	2133000	hypothetical protein
2211545	2220557	9012	SIGI-HMM	2211545	2212126	Dihydrofolate reductase (EC 1.5.1.3)
2211545	2220557	9012	SIGI-HMM	2212157	2212510	DGPFAETKE domain protein
2211545	2220557	9012	SIGI-HMM	2212712	2212921	rifampin ADP-ribosyl transferase
2211545	2220557	9012	SIGI-HMM	2213036	2213737	hypothetical protein
2211545	2220557	9012	SIGI-HMM	2214002	2214361	hypothetical protein
2211545	2220557	9012	SIGI-HMM	2214416	2214580	Integrase, catalytic region
2211545	2220557	9012	SIGI-HMM	2214614	2215363	Integrase, catalytic region
2211545	2220557	9012	SIGI-HMM	2215466	2217055	hypothetical protein
2211545	2220557	9012	SIGI-HMM	2217217	2217621	hypothetical protein
2211545	2220557	9012	SIGI-HMM	2217977	2218771	hypothetical protein
2211545	2220557	9012	SIGI-HMM	2218887	2220557	hypothetical protein
2327541	2332353	4812	SIGI-HMM	2327541	2329307	hypothetical protein
2327541	2332353	4812	SIGI-HMM	2329360	2329656	hypothetical protein
2327541	2332353	4812	SIGI-HMM	2329883	2331667	Response regulator containing a CheY-like receiver domain and a GGDEF domain
2327541	2332353	4812	SIGI-HMM	2331699	2331998	hypothetical protein
2327541	2332353	4812	SIGI-HMM	2332087	2332353	hypothetical protein
2419960	2426002	6042	SIGI-HMM	2419960	2420358	hypothetical protein
2419960	2426002	6042	SIGI-HMM	2420402	2420560	hypothetical protein
2419960	2426002	6042	SIGI-HMM	2420787	2421602	arginase
2419960	2426002	6042	SIGI-HMM	2421646	2422365	Transposase and inactivated derivatives
2419960	2426002	6042	SIGI-HMM	2422795	2422995	hypothetical protein
2419960	2426002	6042	SIGI-HMM	2423011	2424186	putative ISXo8 transposase
2419960	2426002	6042	SIGI-HMM	2425313	2426002	hypothetical protein
2501524	2508810	7286	SIGI-HMM	2501524	2502006	hypothetical protein
2501524	2508810	7286	SIGI-HMM	2502214	2502600	hypothetical protein
2501524	2508810	7286	SIGI-HMM	2502752	2503483	hypothetical protein
2501524	2508810	7286	SIGI-HMM	2503878	2504336	hypothetical protein
2501524	2508810	7286	SIGI-HMM	2504355	2505116	hypothetical protein
2501524	2508810	7286	SIGI-HMM	2505197	2505964	hypothetical protein
2501524	2508810	7286	SIGI-HMM	2506129	2508810	Serine/threonine protein kinase
2821921	2828715	6794	SIGI-HMM	2821921	2822199	FIG001341: Probable Fe(2+)-trafficking protein YggX
2821921	2828715	6794	SIGI-HMM	2822780	2823520	hypothetical protein
2821921	2828715	6794	SIGI-HMM	2824327	2824653	hypothetical protein
2821921	2828715	6794	SIGI-HMM	2824860	2825522	hypothetical protein
2821921	2828715	6794	SIGI-HMM	2826222	2827277	hypothetical protein
2821921	2828715	6794	SIGI-HMM	2827330	2827509	hypothetical protein
2821921	2828715	6794	SIGI-HMM	2827906	2828715	hypothetical protein
2837891	2854314	16423	SIGI-HMM	2837697	2837894	hypothetical protein
2837891	2854314	16423	SIGI-HMM	2837891	2838580	Phosphatidylserine decarboxylase (EC 4.1.1.65)
2837891	2854314	16423	SIGI-HMM	2838963	2839409	hypothetical protein
2837891	2854314	16423	SIGI-HMM	2839389	2841401	hypothetical protein
2837891	2854314	16423	SIGI-HMM	2841547	2843274	hypothetical protein
2837891	2854314	16423	SIGI-HMM	2843451	2844314	hypothetical protein
2837891	2854314	16423	SIGI-HMM	2844928	2845830	hypothetical protein
2837891	2854314	16423	SIGI-HMM	2845945	2847033	hypothetical protein
2837891	2854314	16423	SIGI-HMM	2847060	2848031	hypothetical protein
2837891	2854314	16423	SIGI-HMM	2848035	2849375	Membrane protein involved in the export of O-antigen and teichoic acid
2837891	2854314	16423	SIGI-HMM	2849864	2850508	hypothetical protein
2837891	2854314	16423	SIGI-HMM	2850618	2850995	hypothetical protein
2837891	2854314	16423	SIGI-HMM	2851871	2853196	hypothetical protein
2837891	2854314	16423	SIGI-HMM	2853199	2854314	hypothetical protein
2837891	2854314	16423	SIGI-HMM	2854311	2855516	ATP-grasp enzyme-like
3003314	3010198	6884	SIGI-HMM	3003314	3003430	hypothetical protein
3003314	3010198	6884	SIGI-HMM	3003445	3003669	hypothetical protein
3003314	3010198	6884	SIGI-HMM	3003795	3003953	hypothetical protein
3003314	3010198	6884	SIGI-HMM	3004705	3005760	hypothetical protein
3003314	3010198	6884	SIGI-HMM	3005804	3006901	NmrA family protein
3003314	3010198	6884	SIGI-HMM	3006898	3007608	Mlr3636 protein
3003314	3010198	6884	SIGI-HMM	3007989	3008477	ISCps3, transposase orfB
3003314	3010198	6884	SIGI-HMM	3008794	3008919	hypothetical protein
3003314	3010198	6884	SIGI-HMM	3008882	3009151	hypothetical protein
3003314	3010198	6884	SIGI-HMM	3009227	3009523	hypothetical protein
3003314	3010198	6884	SIGI-HMM	3009857	3010198	hypothetical protein
3243218	3251013	7795	SIGI-HMM	3243218	3244420	FIG005429: hypothetical protein
3243218	3251013	7795	SIGI-HMM	3244417	3247827	FIG007317: Chromosome segregation protein SMC-like
3243218	3251013	7795	SIGI-HMM	3247824	3248480	FIG039767: hypothetical protein
3243218	3251013	7795	SIGI-HMM	3248500	3249954	FIG149030: hypothetical protein
3243218	3251013	7795	SIGI-HMM	3250013	3250432	VapC toxin protein
3243218	3251013	7795	SIGI-HMM	3250429	3250680	putative plasmid stability protein
3243218	3251013	7795	SIGI-HMM	3250714	3251013	hypothetical protein
3639475	3646871	7396	SIGI-HMM	3639475	3640689	CRISPR-associated protein Csb1
3639475	3646871	7396	SIGI-HMM	3640689	3642329	CRISPR-associated protein Csb2
3639475	3646871	7396	SIGI-HMM	3642326	3645307	CRISPR-associated helicase Cas3
3639475	3646871	7396	SIGI-HMM	3645297	3646238	hypothetical protein
3639475	3646871	7396	SIGI-HMM	3646650	3646871	hypothetical protein
3639475	3646871	7396	SIGI-HMM	3646868	3648124	HipA protein
3649966	3655878	5912	SIGI-HMM	3649966	3650256	CRISPR-associated protein Cas2
3649966	3655878	5912	SIGI-HMM	3651805	3651993	hypothetical protein
3649966	3655878	5912	SIGI-HMM	3655660	3655878	hypothetical protein
3704959	3713873	8914	SIGI-HMM	3704959	3705339	hypothetical protein
3704959	3713873	8914	SIGI-HMM	3705341	3706360	PA14 domain protein
3704959	3713873	8914	SIGI-HMM	3706448	3707308	Fatty acid hydroxylase family (carotene hydroxylase/sterol desaturase)
3704959	3713873	8914	SIGI-HMM	3707451	3707633	hypothetical protein
3704959	3713873	8914	SIGI-HMM	3707705	3707836	hypothetical protein
3704959	3713873	8914	SIGI-HMM	3707947	3708501	uncharacterized peroxidase-related enzyme subfamily
3704959	3713873	8914	SIGI-HMM	3708502	3709056	Haloacid dehalogenase, type II (EC 3.8.1.2)
3704959	3713873	8914	SIGI-HMM	3709247	3709666	hypothetical protein
3704959	3713873	8914	SIGI-HMM	3709789	3710109	hypothetical protein
3704959	3713873	8914	SIGI-HMM	3710225	3710782	Macrophage infectivity potentiator-related protein
3704959	3713873	8914	SIGI-HMM	3710922	3711776	Transcriptional regulator, AraC family
3704959	3713873	8914	SIGI-HMM	3712024	3712635	CBS domain containing protein
3704959	3713873	8914	SIGI-HMM	3713154	3713273	hypothetical protein
3704959	3713873	8914	SIGI-HMM	3713592	3713873	Protein of unknown function DUF427
3724676	3765270	40594	SIGI-HMM	3724676	3724792	hypothetical protein
3724676	3765270	40594	SIGI-HMM	3724909	3725637	Glycosyltransferase
3724676	3765270	40594	SIGI-HMM	3725634	3726725	Probable low-affinity inorganic phosphate transporter
3724676	3765270	40594	SIGI-HMM	3727190	3729376	Lasso peptide isopeptidase AtxE family, specific for knotted structure
3724676	3765270	40594	SIGI-HMM	3729387	3732020	FecA-like outer membrane receptor in lasso peptide gene cluster
3724676	3765270	40594	SIGI-HMM	3732237	3733214	hypothetical protein
3724676	3765270	40594	SIGI-HMM	3733211	3733792	hypothetical protein
3724676	3765270	40594	SIGI-HMM	3733927	3736113	Lasso peptide isopeptidase AtxE family, specific for knotted structure
3724676	3765270	40594	SIGI-HMM	3736124	3738724	FecA-like outer membrane receptor in lasso peptide gene cluster
3724676	3765270	40594	SIGI-HMM	3738875	3740038	hypothetical protein
3724676	3765270	40594	SIGI-HMM	3740044	3740529	RNA polymerase sigma-54 factor RpoN
3724676	3765270	40594	SIGI-HMM	3740701	3742818	Lasso peptide isopeptidase AtxE family, specific for knotted structure
3724676	3765270	40594	SIGI-HMM	3742920	3745625	FecA-like outer membrane receptor in lasso peptide gene cluster
3724676	3765270	40594	SIGI-HMM	3746015	3746569	FIG006045: Sigma factor, ECF subfamily
3724676	3765270	40594	SIGI-HMM	3746566	3747618	putative Iron siderophore sensor protein
3724676	3765270	40594	SIGI-HMM	3747892	3748215	Insertion element IS401 (Burkholderia multivorans) transposase
3724676	3765270	40594	SIGI-HMM	3748398	3749123	Mobile element protein
3724676	3765270	40594	SIGI-HMM	3749166	3751331	Lasso peptide isopeptidase AtxE family, specific for knotted structure
3724676	3765270	40594	SIGI-HMM	3751342	3754005	FecA-like outer membrane receptor in lasso peptide gene cluster
3724676	3765270	40594	SIGI-HMM	3754169	3755194	hypothetical protein
3724676	3765270	40594	SIGI-HMM	3755266	3755859	FIG006045: Sigma factor, ECF subfamily
3724676	3765270	40594	SIGI-HMM	3756035	3756274	Type IV secretory pathway, VirD2 components (relaxase)
3724676	3765270	40594	SIGI-HMM	3756302	3758434	Lasso peptide isopeptidase AtxE family, specific for knotted structure
3724676	3765270	40594	SIGI-HMM	3758646	3761267	FecA-like outer membrane receptor in lasso peptide gene cluster
3724676	3765270	40594	SIGI-HMM	3761384	3762382	Iron siderophore sensor protein
3724676	3765270	40594	SIGI-HMM	3762405	3762986	FIG006045: Sigma factor, ECF subfamily
3724676	3765270	40594	SIGI-HMM	3763057	3763341	Adenine-specific DNA methylase containing a Zn-ribbon
3724676	3765270	40594	SIGI-HMM	3763338	3763997	hypothetical protein
3724676	3765270	40594	SIGI-HMM	3764002	3765270	hypothetical protein
3835454	3847206	11752	SIGI-HMM	3835454	3836653	Type I restriction-modification system, specificity subunit S
3835454	3847206	11752	SIGI-HMM	3836749	3838143	hypothetical protein
3835454	3847206	11752	SIGI-HMM	3838671	3841664	Mobile element protein
3835454	3847206	11752	SIGI-HMM	3841908	3842933	Glycosyltransferase
3835454	3847206	11752	SIGI-HMM	3842930	3844645	Undecaprenyl phosphate-alpha-4-amino-4-deoxy-L-arabinose arabinosyl transferase (EC 2.4.2.43) @ Poly
3835454	3847206	11752	SIGI-HMM	3844745	3846160	Efflux transport system, outer membrane factor (OMF) lipoprotein
3835454	3847206	11752	SIGI-HMM	3846157	3847206	putative Multidrug resistant protein
3835454	3847206	11752	SIGI-HMM	3847203	3850337	czcABC family efflux RND transporter, transmembrane protein
3850343	3866547	16204	SIGI-HMM	3850343	3851023	Two-component transcriptional response regulator, OmpR family
3850343	3866547	16204	SIGI-HMM	3851013	3852257	hypothetical protein
3850343	3866547	16204	SIGI-HMM	3852342	3853523	Uncharacterized MFS-type transporter
3850343	3866547	16204	SIGI-HMM	3853614	3854015	hypothetical protein
3850343	3866547	16204	SIGI-HMM	3854244	3855224	Mobile element protein
3850343	3866547	16204	SIGI-HMM	3855303	3856937	Uncharacterized integral membrane, glycosyltransferase
3850343	3866547	16204	SIGI-HMM	3856995	3857303	hypothetical protein
3850343	3866547	16204	SIGI-HMM	3857300	3858463	phage integrase
3850343	3866547	16204	SIGI-HMM	3858631	3859617	hypothetical protein
3850343	3866547	16204	SIGI-HMM	3859955	3861193	Mlr6204 protein
3850343	3866547	16204	SIGI-HMM	3861323	3862048	FIG00960841: hypothetical protein
3850343	3866547	16204	SIGI-HMM	3862181	3863116	Cell division-associated, ATP-dependent zinc metalloprotease FtsH
3850343	3866547	16204	SIGI-HMM	3863116	3863631	hypothetical protein Francci3_0125
3850343	3866547	16204	SIGI-HMM	3863639	3864604	hypothetical protein APECO1_2271
3850343	3866547	16204	SIGI-HMM	3864914	3865417	hypothetical protein
3850343	3866547	16204	SIGI-HMM	3865432	3866547	Transcriptional regulator, Xre family
3870148	3876235	6087	SIGI-HMM	3870148	3870420	hypothetical protein
3870148	3876235	6087	SIGI-HMM	3870642	3872720	hypothetical protein
3870148	3876235	6087	SIGI-HMM	3872730	3874823	hypothetical protein
3870148	3876235	6087	SIGI-HMM	3874823	3876235	hypothetical protein
3870148	3876235	6087	SIGI-HMM	3876193	3877092	Integron integrase IntIPac

## Sheet: DSM24678-GI
Island start	Island end	Length	Method	Gene start	Gene end	Product
272756	280077	7321	SIGI-HMM	272756	276811	hypothetical protein
272756	280077	7321	SIGI-HMM	276900	277784	hypothetical protein
272756	280077	7321	SIGI-HMM	277868	278188	hypothetical protein
272756	280077	7321	SIGI-HMM	278655	279863	Mobile element protein
272756	280077	7321	SIGI-HMM	279973	280077	hypothetical protein
272756	280077	7321	SIGI-HMM	280074	280721	Dihydrofolate reductase (EC 1.5.1.3)
464828	489745	24917	SIGI-HMM	464828	465088	Twin-arginine translocation protein TatA
464828	489745	24917	SIGI-HMM	465385	466104	General secretion pathway protein J
464828	489745	24917	SIGI-HMM	466347	466601	hypothetical protein
464828	489745	24917	SIGI-HMM	466741	466920	hypothetical protein
464828	489745	24917	SIGI-HMM	466977	468032	hypothetical protein
464828	489745	24917	SIGI-HMM	468166	469884	hypothetical protein
464828	489745	24917	SIGI-HMM	470022	470645	Cytochrome oxidase biogenesis protein Sco1/SenC/PrrC, thiol-disulfide reductase involved in Cu(I) in
464828	489745	24917	SIGI-HMM	470725	472374	hypothetical protein
464828	489745	24917	SIGI-HMM	472634	473314	hypothetical protein
464828	489745	24917	SIGI-HMM	473388	475133	hypothetical protein
464828	489745	24917	SIGI-HMM	475605	476126	Putative transmembrane protein
464828	489745	24917	SIGI-HMM	476123	476908	hypothetical protein
464828	489745	24917	SIGI-HMM	476883	477668	FIG023677: hypothetical protein
464828	489745	24917	SIGI-HMM	477758	478054	hypothetical protein
464828	489745	24917	SIGI-HMM	478315	478932	hypothetical protein
464828	489745	24917	SIGI-HMM	479386	480660	Patatin
464828	489745	24917	SIGI-HMM	480836	481117	Protein of unknown function DUF427
464828	489745	24917	SIGI-HMM	481436	481891	hypothetical protein
464828	489745	24917	SIGI-HMM	482071	482682	CBS domain containing protein
464828	489745	24917	SIGI-HMM	482929	483783	Transcriptional regulator, AraC family
464828	489745	24917	SIGI-HMM	483923	484480	Macrophage infectivity potentiator-related protein
464828	489745	24917	SIGI-HMM	484596	484916	hypothetical protein
464828	489745	24917	SIGI-HMM	485039	485458	hypothetical protein
464828	489745	24917	SIGI-HMM	485649	486203	Haloacid dehalogenase, type II (EC 3.8.1.2)
464828	489745	24917	SIGI-HMM	486204	486758	uncharacterized peroxidase-related enzyme subfamily
464828	489745	24917	SIGI-HMM	486868	486999	hypothetical protein
464828	489745	24917	SIGI-HMM	487071	487253	hypothetical protein
464828	489745	24917	SIGI-HMM	487396	488256	Fatty acid hydroxylase family (carotene hydroxylase/sterol desaturase)
464828	489745	24917	SIGI-HMM	488344	489363	PA14 domain protein
464828	489745	24917	SIGI-HMM	489365	489745	hypothetical protein
538917	544115	5198	SIGI-HMM	538917	539135	hypothetical protein
538917	544115	5198	SIGI-HMM	540241	540387	hypothetical protein
538917	544115	5198	SIGI-HMM	541467	541679	hypothetical protein
538917	544115	5198	SIGI-HMM	543390	543506	hypothetical protein
538917	544115	5198	SIGI-HMM	543825	544115	CRISPR-associated protein Cas2
547843	554605	6762	SIGI-HMM	547843	548256	hypothetical protein
547843	554605	6762	SIGI-HMM	548253	548783	hypothetical protein
547843	554605	6762	SIGI-HMM	548773	551754	CRISPR-associated helicase Cas3
547843	554605	6762	SIGI-HMM	551751	553391	CRISPR-associated protein Csb2
547843	554605	6762	SIGI-HMM	553391	554605	CRISPR-associated protein Csb1
885474	890462	4988	SIGI-HMM	884599	885483	mechanosensitive ion channel
885474	890462	4988	SIGI-HMM	885474	886340	Transcriptional regulator
885474	890462	4988	SIGI-HMM	886746	887849	hypothetical protein
885474	890462	4988	SIGI-HMM	888027	889046	latex allergen from Hevea brasiliensis
885474	890462	4988	SIGI-HMM	889264	889524	hypothetical protein
885474	890462	4988	SIGI-HMM	889677	890462	hypothetical protein
1049589	1056679	7090	SIGI-HMM	1049589	1051151	hypothetical protein
1049589	1056679	7090	SIGI-HMM	1051742	1052578	hypothetical protein
1049589	1056679	7090	SIGI-HMM	1052972	1054099	hypothetical protein
1049589	1056679	7090	SIGI-HMM	1054207	1054494	hypothetical protein
1049589	1056679	7090	SIGI-HMM	1054565	1055368	hypothetical protein
1049589	1056679	7090	SIGI-HMM	1055704	1055946	hypothetical protein
1049589	1056679	7090	SIGI-HMM	1056323	1056679	hypothetical protein
1181740	1186211	4471	SIGI-HMM	1179770	1181770	translation initiation factor IF-2
1181740	1186211	4471	SIGI-HMM	1181740	1181886	hypothetical protein
1181740	1186211	4471	SIGI-HMM	1181998	1182672	hypothetical protein
1181740	1186211	4471	SIGI-HMM	1183014	1183304	hypothetical protein
1181740	1186211	4471	SIGI-HMM	1183301	1184110	ISCps3, transposase orfB
1181740	1186211	4471	SIGI-HMM	1184679	1186211	putative ISXo8 transposase
1219258	1225478	6220	SIGI-HMM	1219258	1219407	hypothetical protein
1219258	1225478	6220	SIGI-HMM	1219397	1219705	hypothetical protein
1219258	1225478	6220	SIGI-HMM	1219950	1221494	Periplasmic alpha-amylase (EC 3.2.1.1)
1219258	1225478	6220	SIGI-HMM	1221491	1222675	hypothetical protein
1219258	1225478	6220	SIGI-HMM	1222711	1223757	hypothetical protein
1219258	1225478	6220	SIGI-HMM	1223745	1225478	MchC protein
1340895	1356246	15351	SIGI-HMM	1339693	1340898	ATP-grasp enzyme-like
1340895	1356246	15351	SIGI-HMM	1340895	1342010	hypothetical protein
1340895	1356246	15351	SIGI-HMM	1342013	1343338	hypothetical protein
1340895	1356246	15351	SIGI-HMM	1344214	1344591	hypothetical protein
1340895	1356246	15351	SIGI-HMM	1344701	1345345	hypothetical protein
1340895	1356246	15351	SIGI-HMM	1345834	1347174	Membrane protein involved in the export of O-antigen and teichoic acid
1340895	1356246	15351	SIGI-HMM	1347178	1348149	hypothetical protein
1340895	1356246	15351	SIGI-HMM	1348176	1349264	hypothetical protein
1340895	1356246	15351	SIGI-HMM	1349378	1350280	hypothetical protein
1340895	1356246	15351	SIGI-HMM	1350894	1351757	hypothetical protein
1340895	1356246	15351	SIGI-HMM	1351934	1353661	hypothetical protein
1340895	1356246	15351	SIGI-HMM	1353808	1356099	hypothetical protein
1340895	1356246	15351	SIGI-HMM	1356094	1356246	hypothetical protein
1366447	1373253	6806	SIGI-HMM	1366447	1367259	hypothetical protein
1366447	1373253	6806	SIGI-HMM	1367896	1368951	hypothetical protein
1366447	1373253	6806	SIGI-HMM	1369651	1370313	hypothetical protein
1366447	1373253	6806	SIGI-HMM	1370520	1370846	hypothetical protein
1366447	1373253	6806	SIGI-HMM	1371653	1372393	hypothetical protein
1366447	1373253	6806	SIGI-HMM	1372550	1372651	hypothetical protein
1366447	1373253	6806	SIGI-HMM	1372975	1373253	FIG001341: Probable Fe(2+)-trafficking protein YggX
1685670	1692956	7286	SIGI-HMM	1685670	1688351	Serine/threonine protein kinase
1685670	1692956	7286	SIGI-HMM	1688516	1689283	hypothetical protein
1685670	1692956	7286	SIGI-HMM	1689364	1690125	hypothetical protein
1685670	1692956	7286	SIGI-HMM	1690216	1690602	hypothetical protein
1685670	1692956	7286	SIGI-HMM	1690691	1691728	hypothetical protein
1685670	1692956	7286	SIGI-HMM	1691880	1692266	hypothetical protein
1685670	1692956	7286	SIGI-HMM	1692474	1692956	hypothetical protein
1767533	1772070	4537	SIGI-HMM	1767533	1768327	hypothetical protein
1767533	1772070	4537	SIGI-HMM	1768896	1769615	Transposase and inactivated derivatives
1767533	1772070	4537	SIGI-HMM	1769945	1770664	Transposase and inactivated derivatives
1767533	1772070	4537	SIGI-HMM	1770702	1771544	arginase
1767533	1772070	4537	SIGI-HMM	1771672	1772070	hypothetical protein
1790993	1796331	5338	SIGI-HMM	1790993	1791175	hypothetical protein
1790993	1796331	5338	SIGI-HMM	1791351	1792154	hypothetical protein
1790993	1796331	5338	SIGI-HMM	1792304	1792972	Coproheme decarboxylase HemQ (no EC)
1790993	1796331	5338	SIGI-HMM	1793005	1793487	hypothetical protein
1790993	1796331	5338	SIGI-HMM	1793477	1794928	Protoporphyrinogen IX oxidase, aerobic, HemY (EC 1.3.3.4)
1790993	1796331	5338	SIGI-HMM	1794925	1795875	Coproporphyrin ferrochelatase (EC 4.99.1.9)
1790993	1796331	5338	SIGI-HMM	1796155	1796331	hypothetical protein
1866348	1871160	4812	SIGI-HMM	1866348	1866614	hypothetical protein
1866348	1871160	4812	SIGI-HMM	1866703	1867002	hypothetical protein
1866348	1871160	4812	SIGI-HMM	1867034	1868818	Response regulator containing a CheY-like receiver domain and a GGDEF domain
1866348	1871160	4812	SIGI-HMM	1869045	1869341	hypothetical protein
1866348	1871160	4812	SIGI-HMM	1869394	1871160	hypothetical protein
1921307	1929842	8535	SIGI-HMM	1921307	1924300	Mobile element protein
1921307	1929842	8535	SIGI-HMM	1924544	1925569	Glycosyltransferase
1921307	1929842	8535	SIGI-HMM	1925566	1927281	Undecaprenyl phosphate-alpha-4-amino-4-deoxy-L-arabinose arabinosyl transferase (EC 2.4.2.43) @ Poly
1921307	1929842	8535	SIGI-HMM	1927381	1928796	Efflux transport system, outer membrane factor (OMF) lipoprotein
1921307	1929842	8535	SIGI-HMM	1928793	1929842	putative Multidrug resistant protein
1921307	1929842	8535	SIGI-HMM	1929839	1932973	czcABC family efflux RND transporter, transmembrane protein
1932979	1942672	9693	SIGI-HMM	1932979	1933659	Two-component transcriptional response regulator, OmpR family
1932979	1942672	9693	SIGI-HMM	1933649	1934893	hypothetical protein
1932979	1942672	9693	SIGI-HMM	1934978	1936159	Uncharacterized MFS-type transporter
1932979	1942672	9693	SIGI-HMM	1936250	1936651	hypothetical protein
1932979	1942672	9693	SIGI-HMM	1936880	1937860	Mobile element protein
1932979	1942672	9693	SIGI-HMM	1937939	1938655	Uncharacterized integral membrane, glycosyltransferase
1932979	1942672	9693	SIGI-HMM	1939042	1940046	hypothetical protein
1932979	1942672	9693	SIGI-HMM	1940214	1941377	hypothetical protein
1932979	1942672	9693	SIGI-HMM	1941374	1941682	hypothetical protein
1932979	1942672	9693	SIGI-HMM	1941869	1942123	hypothetical protein
1932979	1942672	9693	SIGI-HMM	1942430	1942672	hypothetical protein
1964236	1979050	14814	SIGI-HMM	1961105	1964239	czcABC family efflux RND transporter, transmembrane protein
1964236	1979050	14814	SIGI-HMM	1964236	1964559	Putative regulatory protein clustered with metal efflux genes, P-II family
1964236	1979050	14814	SIGI-HMM	1965322	1965783	hypothetical protein
1964236	1979050	14814	SIGI-HMM	1965780	1965896	hypothetical protein
1964236	1979050	14814	SIGI-HMM	1966091	1966861	Metal transporter, ZIP family
1964236	1979050	14814	SIGI-HMM	1966942	1967109	hypothetical protein
1964236	1979050	14814	SIGI-HMM	1967119	1967709	Undecaprenyl-diphosphatase BcrC (EC 3.6.1.27), conveys bacitracin resistance
1964236	1979050	14814	SIGI-HMM	1967706	1968326	Cobalt/zinc/cadmium resistance protein CzcD
1964236	1979050	14814	SIGI-HMM	1968393	1968827	Transcriptional regulator, MerR family
1964236	1979050	14814	SIGI-HMM	1968913	1971318	Lead, cadmium, zinc and mercury transporting ATPase (EC 3.6.3.3) (EC 3.6.3.5); Copper-translocating
1964236	1979050	14814	SIGI-HMM	1971315	1972379	Lipoprotein signal peptidase (EC 3.4.23.36)
1964236	1979050	14814	SIGI-HMM	1973097	1973555	TnpA transposase
1964236	1979050	14814	SIGI-HMM	1973591	1973884	Mobile element protein
1964236	1979050	14814	SIGI-HMM	1973920	1975977	Putative high-affinity iron permease
1964236	1979050	14814	SIGI-HMM	1976057	1979050	Mobile element protein
1964236	1979050	14814	SIGI-HMM	1979047	1979922	hypothetical protein
2035626	2044620	8994	SIGI-HMM	2035626	2037296	hypothetical protein
2035626	2044620	8994	SIGI-HMM	2037412	2038206	hypothetical protein
2035626	2044620	8994	SIGI-HMM	2038563	2038967	hypothetical protein
2035626	2044620	8994	SIGI-HMM	2039128	2040717	hypothetical protein
2035626	2044620	8994	SIGI-HMM	2040820	2041767	Integrase, catalytic region
2035626	2044620	8994	SIGI-HMM	2041822	2042181	hypothetical protein
2035626	2044620	8994	SIGI-HMM	2042446	2043129	hypothetical protein
2035626	2044620	8994	SIGI-HMM	2043244	2043453	rifampin ADP-ribosyl transferase
2035626	2044620	8994	SIGI-HMM	2043655	2044008	DGPFAETKE domain protein
2035626	2044620	8994	SIGI-HMM	2044039	2044620	Dihydrofolate reductase (EC 1.5.1.3)
2158744	2168974	10230	SIGI-HMM	2158744	2159664	hypothetical protein
2158744	2168974	10230	SIGI-HMM	2159749	2160294	hypothetical protein
2158744	2168974	10230	SIGI-HMM	2160493	2161074	hypothetical protein
2158744	2168974	10230	SIGI-HMM	2161059	2162252	His-Xaa-Ser system radical SAM maturase HxsC
2158744	2168974	10230	SIGI-HMM	2162252	2163640	His-Xaa-Ser system radical SAM maturase HxsB
2158744	2168974	10230	SIGI-HMM	2163814	2164023	hypothetical protein
2158744	2168974	10230	SIGI-HMM	2164548	2165201	hypothetical protein
2158744	2168974	10230	SIGI-HMM	2165411	2165644	hypothetical protein
2158744	2168974	10230	SIGI-HMM	2166043	2166195	Protein of unknown function DUF891
2158744	2168974	10230	SIGI-HMM	2166201	2166497	Addiction module antidote protein
2158744	2168974	10230	SIGI-HMM	2166494	2166787	Methyl-accepting chemotaxis protein
2158744	2168974	10230	SIGI-HMM	2166867	2168039	Transposase, Gmet_2093 family
2158744	2168974	10230	SIGI-HMM	2168483	2168974	Transcriptional regulator, MarR family / Acetyltransferase, GNAT family
2229539	2243712	14173	SIGI-HMM	2229539	2229790	hypothetical protein
2229539	2243712	14173	SIGI-HMM	2229869	2232448	hypothetical protein
2229539	2243712	14173	SIGI-HMM	2232452	2233840	hypothetical protein
2229539	2243712	14173	SIGI-HMM	2233840	2234442	hypothetical protein
2229539	2243712	14173	SIGI-HMM	2234433	2234876	hypothetical protein
2229539	2243712	14173	SIGI-HMM	2235097	2235618	hypothetical protein
2229539	2243712	14173	SIGI-HMM	2235621	2236220	hypothetical protein
2229539	2243712	14173	SIGI-HMM	2236217	2236864	hypothetical protein
2229539	2243712	14173	SIGI-HMM	2237236	2237424	hypothetical protein
2229539	2243712	14173	SIGI-HMM	2237427	2237603	hypothetical protein
2229539	2243712	14173	SIGI-HMM	2237945	2240098	hypothetical protein
2229539	2243712	14173	SIGI-HMM	2240095	2240430	hypothetical protein
2229539	2243712	14173	SIGI-HMM	2240427	2241059	hypothetical protein
2229539	2243712	14173	SIGI-HMM	2241527	2242756	Integrase
2229539	2243712	14173	SIGI-HMM	2243165	2243347	hypothetical protein
2229539	2243712	14173	SIGI-HMM	2243407	2243712	hypothetical protein
2355697	2361824	6127	SIGI-HMM	2355697	2356209	tRNA-specific adenosine-34 deaminase (EC 3.5.4.33)
2355697	2361824	6127	SIGI-HMM	2356213	2356752	hypothetical protein
2355697	2361824	6127	SIGI-HMM	2356998	2357180	hypothetical protein
2355697	2361824	6127	SIGI-HMM	2357222	2357971	hypothetical protein
2355697	2361824	6127	SIGI-HMM	2358107	2358439	hypothetical protein
2355697	2361824	6127	SIGI-HMM	2359545	2359841	hypothetical protein
2355697	2361824	6127	SIGI-HMM	2359888	2360781	hypothetical protein
2355697	2361824	6127	SIGI-HMM	2360862	2361824	Phage integrase
2390976	2397459	6483	SIGI-HMM	2390976	2392562	hypothetical protein
2390976	2397459	6483	SIGI-HMM	2392562	2393395	hypothetical protein
2390976	2397459	6483	SIGI-HMM	2393475	2394917	hypothetical protein
2390976	2397459	6483	SIGI-HMM	2394907	2397300	hypothetical protein
2390976	2397459	6483	SIGI-HMM	2397343	2397459	hypothetical protein
2417638	2436604	18966	SIGI-HMM	2417638	2419542	hypothetical protein
2417638	2436604	18966	SIGI-HMM	2419625	2419801	hypothetical protein
2417638	2436604	18966	SIGI-HMM	2419849	2420478	hypothetical protein
2417638	2436604	18966	SIGI-HMM	2420553	2422058	DNA-cytosine methyltransferase (EC 2.1.1.37)
2417638	2436604	18966	SIGI-HMM	2422024	2423691	5-methylcytosine-specific restriction related enzyme
2417638	2436604	18966	SIGI-HMM	2423695	2425356	hypothetical protein
2417638	2436604	18966	SIGI-HMM	2425860	2428025	hypothetical protein
2417638	2436604	18966	SIGI-HMM	2428309	2430507	hypothetical protein
2417638	2436604	18966	SIGI-HMM	2430838	2431413	Error-prone repair protein UmuD
2417638	2436604	18966	SIGI-HMM	2431534	2431812	hypothetical protein
2417638	2436604	18966	SIGI-HMM	2431879	2432640	hypothetical protein
2417638	2436604	18966	SIGI-HMM	2432677	2432913	hypothetical protein
2417638	2436604	18966	SIGI-HMM	2433187	2433720	hypothetical protein
2417638	2436604	18966	SIGI-HMM	2434020	2434988	hypothetical protein
2417638	2436604	18966	SIGI-HMM	2435152	2436198	ATP-dependent RNA helicase
2417638	2436604	18966	SIGI-HMM	2436242	2436604	Adenylate cyclase (EC 4.6.1.1)
2464724	2481998	17274	SIGI-HMM	2464724	2465893	hypothetical protein
2464724	2481998	17274	SIGI-HMM	2466068	2466361	Mobile element protein
2464724	2481998	17274	SIGI-HMM	2466358	2466858	Transposase
2464724	2481998	17274	SIGI-HMM	2466855	2467223	Transposase
2464724	2481998	17274	SIGI-HMM	2467773	2468072	hypothetical protein
2464724	2481998	17274	SIGI-HMM	2468069	2468929	Mobile element protein
2464724	2481998	17274	SIGI-HMM	2469985	2470302	hypothetical protein
2464724	2481998	17274	SIGI-HMM	2470568	2474386	hypothetical protein
2464724	2481998	17274	SIGI-HMM	2474459	2476258	Single-stranded-DNA-specific exonuclease RecJ
2464724	2481998	17274	SIGI-HMM	2476818	2479022	Phage integrase
2464724	2481998	17274	SIGI-HMM	2479019	2480881	hypothetical protein
2464724	2481998	17274	SIGI-HMM	2480871	2481998	hypothetical protein
2696104	2702569	6465	SIGI-HMM	2696104	2696493	hypothetical protein
2696104	2702569	6465	SIGI-HMM	2696486	2696785	hypothetical protein
2696104	2702569	6465	SIGI-HMM	2696880	2697287	hypothetical protein
2696104	2702569	6465	SIGI-HMM	2697632	2697931	hypothetical protein
2696104	2702569	6465	SIGI-HMM	2697937	2698182	hypothetical protein
2696104	2702569	6465	SIGI-HMM	2698401	2698760	hypothetical protein
2696104	2702569	6465	SIGI-HMM	2698757	2699764	Mobilization protein MobA @ Conjugal transfer protein TraA
2696104	2702569	6465	SIGI-HMM	2700115	2700405	hypothetical protein
2696104	2702569	6465	SIGI-HMM	2700678	2701424	hypothetical protein
2696104	2702569	6465	SIGI-HMM	2701535	2702569	hypothetical protein
3221244	3225401	4157	SIGI-HMM	3221244	3222194	Bactoprenol glucosyl transferase
3221244	3225401	4157	SIGI-HMM	3222364	3222921	Methyltransferase
3221244	3225401	4157	SIGI-HMM	3222956	3223312	hypothetical protein
3221244	3225401	4157	SIGI-HMM	3223452	3224822	hypothetical protein
3221244	3225401	4157	SIGI-HMM	3224958	3225401	Type IV pilin PilA
3226246	3234563	8317	SIGI-HMM	3226246	3228255	hypothetical protein
3226246	3234563	8317	SIGI-HMM	3228255	3230225	hypothetical protein
3226246	3234563	8317	SIGI-HMM	3230222	3231385	hypothetical protein
3226246	3234563	8317	SIGI-HMM	3231438	3232304	UDP-glucose 4-epimerase (EC 5.1.3.2)
3226246	3234563	8317	SIGI-HMM	3232274	3233320	Glycosyl transferase, family 2
3226246	3234563	8317	SIGI-HMM	3233412	3234563	Glycosyltransferase
3235813	3241271	5458	SIGI-HMM	3234563	3235816	NDP-hexose 3-C-methyltransferase TylCIII
3235813	3241271	5458	SIGI-HMM	3235813	3236772	GDP-mannose 4,6-dehydratase (EC 4.2.1.47)
3235813	3241271	5458	SIGI-HMM	3236772	3237797	glycosyl transferase, family 2
3235813	3241271	5458	SIGI-HMM	3237797	3238648	hypothetical protein
3235813	3241271	5458	SIGI-HMM	3238664	3240172	hypothetical protein
3235813	3241271	5458	SIGI-HMM	3240177	3241271	GDP-mannose 4,6-dehydratase (EC 4.2.1.47)
3612434	3628021	15587	SIGI-HMM	3612434	3614374	hypothetical protein
3612434	3628021	15587	SIGI-HMM	3614533	3615573	Glycosyl transferase, group 2 family
3612434	3628021	15587	SIGI-HMM	3615679	3616362	ubiE/COQ5 methyltransferase
3612434	3628021	15587	SIGI-HMM	3617149	3617307	hypothetical protein
3612434	3628021	15587	SIGI-HMM	3617516	3619855	hypothetical protein
3612434	3628021	15587	SIGI-HMM	3620044	3620163	hypothetical protein
3612434	3628021	15587	SIGI-HMM	3621189	3623492	Glycosyl transferase, group 2 family
3612434	3628021	15587	SIGI-HMM	3623783	3625813	hypothetical protein
3612434	3628021	15587	SIGI-HMM	3625810	3627180	O-antigen export system, ATP-binding protein
3612434	3628021	15587	SIGI-HMM	3627170	3628021	O-antigen export system permease protein RfbD
3767161	3777254	10093	SIGI-HMM	3767161	3767847	hypothetical protein
3767161	3777254	10093	SIGI-HMM	3767847	3769595	Lasso peptide maturation, ATP-dependent lactam synthetase McjC family
3767161	3777254	10093	SIGI-HMM	3769580	3771799	Lasso peptide isopeptidase AtxE family, specific for knotted structure
3767161	3777254	10093	SIGI-HMM	3771810	3774203	FecA-like outer membrane receptor in lasso peptide gene cluster
3767161	3777254	10093	SIGI-HMM	3774479	3774799	hypothetical protein
3767161	3777254	10093	SIGI-HMM	3775127	3775312	FIG00895025: hypothetical protein
3767161	3777254	10093	SIGI-HMM	3775515	3776129	hypothetical protein
3767161	3777254	10093	SIGI-HMM	3776142	3777254	hypothetical protein
3862757	3872448	9691	SIGI-HMM	3861157	3862767	Type I restriction-modification system, DNA-methyltransferase subunit M (EC 2.1.1.72)
3862757	3872448	9691	SIGI-HMM	3862757	3864055	Type I restriction-modification system, specificity subunit S
3862757	3872448	9691	SIGI-HMM	3865246	3865545	hypothetical protein
3862757	3872448	9691	SIGI-HMM	3865535	3867094	Mlr6204 protein
3862757	3872448	9691	SIGI-HMM	3867224	3867949	FIG00960841: hypothetical protein
3862757	3872448	9691	SIGI-HMM	3868082	3869017	Cell division-associated, ATP-dependent zinc metalloprotease FtsH
3862757	3872448	9691	SIGI-HMM	3869017	3869532	hypothetical protein Francci3_0125
3862757	3872448	9691	SIGI-HMM	3869540	3870505	hypothetical protein APECO1_2271
3862757	3872448	9691	SIGI-HMM	3870815	3871318	hypothetical protein
3862757	3872448	9691	SIGI-HMM	3871333	3872448	Transcriptional regulator, Xre family
3876049	3886128	10079	SIGI-HMM	3876049	3876321	hypothetical protein
3876049	3886128	10079	SIGI-HMM	3876543	3878621	hypothetical protein
3876049	3886128	10079	SIGI-HMM	3878631	3880724	hypothetical protein
3876049	3886128	10079	SIGI-HMM	3880724	3882136	hypothetical protein
3876049	3886128	10079	SIGI-HMM	3882094	3882993	Integron integrase IntIPac
3876049	3886128	10079	SIGI-HMM	3884505	3884717	hypothetical protein
3876049	3886128	10079	SIGI-HMM	3885373	3886128	hypothetical protein

## Sheet: 10F02-GI
Island start	Island end	Length	Method	Gene start	Gene end	Product
247201	259032	11831	SIGI-HMM	247201	247608	hypothetical protein
247201	259032	11831	SIGI-HMM	249378	250124	Hydantoin racemase (EC 5.1.99.5)
247201	259032	11831	SIGI-HMM	250142	250534	hypothetical protein
247201	259032	11831	SIGI-HMM	250584	251783	L-carnitine dehydratase/bile acid-inducible protein F
247201	259032	11831	SIGI-HMM	251785	252711	Pyruvate:Oxaloacetate transcarboxylase domain protein
247201	259032	11831	SIGI-HMM	252708	253691	hypothetical protein
247201	259032	11831	SIGI-HMM	253688	256057	hypothetical protein
247201	259032	11831	SIGI-HMM	256085	257767	hypothetical protein
247201	259032	11831	SIGI-HMM	257782	259032	hypothetical protein
481559	491860	10301	SIGI-HMM	481559	482671	hypothetical protein
481559	491860	10301	SIGI-HMM	482684	483298	hypothetical protein
481559	491860	10301	SIGI-HMM	483501	483761	hypothetical protein
481559	491860	10301	SIGI-HMM	484014	484334	hypothetical protein
481559	491860	10301	SIGI-HMM	484614	487250	FecA-like outer membrane receptor in lasso peptide gene cluster
481559	491860	10301	SIGI-HMM	487261	489441	Lasso peptide isopeptidase AtxE family, specific for knotted structure
481559	491860	10301	SIGI-HMM	489426	491174	Lasso peptide maturation, ATP-dependent lactam synthetase McjC family
481559	491860	10301	SIGI-HMM	491174	491860	hypothetical protein
630714	648072	17358	SIGI-HMM	630714	631538	O-antigen export system permease protein RfbD
630714	648072	17358	SIGI-HMM	631528	632925	O-antigen export system, ATP-binding protein
630714	648072	17358	SIGI-HMM	632929	637278	Glycosyl transferase, group 2 family
630714	648072	17358	SIGI-HMM	637317	638282	GDP-mannose 4,6-dehydratase (EC 4.2.1.47)
630714	648072	17358	SIGI-HMM	638279	639310	D-glycero-alpha-D-manno-heptose 7-phosphate kinase (EC 2.7.1.168)
630714	648072	17358	SIGI-HMM	639295	639891	D-sedoheptulose 7-phosphate isomerase (EC 5.3.1.28)
630714	648072	17358	SIGI-HMM	640025	640579	D-glycero-D-manno-heptose 1-phosphate guanosyltransferase
630714	648072	17358	SIGI-HMM	640579	641139	D-glycero-beta-D-manno-heptose-1,7-bisphosphate 7-phosphatase (EC 3.1.3.82)
630714	648072	17358	SIGI-HMM	641136	643031	hypothetical protein
630714	648072	17358	SIGI-HMM	643133	643537	sugar translocase
630714	648072	17358	SIGI-HMM	643991	644206	oxidoreductase
630714	648072	17358	SIGI-HMM	644219	645199	hypothetical protein
630714	648072	17358	SIGI-HMM	645196	645549	dTDP-3-amino-3,6-dideoxy-alpha-D- galactopyranose 3-N-acetyltransferase (EC 2.3.1.197) / dTDP-6-deox
630714	648072	17358	SIGI-HMM	645998	646987	hypothetical protein
630714	648072	17358	SIGI-HMM	646972	648072	Aminotransferase
1024788	1035452	10664	SIGI-HMM	1024788	1025288	Glycosyl transferase, group 1
1024788	1035452	10664	SIGI-HMM	1025285	1025581	hypothetical protein
1024788	1035452	10664	SIGI-HMM	1025578	1026528	dTDP-rhamnosyl transferase RfbF (EC 2.-.-.-)
1024788	1035452	10664	SIGI-HMM	1026482	1027411	hypothetical protein
1024788	1035452	10664	SIGI-HMM	1027471	1028535	hypothetical protein
1024788	1035452	10664	SIGI-HMM	1029829	1031076	hypothetical protein
1024788	1035452	10664	SIGI-HMM	1031476	1033440	hypothetical protein
1024788	1035452	10664	SIGI-HMM	1033440	1035452	hypothetical protein
1198438	1202994	4556	SIGI-HMM	1198438	1199298	hypothetical protein
1198438	1202994	4556	SIGI-HMM	1199324	1200679	hypothetical protein
1198438	1202994	4556	SIGI-HMM	1200823	1202010	hypothetical protein
1198438	1202994	4556	SIGI-HMM	1202215	1202994	hypothetical protein
1435516	1441288	5772	SIGI-HMM	1435516	1436823	hypothetical protein
1435516	1441288	5772	SIGI-HMM	1436911	1437354	hypothetical protein
1435516	1441288	5772	SIGI-HMM	1437487	1438398	Ribose-phosphate pyrophosphokinase, possible alternative form 2
1435516	1441288	5772	SIGI-HMM	1438395	1439906	Thymidine phosphorylase (EC 2.4.2.4)
1435516	1441288	5772	SIGI-HMM	1439903	1441288	Metallo-beta-lactamase family protein, RNA-specific
1801135	1828853	27718	SIGI-HMM	1801135	1801293	Transmembrane protein Msl3831
1801135	1828853	27718	SIGI-HMM	1802506	1803396	hypothetical protein
1801135	1828853	27718	SIGI-HMM	1803502	1804587	Phage integrase
1801135	1828853	27718	SIGI-HMM	1804663	1806432	Bipolar DNA helicase HerA
1801135	1828853	27718	SIGI-HMM	1806429	1807664	hypothetical protein
1801135	1828853	27718	SIGI-HMM	1807789	1810425	DNA double-strand break repair Rad50 ATPase
1801135	1828853	27718	SIGI-HMM	1810422	1811546	DNA double-strand break repair protein Mre11
1801135	1828853	27718	SIGI-HMM	1811992	1812717	Mobile element protein
1801135	1828853	27718	SIGI-HMM	1812720	1814120	putative ISXo8 transposase
1801135	1828853	27718	SIGI-HMM	1814171	1814827	hypothetical protein
1801135	1828853	27718	SIGI-HMM	1815917	1816915	hypothetical protein
1801135	1828853	27718	SIGI-HMM	1817615	1819330	hypothetical protein
1801135	1828853	27718	SIGI-HMM	1820254	1821291	hypothetical protein
1801135	1828853	27718	SIGI-HMM	1821284	1822222	hypothetical protein
1801135	1828853	27718	SIGI-HMM	1822222	1824093	hypothetical protein
1801135	1828853	27718	SIGI-HMM	1824391	1825344	hypothetical protein
1801135	1828853	27718	SIGI-HMM	1826111	1826443	hypothetical protein
1801135	1828853	27718	SIGI-HMM	1826579	1827328	hypothetical protein
1801135	1828853	27718	SIGI-HMM	1827370	1827552	hypothetical protein
1801135	1828853	27718	SIGI-HMM	1827798	1828337	hypothetical protein
1801135	1828853	27718	SIGI-HMM	1828341	1828853	tRNA-specific adenosine-34 deaminase (EC 3.5.4.33)
1904639	1911836	7197	SIGI-HMM	1904639	1905364	hypothetical protein
1904639	1911836	7197	SIGI-HMM	1905451	1908408	Tn5044 transposase
1904639	1911836	7197	SIGI-HMM	1908448	1908759	hypothetical protein
1904639	1911836	7197	SIGI-HMM	1908931	1909917	hypothetical protein
1904639	1911836	7197	SIGI-HMM	1909919	1910326	mercuric resistance operon regulatory protein MerR
1904639	1911836	7197	SIGI-HMM	1910392	1910991	hypothetical protein
1904639	1911836	7197	SIGI-HMM	1911131	1911337	hypothetical protein
1904639	1911836	7197	SIGI-HMM	1911552	1911836	hypothetical protein
1914219	1926624	12405	SIGI-HMM	1914219	1914647	mercuric transport protein, MerC
1914219	1926624	12405	SIGI-HMM	1914716	1914844	hypothetical protein
1914219	1926624	12405	SIGI-HMM	1914953	1916674	mercuric ion reductase (EC 1.16.1.1)
1914219	1926624	12405	SIGI-HMM	1916694	1916888	hypothetical protein
1914219	1926624	12405	SIGI-HMM	1916885	1917256	mercuric resistance operon coregulator
1914219	1926624	12405	SIGI-HMM	1917482	1917757	hypothetical protein
1914219	1926624	12405	SIGI-HMM	1917772	1918779	hypothetical protein
1914219	1926624	12405	SIGI-HMM	1918844	1919671	similar to glutathione reductase
1914219	1926624	12405	SIGI-HMM	1919706	1919843	hypothetical protein
1914219	1926624	12405	SIGI-HMM	1920019	1920951	hypothetical protein
1914219	1926624	12405	SIGI-HMM	1921039	1922112	Phage integrase
1914219	1926624	12405	SIGI-HMM	1922419	1922715	Toxin HigB
1914219	1926624	12405	SIGI-HMM	1922736	1923851	Antitoxin HigA / unknown domain
1914219	1926624	12405	SIGI-HMM	1923863	1924342	hypothetical protein
1914219	1926624	12405	SIGI-HMM	1924412	1924705	hypothetical protein
1914219	1926624	12405	SIGI-HMM	1924796	1925413	Cobalt/zinc/cadmium resistance protein CzcD
1914219	1926624	12405	SIGI-HMM	1925452	1926624	hypothetical protein
1949757	1954666	4909	SIGI-HMM	1949757	1950230	Glycosyltransferase
1949757	1954666	4909	SIGI-HMM	1950345	1950788	hypothetical protein
1949757	1954666	4909	SIGI-HMM	1950785	1951399	FIG006762: Phosphoglycerate mutase family
1949757	1954666	4909	SIGI-HMM	1951412	1951948	Inorganic pyrophosphatase (EC 3.6.1.1)
1949757	1954666	4909	SIGI-HMM	1951973	1954666	hypothetical protein
1977474	1983828	6354	SIGI-HMM	1977474	1977890	Undecaprenyl-diphosphatase BcrC (EC 3.6.1.27), conveys bacitracin resistance
1977474	1983828	6354	SIGI-HMM	1978055	1978678	Cobalt/zinc/cadmium resistance protein CzcD
1977474	1983828	6354	SIGI-HMM	1978675	1980537	Putative high-affinity iron permease
1977474	1983828	6354	SIGI-HMM	1980835	1983828	Mobile element protein
2123116	2133004	9888	SIGI-HMM	2123116	2123397	hypothetical protein
2123116	2133004	9888	SIGI-HMM	2123394	2123657	hypothetical protein
2123116	2133004	9888	SIGI-HMM	2123807	2126053	hypothetical protein
2123116	2133004	9888	SIGI-HMM	2126056	2126832	hypothetical protein
2123116	2133004	9888	SIGI-HMM	2127429	2128496	hypothetical protein
2123116	2133004	9888	SIGI-HMM	2128486	2129016	hypothetical protein
2123116	2133004	9888	SIGI-HMM	2129013	2129207	hypothetical protein
2123116	2133004	9888	SIGI-HMM	2129346	2129495	hypothetical protein
2123116	2133004	9888	SIGI-HMM	2129889	2130032	hypothetical protein
2123116	2133004	9888	SIGI-HMM	2130096	2130326	hypothetical protein
2123116	2133004	9888	SIGI-HMM	2130323	2130580	hypothetical protein
2123116	2133004	9888	SIGI-HMM	2130577	2130849	hypothetical protein
2123116	2133004	9888	SIGI-HMM	2130846	2131124	hypothetical protein
2123116	2133004	9888	SIGI-HMM	2131790	2133004	hypothetical protein
2211549	2220561	9012	SIGI-HMM	2211549	2212130	Dihydrofolate reductase (EC 1.5.1.3)
2211549	2220561	9012	SIGI-HMM	2212161	2212514	DGPFAETKE domain protein
2211549	2220561	9012	SIGI-HMM	2212716	2212925	rifampin ADP-ribosyl transferase
2211549	2220561	9012	SIGI-HMM	2213040	2213741	hypothetical protein
2211549	2220561	9012	SIGI-HMM	2214006	2214365	hypothetical protein
2211549	2220561	9012	SIGI-HMM	2214420	2214584	Integrase, catalytic region
2211549	2220561	9012	SIGI-HMM	2214618	2215367	Integrase, catalytic region
2211549	2220561	9012	SIGI-HMM	2215470	2217059	hypothetical protein
2211549	2220561	9012	SIGI-HMM	2217221	2217625	hypothetical protein
2211549	2220561	9012	SIGI-HMM	2217981	2218775	hypothetical protein
2211549	2220561	9012	SIGI-HMM	2218891	2220561	hypothetical protein
2327545	2332357	4812	SIGI-HMM	2327545	2329311	hypothetical protein
2327545	2332357	4812	SIGI-HMM	2329364	2329660	hypothetical protein
2327545	2332357	4812	SIGI-HMM	2329887	2331671	Response regulator containing a CheY-like receiver domain and a GGDEF domain
2327545	2332357	4812	SIGI-HMM	2331703	2332002	hypothetical protein
2327545	2332357	4812	SIGI-HMM	2332091	2332357	hypothetical protein
2419964	2426007	6043	SIGI-HMM	2419964	2420362	hypothetical protein
2419964	2426007	6043	SIGI-HMM	2420406	2420564	hypothetical protein
2419964	2426007	6043	SIGI-HMM	2420791	2421606	arginase
2419964	2426007	6043	SIGI-HMM	2421650	2422369	Transposase and inactivated derivatives
2419964	2426007	6043	SIGI-HMM	2422788	2424191	putative ISXo8 transposase
2419964	2426007	6043	SIGI-HMM	2425318	2426007	hypothetical protein
2501529	2508815	7286	SIGI-HMM	2501529	2502011	hypothetical protein
2501529	2508815	7286	SIGI-HMM	2502219	2502605	hypothetical protein
2501529	2508815	7286	SIGI-HMM	2502757	2503488	hypothetical protein
2501529	2508815	7286	SIGI-HMM	2503883	2504341	hypothetical protein
2501529	2508815	7286	SIGI-HMM	2504360	2505121	hypothetical protein
2501529	2508815	7286	SIGI-HMM	2505202	2505969	hypothetical protein
2501529	2508815	7286	SIGI-HMM	2506134	2508815	Serine/threonine protein kinase
2821926	2828720	6794	SIGI-HMM	2821926	2822204	FIG001341: Probable Fe(2+)-trafficking protein YggX
2821926	2828720	6794	SIGI-HMM	2822785	2823525	hypothetical protein
2821926	2828720	6794	SIGI-HMM	2824332	2824658	hypothetical protein
2821926	2828720	6794	SIGI-HMM	2824865	2825527	hypothetical protein
2821926	2828720	6794	SIGI-HMM	2826227	2827282	hypothetical protein
2821926	2828720	6794	SIGI-HMM	2827335	2827514	hypothetical protein
2821926	2828720	6794	SIGI-HMM	2827911	2828720	hypothetical protein
2837896	2854319	16423	SIGI-HMM	2837702	2837899	hypothetical protein
2837896	2854319	16423	SIGI-HMM	2837896	2838585	Phosphatidylserine decarboxylase (EC 4.1.1.65)
2837896	2854319	16423	SIGI-HMM	2838968	2839414	hypothetical protein
2837896	2854319	16423	SIGI-HMM	2839394	2841406	hypothetical protein
2837896	2854319	16423	SIGI-HMM	2841552	2843279	hypothetical protein
2837896	2854319	16423	SIGI-HMM	2843456	2844319	hypothetical protein
2837896	2854319	16423	SIGI-HMM	2844933	2845835	hypothetical protein
2837896	2854319	16423	SIGI-HMM	2845950	2847038	hypothetical protein
2837896	2854319	16423	SIGI-HMM	2847065	2848036	hypothetical protein
2837896	2854319	16423	SIGI-HMM	2848040	2849380	Membrane protein involved in the export of O-antigen and teichoic acid
2837896	2854319	16423	SIGI-HMM	2849869	2850513	hypothetical protein
2837896	2854319	16423	SIGI-HMM	2850623	2851000	hypothetical protein
2837896	2854319	16423	SIGI-HMM	2851876	2853201	hypothetical protein
2837896	2854319	16423	SIGI-HMM	2853204	2854319	hypothetical protein
2837896	2854319	16423	SIGI-HMM	2854316	2855521	ATP-grasp enzyme-like
3003318	3010202	6884	SIGI-HMM	3003318	3003434	hypothetical protein
3003318	3010202	6884	SIGI-HMM	3003449	3003673	hypothetical protein
3003318	3010202	6884	SIGI-HMM	3003799	3003957	hypothetical protein
3003318	3010202	6884	SIGI-HMM	3004709	3005764	hypothetical protein
3003318	3010202	6884	SIGI-HMM	3005808	3006905	NmrA family protein
3003318	3010202	6884	SIGI-HMM	3006902	3007612	Mlr3636 protein
3003318	3010202	6884	SIGI-HMM	3007993	3008802	ISCps3, transposase orfB
3003318	3010202	6884	SIGI-HMM	3008799	3009155	hypothetical protein
3003318	3010202	6884	SIGI-HMM	3009231	3009527	hypothetical protein
3003318	3010202	6884	SIGI-HMM	3009861	3010202	hypothetical protein
3243222	3251017	7795	SIGI-HMM	3243222	3244424	FIG005429: hypothetical protein
3243222	3251017	7795	SIGI-HMM	3244421	3247831	FIG007317: Chromosome segregation protein SMC-like
3243222	3251017	7795	SIGI-HMM	3247828	3248484	FIG039767: hypothetical protein
3243222	3251017	7795	SIGI-HMM	3248504	3249958	FIG149030: hypothetical protein
3243222	3251017	7795	SIGI-HMM	3250017	3250436	VapC toxin protein
3243222	3251017	7795	SIGI-HMM	3250433	3250684	putative plasmid stability protein
3243222	3251017	7795	SIGI-HMM	3250718	3251017	hypothetical protein
3639479	3646875	7396	SIGI-HMM	3639479	3640693	CRISPR-associated protein Csb1
3639479	3646875	7396	SIGI-HMM	3640693	3642333	CRISPR-associated protein Csb2
3639479	3646875	7396	SIGI-HMM	3642330	3645311	CRISPR-associated helicase Cas3
3639479	3646875	7396	SIGI-HMM	3645301	3646242	hypothetical protein
3639479	3646875	7396	SIGI-HMM	3646654	3646875	hypothetical protein
3639479	3646875	7396	SIGI-HMM	3646872	3648128	HipA protein
3649970	3655882	5912	SIGI-HMM	3649970	3650260	CRISPR-associated protein Cas2
3649970	3655882	5912	SIGI-HMM	3651809	3651997	hypothetical protein
3649970	3655882	5912	SIGI-HMM	3655664	3655882	hypothetical protein
3704963	3719723	14760	SIGI-HMM	3704963	3705343	hypothetical protein
3704963	3719723	14760	SIGI-HMM	3705345	3706364	PA14 domain protein
3704963	3719723	14760	SIGI-HMM	3706452	3707312	Fatty acid hydroxylase family (carotene hydroxylase/sterol desaturase)
3704963	3719723	14760	SIGI-HMM	3707455	3707637	hypothetical protein
3704963	3719723	14760	SIGI-HMM	3707709	3707840	hypothetical protein
3704963	3719723	14760	SIGI-HMM	3707951	3708505	uncharacterized peroxidase-related enzyme subfamily
3704963	3719723	14760	SIGI-HMM	3708506	3709060	Haloacid dehalogenase, type II (EC 3.8.1.2)
3704963	3719723	14760	SIGI-HMM	3709251	3709670	hypothetical protein
3704963	3719723	14760	SIGI-HMM	3709793	3710113	hypothetical protein
3704963	3719723	14760	SIGI-HMM	3710229	3710786	Macrophage infectivity potentiator-related protein
3704963	3719723	14760	SIGI-HMM	3710926	3711780	Transcriptional regulator, AraC family
3704963	3719723	14760	SIGI-HMM	3712028	3712639	CBS domain containing protein
3704963	3719723	14760	SIGI-HMM	3713158	3713277	hypothetical protein
3704963	3719723	14760	SIGI-HMM	3713596	3713877	Protein of unknown function DUF427
3704963	3719723	14760	SIGI-HMM	3714053	3715327	Patatin
3704963	3719723	14760	SIGI-HMM	3715700	3716386	hypothetical protein
3704963	3719723	14760	SIGI-HMM	3716647	3716943	hypothetical protein
3704963	3719723	14760	SIGI-HMM	3717033	3717818	FIG023677: hypothetical protein
3704963	3719723	14760	SIGI-HMM	3717793	3718578	hypothetical protein
3704963	3719723	14760	SIGI-HMM	3718575	3719072	Putative transmembrane protein
3704963	3719723	14760	SIGI-HMM	3719214	3719723	RNA polymerase ECF-type sigma factor
3724680	3765274	40594	SIGI-HMM	3724680	3724796	hypothetical protein
3724680	3765274	40594	SIGI-HMM	3724913	3725641	Glycosyltransferase
3724680	3765274	40594	SIGI-HMM	3725638	3726729	Probable low-affinity inorganic phosphate transporter
3724680	3765274	40594	SIGI-HMM	3727194	3729380	Lasso peptide isopeptidase AtxE family, specific for knotted structure
3724680	3765274	40594	SIGI-HMM	3729391	3732024	FecA-like outer membrane receptor in lasso peptide gene cluster
3724680	3765274	40594	SIGI-HMM	3732241	3733218	hypothetical protein
3724680	3765274	40594	SIGI-HMM	3733215	3733796	hypothetical protein
3724680	3765274	40594	SIGI-HMM	3733931	3736117	Lasso peptide isopeptidase AtxE family, specific for knotted structure
3724680	3765274	40594	SIGI-HMM	3736128	3738728	FecA-like outer membrane receptor in lasso peptide gene cluster
3724680	3765274	40594	SIGI-HMM	3738879	3740042	hypothetical protein
3724680	3765274	40594	SIGI-HMM	3740048	3740533	RNA polymerase sigma-54 factor RpoN
3724680	3765274	40594	SIGI-HMM	3740705	3742822	Lasso peptide isopeptidase AtxE family, specific for knotted structure
3724680	3765274	40594	SIGI-HMM	3742924	3745629	FecA-like outer membrane receptor in lasso peptide gene cluster
3724680	3765274	40594	SIGI-HMM	3746019	3746573	FIG006045: Sigma factor, ECF subfamily
3724680	3765274	40594	SIGI-HMM	3746570	3747622	putative Iron siderophore sensor protein
3724680	3765274	40594	SIGI-HMM	3747896	3748219	Insertion element IS401 (Burkholderia multivorans) transposase
3724680	3765274	40594	SIGI-HMM	3748402	3749127	Mobile element protein
3724680	3765274	40594	SIGI-HMM	3749170	3751335	Lasso peptide isopeptidase AtxE family, specific for knotted structure
3724680	3765274	40594	SIGI-HMM	3751346	3754009	FecA-like outer membrane receptor in lasso peptide gene cluster
3724680	3765274	40594	SIGI-HMM	3754173	3755198	hypothetical protein
3724680	3765274	40594	SIGI-HMM	3755270	3755863	FIG006045: Sigma factor, ECF subfamily
3724680	3765274	40594	SIGI-HMM	3756039	3756278	Type IV secretory pathway, VirD2 components (relaxase)
3724680	3765274	40594	SIGI-HMM	3756306	3758438	Lasso peptide isopeptidase AtxE family, specific for knotted structure
3724680	3765274	40594	SIGI-HMM	3758650	3761271	FecA-like outer membrane receptor in lasso peptide gene cluster
3724680	3765274	40594	SIGI-HMM	3761388	3762386	Iron siderophore sensor protein
3724680	3765274	40594	SIGI-HMM	3762409	3762990	FIG006045: Sigma factor, ECF subfamily
3724680	3765274	40594	SIGI-HMM	3763061	3763345	Adenine-specific DNA methylase containing a Zn-ribbon
3724680	3765274	40594	SIGI-HMM	3763342	3764001	hypothetical protein
3724680	3765274	40594	SIGI-HMM	3764006	3765274	hypothetical protein
3835454	3847206	11752	SIGI-HMM	3835454	3836653	Type I restriction-modification system, specificity subunit S
3835454	3847206	11752	SIGI-HMM	3837844	3838143	hypothetical protein
3835454	3847206	11752	SIGI-HMM	3838671	3841664	Mobile element protein
3835454	3847206	11752	SIGI-HMM	3841908	3842933	Glycosyltransferase
3835454	3847206	11752	SIGI-HMM	3842930	3844645	Undecaprenyl phosphate-alpha-4-amino-4-deoxy-L-arabinose arabinosyl transferase (EC 2.4.2.43) @ Poly
3835454	3847206	11752	SIGI-HMM	3844745	3846160	Efflux transport system, outer membrane factor (OMF) lipoprotein
3835454	3847206	11752	SIGI-HMM	3846157	3847206	putative Multidrug resistant protein
3835454	3847206	11752	SIGI-HMM	3847203	3850337	czcABC family efflux RND transporter, transmembrane protein
3850343	3866547	16204	SIGI-HMM	3850343	3851023	Two-component transcriptional response regulator, OmpR family
3850343	3866547	16204	SIGI-HMM	3851013	3852257	hypothetical protein
3850343	3866547	16204	SIGI-HMM	3852342	3853523	Uncharacterized MFS-type transporter
3850343	3866547	16204	SIGI-HMM	3853614	3854015	hypothetical protein
3850343	3866547	16204	SIGI-HMM	3854244	3855224	Mobile element protein
3850343	3866547	16204	SIGI-HMM	3855303	3856937	Uncharacterized integral membrane, glycosyltransferase
3850343	3866547	16204	SIGI-HMM	3856995	3857303	hypothetical protein
3850343	3866547	16204	SIGI-HMM	3857300	3858463	phage integrase
3850343	3866547	16204	SIGI-HMM	3858631	3859617	hypothetical protein
3850343	3866547	16204	SIGI-HMM	3859955	3861193	Mlr6204 protein
3850343	3866547	16204	SIGI-HMM	3861323	3862048	FIG00960841: hypothetical protein
3850343	3866547	16204	SIGI-HMM	3862181	3863116	Cell division-associated, ATP-dependent zinc metalloprotease FtsH
3850343	3866547	16204	SIGI-HMM	3863116	3863631	hypothetical protein Francci3_0125
3850343	3866547	16204	SIGI-HMM	3863639	3864604	hypothetical protein APECO1_2271
3850343	3866547	16204	SIGI-HMM	3864914	3865417	hypothetical protein
3850343	3866547	16204	SIGI-HMM	3865432	3866547	Transcriptional regulator, Xre family
3870148	3876235	6087	SIGI-HMM	3870148	3870420	hypothetical protein
3870148	3876235	6087	SIGI-HMM	3870642	3872720	hypothetical protein
3870148	3876235	6087	SIGI-HMM	3872730	3874823	hypothetical protein
3870148	3876235	6087	SIGI-HMM	3874823	3876235	hypothetical protein
3870148	3876235	6087	SIGI-HMM	3876193	3877092	Integron integrase IntIPac

## Sheet: 10B01-GI
Island start	Island end	Length	Method	Gene start	Gene end	Product
23981	52378	28397	SIGI-HMM	23981	24493	tRNA-specific adenosine-34 deaminase (EC 3.5.4.33)
23981	52378	28397	SIGI-HMM	24497	25036	hypothetical protein
23981	52378	28397	SIGI-HMM	25282	25464	hypothetical protein
23981	52378	28397	SIGI-HMM	25506	26255	hypothetical protein
23981	52378	28397	SIGI-HMM	26391	26723	hypothetical protein
23981	52378	28397	SIGI-HMM	27490	28443	hypothetical protein
23981	52378	28397	SIGI-HMM	28741	30612	hypothetical protein
23981	52378	28397	SIGI-HMM	30612	31550	hypothetical protein
23981	52378	28397	SIGI-HMM	31543	32580	hypothetical protein
23981	52378	28397	SIGI-HMM	33504	35219	hypothetical protein
23981	52378	28397	SIGI-HMM	35919	36917	hypothetical protein
23981	52378	28397	SIGI-HMM	38007	38663	hypothetical protein
23981	52378	28397	SIGI-HMM	38714	40117	putative ISXo8 transposase
23981	52378	28397	SIGI-HMM	40120	40845	Mobile element protein
23981	52378	28397	SIGI-HMM	41291	42415	DNA double-strand break repair protein Mre11
23981	52378	28397	SIGI-HMM	42412	45048	DNA double-strand break repair Rad50 ATPase
23981	52378	28397	SIGI-HMM	45173	46408	hypothetical protein
23981	52378	28397	SIGI-HMM	46405	48174	Bipolar DNA helicase HerA
23981	52378	28397	SIGI-HMM	48250	49335	Phage integrase
23981	52378	28397	SIGI-HMM	49441	50331	hypothetical protein
23981	52378	28397	SIGI-HMM	51544	51702	Transmembrane protein Msl3831
23981	52378	28397	SIGI-HMM	52040	52378	Uracil-DNA glycosylase, putative family 6 (EC 3.2.2.27)
411550	417322	5772	SIGI-HMM	411550	412935	Metallo-beta-lactamase family protein, RNA-specific
411550	417322	5772	SIGI-HMM	412932	414443	Thymidine phosphorylase (EC 2.4.2.4)
411550	417322	5772	SIGI-HMM	414440	415351	Ribose-phosphate pyrophosphokinase, possible alternative form 2
411550	417322	5772	SIGI-HMM	415484	415927	hypothetical protein
411550	417322	5772	SIGI-HMM	416015	417322	hypothetical protein
649843	654399	4556	SIGI-HMM	649843	650622	hypothetical protein
649843	654399	4556	SIGI-HMM	650827	652014	hypothetical protein
649843	654399	4556	SIGI-HMM	652158	653513	hypothetical protein
649843	654399	4556	SIGI-HMM	653539	654399	hypothetical protein
817384	828138	10754	SIGI-HMM	817384	819396	hypothetical protein
817384	828138	10754	SIGI-HMM	819396	821360	hypothetical protein
817384	828138	10754	SIGI-HMM	821760	823007	hypothetical protein
817384	828138	10754	SIGI-HMM	824301	825365	hypothetical protein
817384	828138	10754	SIGI-HMM	825425	826354	hypothetical protein
817384	828138	10754	SIGI-HMM	826308	827258	dTDP-rhamnosyl transferase RfbF (EC 2.-.-.-)
817384	828138	10754	SIGI-HMM	827255	827551	hypothetical protein
817384	828138	10754	SIGI-HMM	827548	828138	Glycosyl transferase, group 1
1204764	1222122	17358	SIGI-HMM	1204764	1205864	Aminotransferase
1204764	1222122	17358	SIGI-HMM	1205849	1206838	hypothetical protein
1204764	1222122	17358	SIGI-HMM	1207188	1207640	dTDP-3-amino-3,6-dideoxy-alpha-D- galactopyranose 3-N-acetyltransferase (EC 2.3.1.197) / dTDP-6-deox
1204764	1222122	17358	SIGI-HMM	1207637	1208617	hypothetical protein
1204764	1222122	17358	SIGI-HMM	1208630	1208845	oxidoreductase
1204764	1222122	17358	SIGI-HMM	1209299	1209703	sugar translocase
1204764	1222122	17358	SIGI-HMM	1209805	1211700	hypothetical protein
1204764	1222122	17358	SIGI-HMM	1211697	1212257	D-glycero-beta-D-manno-heptose-1,7-bisphosphate 7-phosphatase (EC 3.1.3.82)
1204764	1222122	17358	SIGI-HMM	1212257	1212811	D-glycero-D-manno-heptose 1-phosphate guanosyltransferase
1204764	1222122	17358	SIGI-HMM	1212945	1213541	D-sedoheptulose 7-phosphate isomerase (EC 5.3.1.28)
1204764	1222122	17358	SIGI-HMM	1213526	1214557	D-glycero-alpha-D-manno-heptose 7-phosphate kinase (EC 2.7.1.168)
1204764	1222122	17358	SIGI-HMM	1214554	1215519	GDP-mannose 4,6-dehydratase (EC 4.2.1.47)
1204764	1222122	17358	SIGI-HMM	1215558	1219907	Glycosyl transferase, group 2 family
1204764	1222122	17358	SIGI-HMM	1219911	1221308	O-antigen export system, ATP-binding protein
1204764	1222122	17358	SIGI-HMM	1221298	1222122	O-antigen export system permease protein RfbD
1360976	1371277	10301	SIGI-HMM	1360976	1361662	hypothetical protein
1360976	1371277	10301	SIGI-HMM	1361662	1363410	Lasso peptide maturation, ATP-dependent lactam synthetase McjC family
1360976	1371277	10301	SIGI-HMM	1363395	1365575	Lasso peptide isopeptidase AtxE family, specific for knotted structure
1360976	1371277	10301	SIGI-HMM	1365586	1368222	FecA-like outer membrane receptor in lasso peptide gene cluster
1360976	1371277	10301	SIGI-HMM	1368502	1368822	hypothetical protein
1360976	1371277	10301	SIGI-HMM	1369075	1369335	hypothetical protein
1360976	1371277	10301	SIGI-HMM	1369538	1370152	hypothetical protein
1360976	1371277	10301	SIGI-HMM	1370165	1371277	hypothetical protein
1593804	1605635	11831	SIGI-HMM	1593804	1595054	hypothetical protein
1593804	1605635	11831	SIGI-HMM	1595069	1596751	hypothetical protein
1593804	1605635	11831	SIGI-HMM	1596779	1599148	hypothetical protein
1593804	1605635	11831	SIGI-HMM	1599145	1600128	hypothetical protein
1593804	1605635	11831	SIGI-HMM	1600125	1601051	Pyruvate:Oxaloacetate transcarboxylase domain protein
1593804	1605635	11831	SIGI-HMM	1601053	1602252	L-carnitine dehydratase/bile acid-inducible protein F
1593804	1605635	11831	SIGI-HMM	1602302	1602694	hypothetical protein
1593804	1605635	11831	SIGI-HMM	1602712	1603458	Hydantoin racemase (EC 5.1.99.5)
1593804	1605635	11831	SIGI-HMM	1605228	1605635	hypothetical protein
1935714	1941801	6087	SIGI-HMM	1934857	1935756	Integron integrase IntIPac
1935714	1941801	6087	SIGI-HMM	1935714	1937126	hypothetical protein
1935714	1941801	6087	SIGI-HMM	1937126	1939219	hypothetical protein
1935714	1941801	6087	SIGI-HMM	1939229	1941307	hypothetical protein
1935714	1941801	6087	SIGI-HMM	1941529	1941801	hypothetical protein
1945402	1961606	16204	SIGI-HMM	1945402	1946517	Transcriptional regulator, Xre family
1945402	1961606	16204	SIGI-HMM	1946532	1947035	hypothetical protein
1945402	1961606	16204	SIGI-HMM	1947345	1948310	hypothetical protein APECO1_2271
1945402	1961606	16204	SIGI-HMM	1948318	1948833	hypothetical protein Francci3_0125
1945402	1961606	16204	SIGI-HMM	1948833	1949768	Cell division-associated, ATP-dependent zinc metalloprotease FtsH
1945402	1961606	16204	SIGI-HMM	1949901	1950626	FIG00960841: hypothetical protein
1945402	1961606	16204	SIGI-HMM	1950756	1951994	Mlr6204 protein
1945402	1961606	16204	SIGI-HMM	1952332	1953318	hypothetical protein
1945402	1961606	16204	SIGI-HMM	1953486	1954649	phage integrase
1945402	1961606	16204	SIGI-HMM	1954646	1954954	hypothetical protein
1945402	1961606	16204	SIGI-HMM	1955012	1956646	Uncharacterized integral membrane, glycosyltransferase
1945402	1961606	16204	SIGI-HMM	1956725	1957705	Mobile element protein
1945402	1961606	16204	SIGI-HMM	1957934	1958335	hypothetical protein
1945402	1961606	16204	SIGI-HMM	1958426	1959607	Uncharacterized MFS-type transporter
1945402	1961606	16204	SIGI-HMM	1959692	1960936	hypothetical protein
1945402	1961606	16204	SIGI-HMM	1960926	1961606	Two-component transcriptional response regulator, OmpR family
1964743	1976495	11752	SIGI-HMM	1961612	1964746	czcABC family efflux RND transporter, transmembrane protein
1964743	1976495	11752	SIGI-HMM	1964743	1965792	putative Multidrug resistant protein
1964743	1976495	11752	SIGI-HMM	1965789	1967204	Efflux transport system, outer membrane factor (OMF) lipoprotein
1964743	1976495	11752	SIGI-HMM	1967304	1969019	Undecaprenyl phosphate-alpha-4-amino-4-deoxy-L-arabinose arabinosyl transferase (EC 2.4.2.43) @ Poly
1964743	1976495	11752	SIGI-HMM	1969016	1970041	Glycosyltransferase
1964743	1976495	11752	SIGI-HMM	1970285	1973278	Mobile element protein
1964743	1976495	11752	SIGI-HMM	1973806	1974105	hypothetical protein
1964743	1976495	11752	SIGI-HMM	1975296	1976495	Type I restriction-modification system, specificity subunit S
2046680	2087273	40593	SIGI-HMM	2046680	2047948	hypothetical protein
2046680	2087273	40593	SIGI-HMM	2047953	2048612	hypothetical protein
2046680	2087273	40593	SIGI-HMM	2048609	2048893	Adenine-specific DNA methylase containing a Zn-ribbon
2046680	2087273	40593	SIGI-HMM	2048964	2049545	FIG006045: Sigma factor, ECF subfamily
2046680	2087273	40593	SIGI-HMM	2049568	2050566	Iron siderophore sensor protein
2046680	2087273	40593	SIGI-HMM	2050683	2051366	FecA-like outer membrane receptor in lasso peptide gene cluster
2046680	2087273	40593	SIGI-HMM	2051387	2053303	FecA-like outer membrane receptor in lasso peptide gene cluster
2046680	2087273	40593	SIGI-HMM	2053515	2055647	Lasso peptide isopeptidase AtxE family, specific for knotted structure
2046680	2087273	40593	SIGI-HMM	2055675	2055914	Type IV secretory pathway, VirD2 components (relaxase)
2046680	2087273	40593	SIGI-HMM	2056090	2056683	FIG006045: Sigma factor, ECF subfamily
2046680	2087273	40593	SIGI-HMM	2056755	2057780	hypothetical protein
2046680	2087273	40593	SIGI-HMM	2057944	2060607	FecA-like outer membrane receptor in lasso peptide gene cluster
2046680	2087273	40593	SIGI-HMM	2060618	2062783	Lasso peptide isopeptidase AtxE family, specific for knotted structure
2046680	2087273	40593	SIGI-HMM	2062826	2063551	Mobile element protein
2046680	2087273	40593	SIGI-HMM	2063734	2064057	Insertion element IS401 (Burkholderia multivorans) transposase
2046680	2087273	40593	SIGI-HMM	2064331	2065383	putative Iron siderophore sensor protein
2046680	2087273	40593	SIGI-HMM	2065380	2065934	FIG006045: Sigma factor, ECF subfamily
2046680	2087273	40593	SIGI-HMM	2066324	2069029	FecA-like outer membrane receptor in lasso peptide gene cluster
2046680	2087273	40593	SIGI-HMM	2069131	2071248	Lasso peptide isopeptidase AtxE family, specific for knotted structure
2046680	2087273	40593	SIGI-HMM	2071420	2071905	RNA polymerase sigma-54 factor RpoN
2046680	2087273	40593	SIGI-HMM	2071911	2073074	hypothetical protein
2046680	2087273	40593	SIGI-HMM	2073225	2075825	FecA-like outer membrane receptor in lasso peptide gene cluster
2046680	2087273	40593	SIGI-HMM	2075836	2078022	Lasso peptide isopeptidase AtxE family, specific for knotted structure
2046680	2087273	40593	SIGI-HMM	2078157	2078738	hypothetical protein
2046680	2087273	40593	SIGI-HMM	2078735	2079712	hypothetical protein
2046680	2087273	40593	SIGI-HMM	2079929	2082562	FecA-like outer membrane receptor in lasso peptide gene cluster
2046680	2087273	40593	SIGI-HMM	2082573	2084759	Lasso peptide isopeptidase AtxE family, specific for knotted structure
2046680	2087273	40593	SIGI-HMM	2085224	2086315	Probable low-affinity inorganic phosphate transporter
2046680	2087273	40593	SIGI-HMM	2086312	2087040	Glycosyltransferase
2046680	2087273	40593	SIGI-HMM	2087157	2087273	hypothetical protein
2092230	2106990	14760	SIGI-HMM	2092230	2092739	RNA polymerase ECF-type sigma factor
2092230	2106990	14760	SIGI-HMM	2092881	2093378	Putative transmembrane protein
2092230	2106990	14760	SIGI-HMM	2093375	2094160	hypothetical protein
2092230	2106990	14760	SIGI-HMM	2094135	2094920	FIG023677: hypothetical protein
2092230	2106990	14760	SIGI-HMM	2095010	2095306	hypothetical protein
2092230	2106990	14760	SIGI-HMM	2095567	2096184	hypothetical protein
2092230	2106990	14760	SIGI-HMM	2096626	2097900	Patatin
2092230	2106990	14760	SIGI-HMM	2098076	2098357	Protein of unknown function DUF427
2092230	2106990	14760	SIGI-HMM	2098676	2098795	hypothetical protein
2092230	2106990	14760	SIGI-HMM	2099314	2099925	CBS domain containing protein
2092230	2106990	14760	SIGI-HMM	2100173	2101027	Transcriptional regulator, AraC family
2092230	2106990	14760	SIGI-HMM	2101167	2101724	Macrophage infectivity potentiator-related protein
2092230	2106990	14760	SIGI-HMM	2101840	2102160	hypothetical protein
2092230	2106990	14760	SIGI-HMM	2102283	2102702	hypothetical protein
2092230	2106990	14760	SIGI-HMM	2102893	2103447	Haloacid dehalogenase, type II (EC 3.8.1.2)
2092230	2106990	14760	SIGI-HMM	2103448	2104002	uncharacterized peroxidase-related enzyme subfamily
2092230	2106990	14760	SIGI-HMM	2104113	2104244	hypothetical protein
2092230	2106990	14760	SIGI-HMM	2104316	2104498	hypothetical protein
2092230	2106990	14760	SIGI-HMM	2104641	2105501	Fatty acid hydroxylase family (carotene hydroxylase/sterol desaturase)
2092230	2106990	14760	SIGI-HMM	2105589	2106608	PA14 domain protein
2092230	2106990	14760	SIGI-HMM	2106610	2106990	hypothetical protein
2156071	2161983	5912	SIGI-HMM	2156071	2156289	hypothetical protein
2156071	2161983	5912	SIGI-HMM	2160031	2160144	hypothetical protein
2156071	2161983	5912	SIGI-HMM	2161693	2161983	CRISPR-associated protein Cas2
2165078	2172474	7396	SIGI-HMM	2163825	2165081	HipA protein
2165078	2172474	7396	SIGI-HMM	2165078	2165299	hypothetical protein
2165078	2172474	7396	SIGI-HMM	2165711	2166652	hypothetical protein
2165078	2172474	7396	SIGI-HMM	2166642	2169623	CRISPR-associated helicase Cas3
2165078	2172474	7396	SIGI-HMM	2169620	2171260	CRISPR-associated protein Csb2
2165078	2172474	7396	SIGI-HMM	2171260	2172474	CRISPR-associated protein Csb1
2560934	2568729	7795	SIGI-HMM	2560934	2561233	hypothetical protein
2560934	2568729	7795	SIGI-HMM	2561267	2561518	putative plasmid stability protein
2560934	2568729	7795	SIGI-HMM	2561515	2561934	VapC toxin protein
2560934	2568729	7795	SIGI-HMM	2561993	2563447	FIG149030: hypothetical protein
2560934	2568729	7795	SIGI-HMM	2563467	2564123	FIG039767: hypothetical protein
2560934	2568729	7795	SIGI-HMM	2564120	2567530	FIG007317: Chromosome segregation protein SMC-like
2560934	2568729	7795	SIGI-HMM	2567527	2568729	FIG005429: hypothetical protein
2801747	2808631	6884	SIGI-HMM	2801747	2802088	hypothetical protein
2801747	2808631	6884	SIGI-HMM	2802422	2802718	hypothetical protein
2801747	2808631	6884	SIGI-HMM	2802860	2803150	hypothetical protein
2801747	2808631	6884	SIGI-HMM	2803147	2803956	ISCps3, transposase orfB
2801747	2808631	6884	SIGI-HMM	2804337	2805047	Mlr3636 protein
2801747	2808631	6884	SIGI-HMM	2805044	2806141	NmrA family protein
2801747	2808631	6884	SIGI-HMM	2806185	2807240	hypothetical protein
2801747	2808631	6884	SIGI-HMM	2807992	2808150	hypothetical protein
2801747	2808631	6884	SIGI-HMM	2808276	2808500	hypothetical protein
2801747	2808631	6884	SIGI-HMM	2808515	2808631	hypothetical protein
2957631	2972982	15351	SIGI-HMM	2956429	2957634	ATP-grasp enzyme-like
2957631	2972982	15351	SIGI-HMM	2957631	2958746	hypothetical protein
2957631	2972982	15351	SIGI-HMM	2958749	2960074	hypothetical protein
2957631	2972982	15351	SIGI-HMM	2960950	2961327	hypothetical protein
2957631	2972982	15351	SIGI-HMM	2961437	2962081	hypothetical protein
2957631	2972982	15351	SIGI-HMM	2962570	2963910	Membrane protein involved in the export of O-antigen and teichoic acid
2957631	2972982	15351	SIGI-HMM	2963914	2964885	hypothetical protein
2957631	2972982	15351	SIGI-HMM	2964912	2966000	hypothetical protein
2957631	2972982	15351	SIGI-HMM	2966115	2967017	hypothetical protein
2957631	2972982	15351	SIGI-HMM	2967631	2968494	hypothetical protein
2957631	2972982	15351	SIGI-HMM	2968671	2970398	hypothetical protein
2957631	2972982	15351	SIGI-HMM	2970544	2972556	hypothetical protein
2957631	2972982	15351	SIGI-HMM	2972536	2972982	hypothetical protein
2983230	2990024	6794	SIGI-HMM	2983230	2984039	hypothetical protein
2983230	2990024	6794	SIGI-HMM	2984436	2984615	hypothetical protein
2983230	2990024	6794	SIGI-HMM	2984668	2985723	hypothetical protein
2983230	2990024	6794	SIGI-HMM	2986423	2987085	hypothetical protein
2983230	2990024	6794	SIGI-HMM	2987292	2987618	hypothetical protein
2983230	2990024	6794	SIGI-HMM	2988425	2989165	hypothetical protein
2983230	2990024	6794	SIGI-HMM	2989746	2990024	FIG001341: Probable Fe(2+)-trafficking protein YggX
3303135	3310421	7286	SIGI-HMM	3303135	3305816	Serine/threonine protein kinase
3303135	3310421	7286	SIGI-HMM	3305981	3306748	hypothetical protein
3303135	3310421	7286	SIGI-HMM	3306829	3307590	hypothetical protein
3303135	3310421	7286	SIGI-HMM	3307681	3308067	hypothetical protein
3303135	3310421	7286	SIGI-HMM	3308462	3309193	hypothetical protein
3303135	3310421	7286	SIGI-HMM	3309345	3309731	hypothetical protein
3303135	3310421	7286	SIGI-HMM	3309939	3310421	hypothetical protein
3385943	3391986	6043	SIGI-HMM	3385943	3386632	hypothetical protein
3385943	3391986	6043	SIGI-HMM	3387759	3389162	putative ISXo8 transposase
3385943	3391986	6043	SIGI-HMM	3389581	3390300	Transposase and inactivated derivatives
3385943	3391986	6043	SIGI-HMM	3390344	3391159	arginase
3385943	3391986	6043	SIGI-HMM	3391386	3391544	hypothetical protein
3385943	3391986	6043	SIGI-HMM	3391588	3391986	hypothetical protein
3479593	3484405	4812	SIGI-HMM	3479593	3479859	hypothetical protein
3479593	3484405	4812	SIGI-HMM	3479948	3480247	hypothetical protein
3479593	3484405	4812	SIGI-HMM	3480279	3482063	Response regulator containing a CheY-like receiver domain and a GGDEF domain
3479593	3484405	4812	SIGI-HMM	3482290	3482586	hypothetical protein
3479593	3484405	4812	SIGI-HMM	3482639	3484405	hypothetical protein
3591389	3600401	9012	SIGI-HMM	3591389	3593059	hypothetical protein
3591389	3600401	9012	SIGI-HMM	3593175	3593969	hypothetical protein
3591389	3600401	9012	SIGI-HMM	3594325	3594729	hypothetical protein
3591389	3600401	9012	SIGI-HMM	3594891	3596480	hypothetical protein
3591389	3600401	9012	SIGI-HMM	3596583	3597332	Integrase, catalytic region
3591389	3600401	9012	SIGI-HMM	3597366	3597530	Integrase, catalytic region
3591389	3600401	9012	SIGI-HMM	3597585	3597944	hypothetical protein
3591389	3600401	9012	SIGI-HMM	3598209	3598910	hypothetical protein
3591389	3600401	9012	SIGI-HMM	3599025	3599234	rifampin ADP-ribosyl transferase
3591389	3600401	9012	SIGI-HMM	3599436	3599789	DGPFAETKE domain protein
3591389	3600401	9012	SIGI-HMM	3599820	3600401	Dihydrofolate reductase (EC 1.5.1.3)
3678946	3688833	9887	SIGI-HMM	3678946	3680160	hypothetical protein
3678946	3688833	9887	SIGI-HMM	3680563	3680697	hypothetical protein
3678946	3688833	9887	SIGI-HMM	3680826	3681104	hypothetical protein
3678946	3688833	9887	SIGI-HMM	3681101	3681373	hypothetical protein
3678946	3688833	9887	SIGI-HMM	3681370	3681627	hypothetical protein
3678946	3688833	9887	SIGI-HMM	3681624	3681854	hypothetical protein
3678946	3688833	9887	SIGI-HMM	3681918	3682061	hypothetical protein
3678946	3688833	9887	SIGI-HMM	3682344	3682604	hypothetical protein
3678946	3688833	9887	SIGI-HMM	3682743	3682937	hypothetical protein
3678946	3688833	9887	SIGI-HMM	3682934	3683464	hypothetical protein
3678946	3688833	9887	SIGI-HMM	3683454	3684521	hypothetical protein
3678946	3688833	9887	SIGI-HMM	3685118	3685894	hypothetical protein
3678946	3688833	9887	SIGI-HMM	3685897	3688143	hypothetical protein
3678946	3688833	9887	SIGI-HMM	3688292	3688555	hypothetical protein
3678946	3688833	9887	SIGI-HMM	3688552	3688833	hypothetical protein
3726610	3731296	4686	SIGI-HMM	3726610	3727527	hypothetical protein
3726610	3731296	4686	SIGI-HMM	3727524	3727874	hypothetical protein
3726610	3731296	4686	SIGI-HMM	3727944	3728246	hypothetical protein
3726610	3731296	4686	SIGI-HMM	3728578	3728925	RidA/YER057c/UK114 superfamily, group 2, YoaB-like protein
3726610	3731296	4686	SIGI-HMM	3729051	3729284	hypothetical protein
3726610	3731296	4686	SIGI-HMM	3729690	3729842	Protein of unknown function DUF891
3726610	3731296	4686	SIGI-HMM	3729848	3730093	Addiction module antidote protein
3726610	3731296	4686	SIGI-HMM	3730143	3730502	Methyl-accepting chemotaxis protein
3726610	3731296	4686	SIGI-HMM	3730805	3731296	Transcriptional regulator, MarR family / Acetyltransferase, GNAT family
3828121	3834475	6354	SIGI-HMM	3828121	3831114	Mobile element protein
3828121	3834475	6354	SIGI-HMM	3831412	3833274	Putative high-affinity iron permease
3828121	3834475	6354	SIGI-HMM	3833271	3833894	Cobalt/zinc/cadmium resistance protein CzcD
3828121	3834475	6354	SIGI-HMM	3833921	3834475	Undecaprenyl-diphosphatase BcrC (EC 3.6.1.27), conveys bacitracin resistance
3857283	3862192	4909	SIGI-HMM	3857283	3859976	hypothetical protein
3857283	3862192	4909	SIGI-HMM	3860001	3860537	Inorganic pyrophosphatase (EC 3.6.1.1)
3857283	3862192	4909	SIGI-HMM	3860550	3861164	FIG006762: Phosphoglycerate mutase family
3857283	3862192	4909	SIGI-HMM	3861161	3861604	hypothetical protein
3857283	3862192	4909	SIGI-HMM	3861719	3862192	Glycosyltransferase
3885325	3897730	12405	SIGI-HMM	3885325	3886497	hypothetical protein
3885325	3897730	12405	SIGI-HMM	3886536	3887153	Cobalt/zinc/cadmium resistance protein CzcD
3885325	3897730	12405	SIGI-HMM	3887244	3887537	hypothetical protein
3885325	3897730	12405	SIGI-HMM	3887607	3888086	hypothetical protein
3885325	3897730	12405	SIGI-HMM	3888098	3889213	Antitoxin HigA / unknown domain
3885325	3897730	12405	SIGI-HMM	3889234	3889530	Toxin HigB
3885325	3897730	12405	SIGI-HMM	3889837	3890910	Phage integrase
3885325	3897730	12405	SIGI-HMM	3890998	3891930	hypothetical protein
3885325	3897730	12405	SIGI-HMM	3892106	3892243	hypothetical protein
3885325	3897730	12405	SIGI-HMM	3892278	3893105	similar to glutathione reductase
3885325	3897730	12405	SIGI-HMM	3893170	3894177	hypothetical protein
3885325	3897730	12405	SIGI-HMM	3894192	3894467	hypothetical protein
3885325	3897730	12405	SIGI-HMM	3894693	3895064	mercuric resistance operon coregulator
3885325	3897730	12405	SIGI-HMM	3895061	3895255	hypothetical protein
3885325	3897730	12405	SIGI-HMM	3895275	3896996	mercuric ion reductase (EC 1.16.1.1)
3885325	3897730	12405	SIGI-HMM	3897105	3897233	hypothetical protein
3885325	3897730	12405	SIGI-HMM	3897302	3897730	mercuric transport protein, MerC
3900113	3907310	7197	SIGI-HMM	3900113	3900397	hypothetical protein
3900113	3907310	7197	SIGI-HMM	3900612	3900818	hypothetical protein
3900113	3907310	7197	SIGI-HMM	3900958	3901557	hypothetical protein
3900113	3907310	7197	SIGI-HMM	3901623	3902030	mercuric resistance operon regulatory protein MerR
3900113	3907310	7197	SIGI-HMM	3902032	3903018	hypothetical protein
3900113	3907310	7197	SIGI-HMM	3903190	3903501	hypothetical protein
3900113	3907310	7197	SIGI-HMM	3903541	3906498	Tn5044 transposase
3900113	3907310	7197	SIGI-HMM	3906585	3907310	hypothetical protein

## Sheet: R12-GI
Island start	Island end	Length	Method	Gene start	Gene end	Product
236364	265310	28946	SIGI-HMM	236364	236561	hypothetical protein
236364	265310	28946	SIGI-HMM	236945	238063	Antitoxin HigA / unknown domain
236364	265310	28946	SIGI-HMM	238056	238385	Toxin HigB
236364	265310	28946	SIGI-HMM	238608	239039	Transposase
236364	265310	28946	SIGI-HMM	239168	242539	hypothetical protein
236364	265310	28946	SIGI-HMM	242543	243082	hypothetical protein
236364	265310	28946	SIGI-HMM	243183	243803	Mobile element protein
236364	265310	28946	SIGI-HMM	244024	244218	hypothetical protein
236364	265310	28946	SIGI-HMM	244977	245717	hypothetical protein
236364	265310	28946	SIGI-HMM	245802	246023	hypothetical protein
236364	265310	28946	SIGI-HMM	246327	246944	hypothetical protein
236364	265310	28946	SIGI-HMM	247077	247523	hypothetical protein
236364	265310	28946	SIGI-HMM	247681	247800	hypothetical protein
236364	265310	28946	SIGI-HMM	247891	248316	Phage integrase
236364	265310	28946	SIGI-HMM	248556	249293	Phage protein
236364	265310	28946	SIGI-HMM	249476	249910	hypothetical protein
236364	265310	28946	SIGI-HMM	249934	250479	hypothetical protein
236364	265310	28946	SIGI-HMM	250632	250952	hypothetical protein
236364	265310	28946	SIGI-HMM	251189	251491	hypothetical protein
236364	265310	28946	SIGI-HMM	251522	252283	hypothetical protein
236364	265310	28946	SIGI-HMM	252893	253297	hypothetical protein
236364	265310	28946	SIGI-HMM	253303	253536	hypothetical protein
236364	265310	28946	SIGI-HMM	254158	256566	hypothetical protein
236364	265310	28946	SIGI-HMM	256615	257688	hypothetical protein
236364	265310	28946	SIGI-HMM	257685	259028	hypothetical protein
236364	265310	28946	SIGI-HMM	259151	260320	McrBC 5-methylcytosine restriction system component
236364	265310	28946	SIGI-HMM	260475	263003	hypothetical protein
236364	265310	28946	SIGI-HMM	263007	265310	Type I restriction-modification system, specificity subunit S
236364	265310	28946	SIGI-HMM	265307	266764	Type I restriction-modification system, DNA-methyltransferase subunit M (EC 2.1.1.72)
455739	505837	50098	SIGI-HMM	455739	456968	Integrase
455739	505837	50098	SIGI-HMM	457241	458281	DNA-cytosine methyltransferase (EC 2.1.1.37)
455739	505837	50098	SIGI-HMM	458323	458739	Very-short-patch mismatch repair endonuclease (G-T specific)
455739	505837	50098	SIGI-HMM	458988	461981	ATP-dependent RNA helicase, DEAD/DEAH box family
455739	505837	50098	SIGI-HMM	461978	466255	hypothetical protein
455739	505837	50098	SIGI-HMM	466252	468132	hypothetical protein
455739	505837	50098	SIGI-HMM	468141	472166	Superfamily II DNA and RNA helicase
455739	505837	50098	SIGI-HMM	472169	474790	hypothetical protein
455739	505837	50098	SIGI-HMM	475092	475577	UPF0758 family protein
455739	505837	50098	SIGI-HMM	475841	476482	hypothetical protein
455739	505837	50098	SIGI-HMM	476591	478696	Cell division protein FtsH (EC 3.4.24.-)
455739	505837	50098	SIGI-HMM	478779	480017	hypothetical protein
455739	505837	50098	SIGI-HMM	480010	481818	hypothetical protein
455739	505837	50098	SIGI-HMM	481811	484969	Helicase, C-terminal
455739	505837	50098	SIGI-HMM	485141	485521	hypothetical protein
455739	505837	50098	SIGI-HMM	485898	487793	hypothetical protein
455739	505837	50098	SIGI-HMM	487793	488419	hypothetical protein
455739	505837	50098	SIGI-HMM	488435	489445	hypothetical protein
455739	505837	50098	SIGI-HMM	489633	491114	hypothetical protein
455739	505837	50098	SIGI-HMM	491602	492309	hypothetical protein
455739	505837	50098	SIGI-HMM	492306	492854	hypothetical protein
455739	505837	50098	SIGI-HMM	492895	493182	hypothetical protein
455739	505837	50098	SIGI-HMM	493240	493554	hypothetical protein
455739	505837	50098	SIGI-HMM	494100	495056	Mycobacteriophage Barnyard protein gp56
455739	505837	50098	SIGI-HMM	495284	495523	hypothetical protein
455739	505837	50098	SIGI-HMM	495859	496341	hypothetical protein
455739	505837	50098	SIGI-HMM	496430	497614	hypothetical protein
455739	505837	50098	SIGI-HMM	497852	498847	Protein gp47, recombination-related [Bacteriophage A118]
455739	505837	50098	SIGI-HMM	498841	499740	hypothetical protein
455739	505837	50098	SIGI-HMM	499764	499856	hypothetical protein
455739	505837	50098	SIGI-HMM	500089	501348	hypothetical protein
455739	505837	50098	SIGI-HMM	502132	503655	hypothetical protein
455739	505837	50098	SIGI-HMM	503652	503822	hypothetical protein
455739	505837	50098	SIGI-HMM	503819	504109	hypothetical protein
455739	505837	50098	SIGI-HMM	504112	504426	hypothetical protein
455739	505837	50098	SIGI-HMM	504534	504866	hypothetical protein
455739	505837	50098	SIGI-HMM	505475	505837	6-carboxy-5,6,7,8-tetrahydropterin synthase (EC 4.1.2.50)
596254	605595	9341	SIGI-HMM	596254	596937	hypothetical protein
596254	605595	9341	SIGI-HMM	597117	597851	hypothetical protein
596254	605595	9341	SIGI-HMM	597822	599222	hypothetical protein
596254	605595	9341	SIGI-HMM	599261	599803	hypothetical protein
596254	605595	9341	SIGI-HMM	600239	600475	hypothetical protein
596254	605595	9341	SIGI-HMM	600491	600673	hypothetical protein
596254	605595	9341	SIGI-HMM	600831	601397	CRISPR-associated protein, Csy4 family
596254	605595	9341	SIGI-HMM	601402	602427	CRISPR-associated protein, Csy3 family
596254	605595	9341	SIGI-HMM	602447	603421	CRISPR-associated protein, Csy2 family
596254	605595	9341	SIGI-HMM	603418	604785	CRISPR-associated protein, Csy1 family
596254	605595	9341	SIGI-HMM	604928	605182	VapB protein (antitoxin to VapC)
596254	605595	9341	SIGI-HMM	605179	605595	VapC toxin protein
748314	752433	4119	SIGI-HMM	748314	750431	hypothetical protein
748314	752433	4119	SIGI-HMM	750466	751275	hypothetical protein
748314	752433	4119	SIGI-HMM	751261	752433	Transposase, Gmet_2093 family
1014471	1030150	15679	SIGI-HMM	1013308	1014474	Cystathionine gamma-lyase (EC 4.4.1.1)
1014471	1030150	15679	SIGI-HMM	1014471	1015328	O-antigen export system permease protein RfbD
1014471	1030150	15679	SIGI-HMM	1015318	1016667	O-antigen export system, ATP-binding protein
1014471	1030150	15679	SIGI-HMM	1016657	1018543	Glycosyl transferase
1014471	1030150	15679	SIGI-HMM	1018663	1020996	Glycosyl transferase, group 2 family
1014471	1030150	15679	SIGI-HMM	1021081	1021383	hypothetical protein
1014471	1030150	15679	SIGI-HMM	1021919	1024573	hypothetical protein
1014471	1030150	15679	SIGI-HMM	1024570	1025763	hypothetical protein
1014471	1030150	15679	SIGI-HMM	1025760	1026137	hypothetical protein
1014471	1030150	15679	SIGI-HMM	1026354	1027481	UDP-N-acetyl-L-fucosamine synthase (EC 5.1.3.28)
1014471	1030150	15679	SIGI-HMM	1027474	1028490	Capsular polysaccharide biosynthesis protein CapD
1014471	1030150	15679	SIGI-HMM	1028508	1029362	Probable dTDP-4-dehydrorhamnose reductase (EC 1.1.1.133)
1014471	1030150	15679	SIGI-HMM	1029359	1030150	Glycosyl transferase, group 2 family
1116928	1126213	9285	SIGI-HMM	1116928	1118073	Mobile element protein
1116928	1126213	9285	SIGI-HMM	1118199	1118321	hypothetical protein
1116928	1126213	9285	SIGI-HMM	1118561	1119910	cytochrome C
1116928	1126213	9285	SIGI-HMM	1120541	1121494	hypothetical protein
1116928	1126213	9285	SIGI-HMM	1122186	1123322	Mobile element protein
1116928	1126213	9285	SIGI-HMM	1123607	1123747	hypothetical protein
1116928	1126213	9285	SIGI-HMM	1124222	1125166	Mobile element protein
1116928	1126213	9285	SIGI-HMM	1125196	1125642	Protoporphyrinogen IX oxidase, novel form, HemJ (EC 1.3.-.-)
1116928	1126213	9285	SIGI-HMM	1126004	1126213	Mobile element protein
1377358	1391863	14505	SIGI-HMM	1376511	1377365	Glycosyltransferase involved in cell wall biogenesis
1377358	1391863	14505	SIGI-HMM	1377358	1378518	hypothetical protein
1377358	1391863	14505	SIGI-HMM	1378511	1379281	hypothetical protein
1377358	1391863	14505	SIGI-HMM	1379278	1380345	hypothetical protein
1377358	1391863	14505	SIGI-HMM	1380357	1381358	hypothetical protein
1377358	1391863	14505	SIGI-HMM	1381352	1382209	hypothetical protein
1377358	1391863	14505	SIGI-HMM	1382206	1383456	hypothetical protein
1377358	1391863	14505	SIGI-HMM	1383453	1385438	hypothetical protein
1377358	1391863	14505	SIGI-HMM	1385438	1387453	hypothetical protein
1377358	1391863	14505	SIGI-HMM	1387525	1387980	Type IV pilin PilA
1377358	1391863	14505	SIGI-HMM	1388325	1388768	Type IV pilin PilA
1377358	1391863	14505	SIGI-HMM	1388922	1389263	Protein of unknown function DUF86, SO_3166 group
1377358	1391863	14505	SIGI-HMM	1389308	1389544	DNA polymerase, beta-like region
1377358	1391863	14505	SIGI-HMM	1389569	1390297	hypothetical protein
1377358	1391863	14505	SIGI-HMM	1390290	1390760	hypothetical protein
1377358	1391863	14505	SIGI-HMM	1390866	1391105	Antitoxin HigA
1377358	1391863	14505	SIGI-HMM	1391176	1391325	Toxin HigB
1377358	1391863	14505	SIGI-HMM	1391480	1391863	DNA polymerase, beta-like region
1646846	1650850	4004	SIGI-HMM	1646846	1647409	hypothetical protein
1646846	1650850	4004	SIGI-HMM	1647496	1648713	hypothetical protein
1646846	1650850	4004	SIGI-HMM	1648731	1649162	Transposase
1646846	1650850	4004	SIGI-HMM	1649241	1649507	hypothetical protein
1646846	1650850	4004	SIGI-HMM	1649618	1650400	N-formylglutamate deformylase (EC 3.5.1.68)
1646846	1650850	4004	SIGI-HMM	1650590	1650850	hypothetical protein
1731688	1738804	7116	SIGI-HMM	1731688	1734039	hypothetical protein
1731688	1738804	7116	SIGI-HMM	1734051	1735379	hypothetical protein
1731688	1738804	7116	SIGI-HMM	1735473	1736276	hypothetical protein
1731688	1738804	7116	SIGI-HMM	1736276	1737862	hypothetical protein
1731688	1738804	7116	SIGI-HMM	1738040	1738345	Mobile element protein
1731688	1738804	7116	SIGI-HMM	1738532	1738804	hypothetical protein
2230085	2237062	6977	SIGI-HMM	2230085	2230213	hypothetical protein
2230085	2237062	6977	SIGI-HMM	2230220	2230621	mercuric resistance operon regulatory protein MerR
2230085	2237062	6977	SIGI-HMM	2230837	2231205	mercuric transport protein, MerT
2230085	2237062	6977	SIGI-HMM	2231219	2231494	Periplasmic mercury(+2) binding protein, MerP
2230085	2237062	6977	SIGI-HMM	2231498	2231740	Membrane transport protein MerF
2230085	2237062	6977	SIGI-HMM	2231749	2231868	hypothetical protein
2230085	2237062	6977	SIGI-HMM	2231889	2233565	mercuric ion reductase (EC 1.16.1.1)
2230085	2237062	6977	SIGI-HMM	2233604	2234059	Transcriptional regulator, MerR family
2230085	2237062	6977	SIGI-HMM	2234056	2234295	hypothetical protein
2230085	2237062	6977	SIGI-HMM	2234658	2235539	hypothetical protein
2230085	2237062	6977	SIGI-HMM	2235723	2236070	hypothetical protein
2230085	2237062	6977	SIGI-HMM	2236067	2237062	hypothetical protein
2239068	2244875	5807	SIGI-HMM	2239068	2239781	Haloacid dehalogenase, type II (EC 3.8.1.2)
2239068	2244875	5807	SIGI-HMM	2239815	2240252	hypothetical protein
2239068	2244875	5807	SIGI-HMM	2240336	2240656	hypothetical protein
2239068	2244875	5807	SIGI-HMM	2241012	2241761	Isochorismatase (EC 3.3.2.1)
2239068	2244875	5807	SIGI-HMM	2241835	2242392	Macrophage infectivity potentiator-related protein
2239068	2244875	5807	SIGI-HMM	2242533	2243387	Transcriptional regulator, AraC family
2239068	2244875	5807	SIGI-HMM	2243631	2244236	hypothetical protein
2239068	2244875	5807	SIGI-HMM	2244233	2244334	hypothetical protein
2239068	2244875	5807	SIGI-HMM	2244594	2244875	hypothetical protein
2257364	2264093	6729	SIGI-HMM	2257364	2257639	hypothetical protein
2257364	2264093	6729	SIGI-HMM	2257639	2258310	hypothetical protein
2257364	2264093	6729	SIGI-HMM	2258702	2258827	hypothetical protein
2257364	2264093	6729	SIGI-HMM	2258886	2259020	hypothetical protein
2257364	2264093	6729	SIGI-HMM	2259042	2259968	protein of unknown function LppY and LpqO
2257364	2264093	6729	SIGI-HMM	2259965	2260909	Chromate resistance protein ChrB
2257364	2264093	6729	SIGI-HMM	2260989	2262209	Uncharacterized MFS-type transporter
2257364	2264093	6729	SIGI-HMM	2262267	2263298	FIG00460301: hypothetical protein
2257364	2264093	6729	SIGI-HMM	2263502	2263849	hypothetical protein
2257364	2264093	6729	SIGI-HMM	2263977	2264093	hypothetical protein
2269636	2276107	6471	SIGI-HMM	2269636	2269998	Phenol hydroxylase, P4 oxygenase component DmpO (EC 1.14.13.7)
2269636	2276107	6471	SIGI-HMM	2270010	2270402	Phenol hydroxylase, FAD- and [2Fe-2S]-containing reductase component DmpP
2269636	2276107	6471	SIGI-HMM	2270489	2273446	Tn5044 transposase
2269636	2276107	6471	SIGI-HMM	2273577	2273798	hypothetical protein
2269636	2276107	6471	SIGI-HMM	2273835	2274041	hypothetical protein
2269636	2276107	6471	SIGI-HMM	2274034	2275644	Peptide chain release factor 3
2269636	2276107	6471	SIGI-HMM	2275697	2276107	DnaK suppressor protein
2269636	2276107	6471	SIGI-HMM	2276100	2277722	Heat shock protein 60 kDa family chaperone GroEL
2305823	2317692	11869	SIGI-HMM	2305823	2306413	hypothetical protein
2305823	2317692	11869	SIGI-HMM	2307031	2308119	hypothetical protein
2305823	2317692	11869	SIGI-HMM	2308609	2309535	hypothetical protein
2305823	2317692	11869	SIGI-HMM	2309564	2309692	hypothetical protein
2305823	2317692	11869	SIGI-HMM	2310015	2310923	hypothetical protein
2305823	2317692	11869	SIGI-HMM	2310961	2311470	hypothetical protein
2305823	2317692	11869	SIGI-HMM	2311521	2312093	hypothetical protein
2305823	2317692	11869	SIGI-HMM	2312254	2314614	hypothetical protein
2305823	2317692	11869	SIGI-HMM	2314759	2317692	transposase Tn3
2322376	2332588	10212	SIGI-HMM	2322376	2323509	Phage integrase
2322376	2332588	10212	SIGI-HMM	2323618	2324556	Tn4651 auxiliary cointegrate resolution protein T
2322376	2332588	10212	SIGI-HMM	2324813	2325214	Tn4652, transposase
2322376	2332588	10212	SIGI-HMM	2325352	2325873	hypothetical protein
2322376	2332588	10212	SIGI-HMM	2326056	2326379	hypothetical protein
2322376	2332588	10212	SIGI-HMM	2326418	2327035	Cobalt/zinc/cadmium resistance protein CzcD
2322376	2332588	10212	SIGI-HMM	2327126	2327419	hypothetical protein
2322376	2332588	10212	SIGI-HMM	2327489	2327968	hypothetical protein
2322376	2332588	10212	SIGI-HMM	2327980	2329095	Antitoxin HigA / unknown domain
2322376	2332588	10212	SIGI-HMM	2329116	2329412	Toxin HigB
2322376	2332588	10212	SIGI-HMM	2329719	2330792	Phage integrase
2322376	2332588	10212	SIGI-HMM	2330880	2331812	hypothetical protein
2322376	2332588	10212	SIGI-HMM	2331956	2332255	Tn4651 auxiliary cointegrate resolution protein T
2322376	2332588	10212	SIGI-HMM	2332451	2332588	hypothetical protein
2341659	2350506	8847	SIGI-HMM	2341659	2341814	hypothetical protein
2341659	2350506	8847	SIGI-HMM	2342408	2343937	Inner membrane component of tripartite multidrug resistance system
2341659	2350506	8847	SIGI-HMM	2344031	2344444	UspA domain-containing protein
2341659	2350506	8847	SIGI-HMM	2344677	2345207	hypothetical protein
2341659	2350506	8847	SIGI-HMM	2345237	2346268	Patatin
2341659	2350506	8847	SIGI-HMM	2346274	2347950	diguanylate cyclase/phosphodiesterase (GGDEF & EAL domains) with PAS/PAC sensor(s)
2341659	2350506	8847	SIGI-HMM	2348148	2348471	Insertion element IS401 (Burkholderia multivorans) transposase
2341659	2350506	8847	SIGI-HMM	2348709	2349779	MBL-fold metallo-hydrolase superfamily
2341659	2350506	8847	SIGI-HMM	2349802	2349960	Electron transfer flavoprotein, alpha subunit
2341659	2350506	8847	SIGI-HMM	2349966	2350121	hypothetical protein
2341659	2350506	8847	SIGI-HMM	2350134	2350238	hypothetical protein
2341659	2350506	8847	SIGI-HMM	2350369	2350506	hypothetical protein
2364766	2384960	20194	SIGI-HMM	2364766	2365023	Acyl-CoA dehydrogenase
2364766	2384960	20194	SIGI-HMM	2365023	2366012	Acyl-CoA dehydrogenase
2364766	2384960	20194	SIGI-HMM	2366285	2367001	hypothetical protein
2364766	2384960	20194	SIGI-HMM	2368007	2369824	FIG067310: hypothetical protein
2364766	2384960	20194	SIGI-HMM	2369850	2371250	FIG002188: hypothetical protein
2364766	2384960	20194	SIGI-HMM	2371240	2372364	hypothetical protein
2364766	2384960	20194	SIGI-HMM	2372361	2374769	Exporter protein, RND family
2364766	2384960	20194	SIGI-HMM	2375001	2376440	hypothetical protein
2364766	2384960	20194	SIGI-HMM	2376557	2377051	hypothetical protein
2364766	2384960	20194	SIGI-HMM	2377051	2377215	hypothetical protein
2364766	2384960	20194	SIGI-HMM	2377249	2377434	Beta-ketoadipate enol-lactone hydrolase (EC 3.1.1.24)
2364766	2384960	20194	SIGI-HMM	2377481	2378332	Oxidoreductase, short-chain dehydrogenase/reductase family
2364766	2384960	20194	SIGI-HMM	2378742	2379494	hypothetical protein
2364766	2384960	20194	SIGI-HMM	2379712	2380515	1,2-epoxyphenylacetyl-CoA isomerase (EC 5.3.3.18)
2364766	2384960	20194	SIGI-HMM	2380519	2381460	putative oxidoreductase, nitronate monooxygenase family
2364766	2384960	20194	SIGI-HMM	2381542	2383203	Medium-chain-fatty-acid--CoA ligase (EC 6.2.1.-)
2364766	2384960	20194	SIGI-HMM	2383513	2384763	Acyl-CoA dehydrogenase
2364766	2384960	20194	SIGI-HMM	2384790	2384960	hypothetical protein
2401390	2414309	12919	SIGI-HMM	2401390	2402520	Acyl-CoA dehydrogenase family protein
2401390	2414309	12919	SIGI-HMM	2403184	2403483	hypothetical protein
2401390	2414309	12919	SIGI-HMM	2403856	2404518	Transposase
2401390	2414309	12919	SIGI-HMM	2404515	2404958	Transposase
2401390	2414309	12919	SIGI-HMM	2405023	2406006	hypothetical protein
2401390	2414309	12919	SIGI-HMM	2406334	2406993	hypothetical protein
2401390	2414309	12919	SIGI-HMM	2407132	2407494	hypothetical protein
2401390	2414309	12919	SIGI-HMM	2407707	2408639	hypothetical protein
2401390	2414309	12919	SIGI-HMM	2408727	2409800	Phage integrase
2401390	2414309	12919	SIGI-HMM	2410107	2410403	Toxin HigB
2401390	2414309	12919	SIGI-HMM	2410424	2411539	Antitoxin HigA / unknown domain
2401390	2414309	12919	SIGI-HMM	2411551	2412030	hypothetical protein
2401390	2414309	12919	SIGI-HMM	2412100	2412393	hypothetical protein
2401390	2414309	12919	SIGI-HMM	2412484	2413101	Cobalt/zinc/cadmium resistance protein CzcD
2401390	2414309	12919	SIGI-HMM	2413140	2414309	hypothetical protein
2415663	2423755	8092	SIGI-HMM	2415663	2415986	Uncharacterized conserved protein
2415663	2423755	8092	SIGI-HMM	2416017	2417291	hypothetical protein
2415663	2423755	8092	SIGI-HMM	2417401	2420394	Mobile element protein
2415663	2423755	8092	SIGI-HMM	2420692	2422554	Putative high-affinity iron permease
2415663	2423755	8092	SIGI-HMM	2422551	2423174	Cobalt/zinc/cadmium resistance protein CzcD
2415663	2423755	8092	SIGI-HMM	2423171	2423755	Undecaprenyl-diphosphatase BcrC (EC 3.6.1.27), conveys bacitracin resistance
2454005	2465729	11724	SIGI-HMM	2454005	2454214	hypothetical protein
2454005	2465729	11724	SIGI-HMM	2454211	2454855	hypothetical protein
2454005	2465729	11724	SIGI-HMM	2454859	2456046	hypothetical protein
2454005	2465729	11724	SIGI-HMM	2456076	2456762	Phosphoglycerate mutase (EC 5.4.2.11)
2454005	2465729	11724	SIGI-HMM	2456806	2458755	Sulfatase
2454005	2465729	11724	SIGI-HMM	2459208	2462309	Transposase
2454005	2465729	11724	SIGI-HMM	2462362	2462724	hypothetical protein
2454005	2465729	11724	SIGI-HMM	2463132	2464286	hypothetical protein
2454005	2465729	11724	SIGI-HMM	2464288	2464572	hypothetical protein
2454005	2465729	11724	SIGI-HMM	2464572	2465729	hypothetical protein
2596635	2603699	7064	SIGI-HMM	2596635	2596832	hypothetical protein
2596635	2603699	7064	SIGI-HMM	2596909	2597610	Aspartate racemase (EC 5.1.1.13)
2596635	2603699	7064	SIGI-HMM	2597861	2597974	hypothetical protein
2596635	2603699	7064	SIGI-HMM	2597974	2598096	Manganese transport protein MntH
2596635	2603699	7064	SIGI-HMM	2598189	2598626	Universal stress protein family
2596635	2603699	7064	SIGI-HMM	2599595	2600218	Transcriptional regulator, Cro/CI family
2596635	2603699	7064	SIGI-HMM	2600276	2600419	hypothetical protein
2596635	2603699	7064	SIGI-HMM	2600897	2601289	hypothetical protein
2596635	2603699	7064	SIGI-HMM	2601299	2602225	ParA-like protein
2596635	2603699	7064	SIGI-HMM	2602284	2603699	Phage integrase
2711853	2716111	4258	SIGI-HMM	2711853	2711993	hypothetical protein
2711853	2716111	4258	SIGI-HMM	2712586	2713317	hypothetical protein
2711853	2716111	4258	SIGI-HMM	2713394	2714527	hypothetical protein
2711853	2716111	4258	SIGI-HMM	2714547	2715407	hypothetical protein
2711853	2716111	4258	SIGI-HMM	2715404	2716111	hypothetical protein
2860081	2864907	4826	SIGI-HMM	2860081	2861568	hypothetical protein
2860081	2864907	4826	SIGI-HMM	2861912	2862220	hypothetical protein
2860081	2864907	4826	SIGI-HMM	2862441	2864222	Response regulator containing a CheY-like receiver domain and a GGDEF domain
2860081	2864907	4826	SIGI-HMM	2864262	2864552	hypothetical protein
2860081	2864907	4826	SIGI-HMM	2864641	2864907	hypothetical protein
2921321	2940467	19146	SIGI-HMM	2921321	2921674	2-hydroxy-6-oxo-6-phenylhexa-2,4-dienoate hydrolase (EC 3.7.1.-)
2921321	2940467	19146	SIGI-HMM	2921992	2923005	Alcohol dehydrogenase (EC 1.1.1.1)
2921321	2940467	19146	SIGI-HMM	2923447	2923620	hypothetical protein
2921321	2940467	19146	SIGI-HMM	2923671	2924357	hypothetical protein
2921321	2940467	19146	SIGI-HMM	2924357	2926105	Lasso peptide maturation, ATP-dependent lactam synthetase McjC family
2921321	2940467	19146	SIGI-HMM	2926090	2928309	Lasso peptide isopeptidase AtxE family, specific for knotted structure
2921321	2940467	19146	SIGI-HMM	2928320	2931091	FecA-like outer membrane receptor in lasso peptide gene cluster
2921321	2940467	19146	SIGI-HMM	2931318	2931587	DNA-binding protein
2921321	2940467	19146	SIGI-HMM	2931617	2931970	hypothetical protein
2921321	2940467	19146	SIGI-HMM	2932442	2933467	Transposase
2921321	2940467	19146	SIGI-HMM	2933553	2933756	hypothetical protein
2921321	2940467	19146	SIGI-HMM	2933778	2933894	hypothetical protein
2921321	2940467	19146	SIGI-HMM	2933966	2935003	hypothetical protein
2921321	2940467	19146	SIGI-HMM	2935058	2935216	hypothetical protein
2921321	2940467	19146	SIGI-HMM	2935611	2936312	Transposase and inactivated derivatives
2921321	2940467	19146	SIGI-HMM	2936339	2937319	IS4 orf
2921321	2940467	19146	SIGI-HMM	2937939	2940467	hypothetical protein
3328399	3335100	6701	SIGI-HMM	3328399	3328677	FIG001341: Probable Fe(2+)-trafficking protein YggX
3328399	3335100	6701	SIGI-HMM	3328863	3329585	hypothetical protein
3328399	3335100	6701	SIGI-HMM	3330223	3331029	hypothetical protein
3328399	3335100	6701	SIGI-HMM	3331113	3332600	hypothetical protein
3328399	3335100	6701	SIGI-HMM	3333230	3334051	hypothetical protein
3328399	3335100	6701	SIGI-HMM	3334216	3335100	hypothetical protein
3342890	3355651	12761	SIGI-HMM	3342890	3343093	hypothetical protein
3342890	3355651	12761	SIGI-HMM	3343086	3343772	Phosphatidylserine decarboxylase (EC 4.1.1.65)
3342890	3355651	12761	SIGI-HMM	3344102	3346495	hypothetical protein
3342890	3355651	12761	SIGI-HMM	3346642	3348372	hypothetical protein
3342890	3355651	12761	SIGI-HMM	3348547	3349356	hypothetical protein
3342890	3355651	12761	SIGI-HMM	3349516	3350334	hypothetical protein
3342890	3355651	12761	SIGI-HMM	3350372	3350494	hypothetical protein
3342890	3355651	12761	SIGI-HMM	3350491	3351972	Membrane protein involved in the export of O-antigen and teichoic acid
3342890	3355651	12761	SIGI-HMM	3352320	3352964	hypothetical protein
3342890	3355651	12761	SIGI-HMM	3353073	3354326	hypothetical protein
3342890	3355651	12761	SIGI-HMM	3354326	3355651	hypothetical protein
3598200	3621500	23300	SIGI-HMM	3598200	3598487	hypothetical protein
3598200	3621500	23300	SIGI-HMM	3598708	3600036	Retron-type RNA-directed DNA polymerase (EC 2.7.7.49)
3598200	3621500	23300	SIGI-HMM	3600981	3601400	hypothetical protein
3598200	3621500	23300	SIGI-HMM	3601428	3603281	hypothetical protein
3598200	3621500	23300	SIGI-HMM	3603368	3604003	3-isopropylmalate dehydratase small subunit (EC 4.2.1.33)
3598200	3621500	23300	SIGI-HMM	3604005	3605417	3-isopropylmalate dehydratase large subunit (EC 4.2.1.33)
3598200	3621500	23300	SIGI-HMM	3605424	3605789	hypothetical protein
3598200	3621500	23300	SIGI-HMM	3605761	3606354	N-carbamoylsarcosine amidase (EC 3.5.1.59)
3598200	3621500	23300	SIGI-HMM	3606370	3608223	N-methylhydantoinase B (EC 3.5.2.14)
3598200	3621500	23300	SIGI-HMM	3608220	3610295	N-methylhydantoinase A (EC 3.5.2.14)
3598200	3621500	23300	SIGI-HMM	3610346	3611596	hypothetical protein
3598200	3621500	23300	SIGI-HMM	3611611	3613284	hypothetical protein
3598200	3621500	23300	SIGI-HMM	3613297	3615681	hypothetical protein
3598200	3621500	23300	SIGI-HMM	3615678	3616661	hypothetical protein
3598200	3621500	23300	SIGI-HMM	3616661	3617584	Hydroxymethylglutaryl-CoA lyase (EC 4.1.3.4)
3598200	3621500	23300	SIGI-HMM	3617586	3618785	L-carnitine dehydratase/bile acid-inducible protein F
3598200	3621500	23300	SIGI-HMM	3618958	3619350	hypothetical protein
3598200	3621500	23300	SIGI-HMM	3619368	3620114	Hydantoin racemase (EC 5.1.99.5)
3598200	3621500	23300	SIGI-HMM	3620147	3620260	hypothetical protein
3598200	3621500	23300	SIGI-HMM	3620853	3621500	Enoyl-CoA hydratase (EC 4.2.1.17)
3795344	3800119	4775	SIGI-HMM	3795344	3796735	Polyferredoxin
3795344	3800119	4775	SIGI-HMM	3796732	3797547	high-affinity iron permease
3795344	3800119	4775	SIGI-HMM	3797573	3798019	hypothetical protein
3795344	3800119	4775	SIGI-HMM	3798029	3799543	hypothetical protein
3795344	3800119	4775	SIGI-HMM	3799577	3800119	Periplasmic protein p19 involved in high-affinity Fe2+ transport
3845605	3849954	4349	SIGI-HMM	3845605	3849954	hypothetical protein
3862181	3880205	18024	SIGI-HMM	3862181	3862531	RNA polymerase sigma-54 factor RpoN
3862181	3880205	18024	SIGI-HMM	3862794	3863102	Mlr4646 protein
3862181	3880205	18024	SIGI-HMM	3863861	3864481	Transcriptional regulator, GntR family
3862181	3880205	18024	SIGI-HMM	3864652	3864801	hypothetical protein
3862181	3880205	18024	SIGI-HMM	3864851	3865537	hypothetical protein
3862181	3880205	18024	SIGI-HMM	3865537	3867303	Lasso peptide maturation, ATP-dependent lactam synthetase McjC family
3862181	3880205	18024	SIGI-HMM	3867270	3869507	Lasso peptide isopeptidase AtxE family, specific for knotted structure
3862181	3880205	18024	SIGI-HMM	3869520	3871916	FecA-like outer membrane receptor in lasso peptide gene cluster
3862181	3880205	18024	SIGI-HMM	3872194	3872514	hypothetical protein
3862181	3880205	18024	SIGI-HMM	3872772	3873056	hypothetical protein
3862181	3880205	18024	SIGI-HMM	3873327	3873452	hypothetical protein
3862181	3880205	18024	SIGI-HMM	3873775	3874413	hypothetical protein
3862181	3880205	18024	SIGI-HMM	3874410	3874766	hypothetical protein
3862181	3880205	18024	SIGI-HMM	3875235	3875447	hypothetical protein
3862181	3880205	18024	SIGI-HMM	3875488	3875622	hypothetical protein
3862181	3880205	18024	SIGI-HMM	3875904	3876812	hypothetical protein
3862181	3880205	18024	SIGI-HMM	3876927	3877358	Transposase
3862181	3880205	18024	SIGI-HMM	3877501	3877782	hypothetical protein
3862181	3880205	18024	SIGI-HMM	3878260	3879090	MT-A70 family protein
3862181	3880205	18024	SIGI-HMM	3879321	3880205	hypothetical protein
3995511	3999577	4066	SIGI-HMM	3995511	3996173	hypothetical protein
3995511	3999577	4066	SIGI-HMM	3996283	3996534	hypothetical protein
3995511	3999577	4066	SIGI-HMM	3996576	3996890	hypothetical protein
3995511	3999577	4066	SIGI-HMM	3997240	3997443	hypothetical protein
3995511	3999577	4066	SIGI-HMM	3997505	3997948	hypothetical protein
3995511	3999577	4066	SIGI-HMM	3998048	3998419	hypothetical protein
3995511	3999577	4066	SIGI-HMM	3998477	3998728	hypothetical protein
3995511	3999577	4066	SIGI-HMM	3998840	3999577	hypothetical protein
3995511	3999577	4066	SIGI-HMM	3999567	4002464	hypothetical protein
4002461	4006765	4304	SIGI-HMM	3999567	4002464	hypothetical protein
4002461	4006765	4304	SIGI-HMM	4002461	4002919	hypothetical protein
4002461	4006765	4304	SIGI-HMM	4002940	4003524	orf10
4002461	4006765	4304	SIGI-HMM	4003521	4004045	hypothetical protein
4002461	4006765	4304	SIGI-HMM	4004127	4004636	hypothetical protein
4002461	4006765	4304	SIGI-HMM	4004946	4005509	hypothetical protein
4002461	4006765	4304	SIGI-HMM	4005614	4006006	hypothetical protein
4002461	4006765	4304	SIGI-HMM	4006145	4006765	hypothetical protein
4009178	4037718	28540	SIGI-HMM	4008273	4009181	FIG003003: hypothetical protein
4009178	4037718	28540	SIGI-HMM	4009178	4009420	hypothetical protein
4009178	4037718	28540	SIGI-HMM	4009501	4010061	hypothetical protein
4009178	4037718	28540	SIGI-HMM	4010054	4010374	hypothetical protein
4009178	4037718	28540	SIGI-HMM	4010451	4011512	hypothetical protein
4009178	4037718	28540	SIGI-HMM	4011779	4012828	hypothetical protein
4009178	4037718	28540	SIGI-HMM	4012801	4013910	hypothetical protein
4009178	4037718	28540	SIGI-HMM	4013996	4014331	hypothetical protein
4009178	4037718	28540	SIGI-HMM	4014449	4014802	hypothetical protein
4009178	4037718	28540	SIGI-HMM	4014888	4015247	hypothetical protein
4009178	4037718	28540	SIGI-HMM	4015330	4015695	hypothetical protein
4009178	4037718	28540	SIGI-HMM	4015847	4016233	hypothetical protein
4009178	4037718	28540	SIGI-HMM	4016410	4016685	hypothetical protein
4009178	4037718	28540	SIGI-HMM	4016786	4018045	hypothetical protein
4009178	4037718	28540	SIGI-HMM	4018042	4018740	hypothetical protein
4009178	4037718	28540	SIGI-HMM	4018819	4019088	hypothetical protein
4009178	4037718	28540	SIGI-HMM	4019204	4020265	hypothetical protein
4009178	4037718	28540	SIGI-HMM	4020366	4020815	hypothetical protein
4009178	4037718	28540	SIGI-HMM	4021116	4021337	hypothetical protein
4009178	4037718	28540	SIGI-HMM	4021349	4021810	hypothetical protein
4009178	4037718	28540	SIGI-HMM	4021932	4022534	hypothetical protein
4009178	4037718	28540	SIGI-HMM	4022534	4023202	hypothetical protein
4009178	4037718	28540	SIGI-HMM	4023181	4023657	hypothetical protein
4009178	4037718	28540	SIGI-HMM	4023654	4024649	hypothetical protein
4009178	4037718	28540	SIGI-HMM	4026108	4027169	hypothetical protein
4009178	4037718	28540	SIGI-HMM	4027856	4029304	hypothetical protein
4009178	4037718	28540	SIGI-HMM	4029291	4030328	hypothetical protein
4009178	4037718	28540	SIGI-HMM	4030325	4031287	hypothetical protein
4009178	4037718	28540	SIGI-HMM	4031469	4032665	hypothetical protein
4009178	4037718	28540	SIGI-HMM	4032793	4034805	hypothetical protein
4009178	4037718	28540	SIGI-HMM	4035233	4035862	hypothetical protein
4009178	4037718	28540	SIGI-HMM	4035859	4036635	hypothetical protein
4009178	4037718	28540	SIGI-HMM	4036693	4037718	hypothetical protein
4042786	4047938	5152	SIGI-HMM	4042786	4043052	hypothetical protein
4042786	4047938	5152	SIGI-HMM	4043325	4043738	hypothetical protein
4042786	4047938	5152	SIGI-HMM	4043895	4044185	hypothetical protein
4042786	4047938	5152	SIGI-HMM	4044182	4044796	hypothetical protein
4042786	4047938	5152	SIGI-HMM	4044808	4045809	hypothetical protein
4042786	4047938	5152	SIGI-HMM	4045811	4047097	IncF plasmid conjugative transfer pilus assembly protein TraB
4042786	4047938	5152	SIGI-HMM	4047183	4047938	hypothetical protein
4059931	4073513	13582	SIGI-HMM	4059140	4059934	hypothetical protein
4059931	4073513	13582	SIGI-HMM	4059931	4060389	hypothetical protein
4059931	4073513	13582	SIGI-HMM	4060482	4061039	hypothetical protein
4059931	4073513	13582	SIGI-HMM	4061087	4062109	GTP pyrophosphokinase (EC 2.7.6.5), (p)ppGpp synthetase I
4059931	4073513	13582	SIGI-HMM	4062181	4062615	hypothetical protein
4059931	4073513	13582	SIGI-HMM	4062615	4062800	hypothetical protein
4059931	4073513	13582	SIGI-HMM	4063085	4063453	hypothetical protein
4059931	4073513	13582	SIGI-HMM	4063491	4063796	hypothetical protein
4059931	4073513	13582	SIGI-HMM	4063827	4065638	hypothetical protein
4059931	4073513	13582	SIGI-HMM	4065724	4066863	hypothetical protein
4059931	4073513	13582	SIGI-HMM	4066883	4070440	hypothetical protein
4059931	4073513	13582	SIGI-HMM	4070679	4071806	hypothetical protein
4059931	4073513	13582	SIGI-HMM	4071803	4072522	hypothetical protein
4059931	4073513	13582	SIGI-HMM	4072509	4073513	hypothetical protein
4084131	4110908	26777	SIGI-HMM	4082786	4084171	DNA polymerase-like protein PA0670
4084131	4110908	26777	SIGI-HMM	4084131	4084775	RecA/RadA recombinase
4084131	4110908	26777	SIGI-HMM	4084803	4085444	putative prophage repressor
4084131	4110908	26777	SIGI-HMM	4085743	4086039	Toxin mRNA interferase YgiU
4084131	4110908	26777	SIGI-HMM	4086042	4086443	Antitoxin YgiT
4084131	4110908	26777	SIGI-HMM	4086455	4086805	hypothetical protein
4084131	4110908	26777	SIGI-HMM	4087153	4087521	hypothetical protein
4084131	4110908	26777	SIGI-HMM	4087543	4088667	hypothetical protein
4084131	4110908	26777	SIGI-HMM	4088710	4091814	Transposase
4084131	4110908	26777	SIGI-HMM	4092093	4093112	Glycosyltransferase
4084131	4110908	26777	SIGI-HMM	4093109	4094824	Undecaprenyl phosphate-alpha-4-amino-4-deoxy-L-arabinose arabinosyl transferase (EC 2.4.2.43) @ Poly
4084131	4110908	26777	SIGI-HMM	4094867	4096339	Efflux transport system, outer membrane factor (OMF) lipoprotein
4084131	4110908	26777	SIGI-HMM	4096336	4097388	hypothetical protein
4084131	4110908	26777	SIGI-HMM	4097385	4100519	czcABC family efflux RND transporter, transmembrane protein
4084131	4110908	26777	SIGI-HMM	4100525	4101205	Two-component transcriptional response regulator, OmpR family
4084131	4110908	26777	SIGI-HMM	4101195	4102439	hypothetical protein
4084131	4110908	26777	SIGI-HMM	4102524	4103705	Uncharacterized MFS-type transporter
4084131	4110908	26777	SIGI-HMM	4103795	4104196	hypothetical protein
4084131	4110908	26777	SIGI-HMM	4104554	4107547	Mobile element protein
4084131	4110908	26777	SIGI-HMM	4107845	4109707	Putative high-affinity iron permease
4084131	4110908	26777	SIGI-HMM	4109704	4110327	Cobalt/zinc/cadmium resistance protein CzcD
4084131	4110908	26777	SIGI-HMM	4110324	4110908	Undecaprenyl-diphosphatase BcrC (EC 3.6.1.27), conveys bacitracin resistance
4129824	4134135	4311	SIGI-HMM	4129824	4130153	hypothetical protein
4129824	4134135	4311	SIGI-HMM	4130265	4130573	hypothetical protein
4129824	4134135	4311	SIGI-HMM	4130570	4131733	phage integrase
4129824	4134135	4311	SIGI-HMM	4131901	4132884	hypothetical protein
4129824	4134135	4311	SIGI-HMM	4132978	4133964	hypothetical protein
4129824	4134135	4311	SIGI-HMM	4133983	4134135	hypothetical protein
4152134	4169871	17737	SIGI-HMM	4152134	4152364	hypothetical protein
4152134	4169871	17737	SIGI-HMM	4152424	4153686	hypothetical protein
4152134	4169871	17737	SIGI-HMM	4153971	4155851	hypothetical protein
4152134	4169871	17737	SIGI-HMM	4155864	4156883	hypothetical protein
4152134	4169871	17737	SIGI-HMM	4157112	4157768	hypothetical protein
4152134	4169871	17737	SIGI-HMM	4157768	4158865	hypothetical protein
4152134	4169871	17737	SIGI-HMM	4158928	4159785	hypothetical protein
4152134	4169871	17737	SIGI-HMM	4160042	4161670	hypothetical protein
4152134	4169871	17737	SIGI-HMM	4161775	4162431	hypothetical protein
4152134	4169871	17737	SIGI-HMM	4162516	4163175	hypothetical protein
4152134	4169871	17737	SIGI-HMM	4163360	4163638	hypothetical protein
4152134	4169871	17737	SIGI-HMM	4163950	4164231	hypothetical protein
4152134	4169871	17737	SIGI-HMM	4164297	4164518	hypothetical protein
4152134	4169871	17737	SIGI-HMM	4164667	4165185	hypothetical protein
4152134	4169871	17737	SIGI-HMM	4165443	4166786	hypothetical protein
4152134	4169871	17737	SIGI-HMM	4166912	4167838	hypothetical protein
4152134	4169871	17737	SIGI-HMM	4167841	4168749	hypothetical protein
4152134	4169871	17737	SIGI-HMM	4168836	4169447	hypothetical protein
4152134	4169871	17737	SIGI-HMM	4169698	4169871	hypothetical protein
4184879	4189830	4951	SIGI-HMM	4184879	4185028	hypothetical protein
4184879	4189830	4951	SIGI-HMM	4185102	4185692	Single-stranded DNA-binding protein
4184879	4189830	4951	SIGI-HMM	4185945	4186754	hypothetical protein
4184879	4189830	4951	SIGI-HMM	4186754	4187374	hypothetical protein
4184879	4189830	4951	SIGI-HMM	4187371	4188126	hypothetical protein
4184879	4189830	4951	SIGI-HMM	4188107	4189426	hypothetical protein
4184879	4189830	4951	SIGI-HMM	4189429	4189830	hypothetical protein
4184879	4189830	4951	SIGI-HMM	4189827	4190399	hypothetical protein
