# Supplementary material for: Genomic Features and Pervasive Negative Selection in Rhodanobacter Strains Isolated from Nitrate and Heavy Metal Contaminated Aquifer
Source: Microbiol Spectr. 2022 Feb 2;10(1):e02591-21. doi: 10.1128/spectrum.02591-21 (PMC8809349; doi:10.1128/spectrum.02591-21)
Supplement: SUPPLEMENTAL FILE 3 — Supplemental material. Download SPECTRUM02591-21_Supp_3_seq4.xlsx, XLSX file, 0.03 MB [file spectrum02591-21_supp_3_seq4.xlsx]

## Sheet: DSM24678
start position	end position	number of motifs	methylation frequency	group sequence	location	annotation
876	876	1	0.688	ATCCCCGGCTC	ORF	Phosphoglycolate phosphatase (EC 3.1.3.18)
438124	438124	1	0.76	CCACCCGGGTG	promoter	SSU rRNA ## 16S rRNA, small subunit ribosomal RNA
1477	1477	1	0.571	CCTTACGGCCA	ORF	hypothetical protein
1664770	1664770	1	0.686	AGGCCCGGGAA	promoter	O-antigen export system permease protein RfbD
170091	170091	1	0.778	CCACCCGGGTA	ORF	SSU rRNA ## 16S rRNA, small subunit ribosomal RNA
1251563	1251563	1	0.556	CTTCCCGGAGA	promoter	Phosphoribosylformylglycinamidine synthase, synthetase subunit (EC 6.3.5.3) / Phosphoribosylformylglycinamidine synthase, glutamine amidotransferase subunit (EC 6.3.5.3)
190354	190354	1	0.824	GTGGCCGCATG	ORF	LSU ribosomal protein L34p
200609	200609	1	0.618	TTTCACGGGTT	ORF	FIG015547: peptidase, M16 family / FIG015287: Zinc protease
400936	400936	1	0.702	CAACCCGGTCA	ORF	hypothetical protein
479975	479975	1	0.712	AACTCCGTGAA	ORF	Sulfatase
595687	595687	1	0.704	TCATCCGGGCA	ORF	Protoporphyrinogen IX oxidase, aerobic, HemY (EC 1.3.3.4)
615408	615410	2	0.535	AAAGCCGCGTGAG	ORF	Transcriptional regulator, LysR family
929350	929350	1	0.965	CTTCCCGGGAA	ORF	3-oxoacyl-[acyl-carrier-protein] synthase-like protein Pden_1243
1104163	1104163	1	0.74	CTTCCCGGAGG	ORF	Inner membrane protein YbiR, putative anion permease
2503256	2503256	1	0.557	TGCTCCGGAGA	promoter	NADH-ubiquinone oxidoreductase chain G (EC 1.6.5.3)
1116219	1116219	1	0.521	CCACCCGGTGA	ORF	Protein QmcA (possibly involved in integral membrane quality control)
3179024	3179024	1	0.547	TCTTCCGGGGA	promoter	TonB-dependent receptor
1211346	1211346	1	0.694	ACTTCCGGGTA	ORF	hypothetical protein
1238503	1238503	1	0.522	CACCACGGGAA	ORF	Ubiquinol-cytochrome C reductase iron-sulfur subunit (EC 1.10.2.2)
1370487	1370487	1	0.542	TTCAACGGAAA	ORF	DNA-3-methyladenine glycosylase (EC 3.2.2.20)
1395338	1395338	1	0.63	TCTTCCGGACA	ORF	hypothetical protein
1657784	1657784	1	0.503	ATTTCCGACTG	ORF	FIG00449916: hypothetical protein
1668776	1668776	1	0.756	CACTCCGGATG	ORF	Mobile element protein
1894123	1894123	1	0.528	AGGTCCGGAAT	ORF	Propionate--CoA ligase (EC 6.2.1.17)
3430630	3430630	1	0.545	CTGACCGGGCT	promoter	hypothetical protein
2001206	2001206	1	0.521	CAGCCCGAGCA	ORF	putative membrane protein
761559	761559	1	0.538	TCTACCGGGGC	promoter	Ubiquinone biosynthesis hydroxylase, UbiH/UbiF/VisC/COQ6 family
2422830	2422830	1	0.5	CTGGCCGGAAA	promoter	Uncharacterized MFS-type transporter
2022885	2022885	1	0.823	CTCTCCGGGAA	ORF	Fumarate hydratase class II (EC 4.2.1.2)
2027884	2027884	1	0.604	CCTTCCGGAGT	ORF	hypothetical protein
3387703	3387703	1	0.773	CTGGCCGTAAG	promoter	3-methyl-2-oxobutanoate hydroxymethyltransferase (EC 2.1.2.11)
2096077	2096077	1	0.603	CATTCCGGAAG	ORF	DNA-cytosine methyltransferase (EC 2.1.1.37)
2136911	2136911	1	0.732	AGGACCGCAAG	ORF	Glutamate-1-semialdehyde 2,1-aminomutase (EC 5.4.3.8)
2359132	2359132	1	0.802	ATTTCCGGATT	ORF	Acriflavin resistance protein
2921788	2921788	1	0.55	TCTCCCGGAAT	promoter	hypothetical protein
2447504	2447504	1	0.598	ATTTCCGGGTG	ORF	Putative tail protein (ACLAME 1)
2589499	2589499	1	0.609	CCACCCGGAGG	ORF	Lysine/cadaverine antiporter membrane protein CadB
2596686	2596686	1	0.519	CCACCCGGTCC	ORF	Bactoprenol glucosyl transferase
2632313	2632313	1	0.589	CTTTGCGGAAA	ORF	Oxidoreductase, aldo/keto reductase family
1453888	1453888	1	0.611	CACTCCGGTTA	promoter	Long chain acyl-CoA dehydrogenase [fadN-fadA-fadE operon] (EC 1.3.8.8)
2652566	2652566	1	0.621	AGGGCCGGAAA	ORF	Type IV fimbrial biogenesis protein PilY1
3278832	3278832	1	0.506	GCAACCGGGTA	ORF	hypothetical protein
3468516	3468516	1	0.636	AGATTCGCCAC	ORF	Adenylate cyclase
3571172	3571172	1	0.758	TCTTGCGGAAA	ORF	FIG032621: Hydrolase, alpha/beta hydrolase fold family
1983082	1983082	1	0.512	CATGCCGTATG	promoter	Heat shock protein 60 kDa family chaperone GroEL
3594027	3594027	1	0.724	GAACCCGGGAA	ORF	Lead, cadmium, zinc and mercury transporting ATPase (EC 3.6.3.3) (EC 3.6.3.5); Copper-translocating P-type ATPase (EC 3.6.3.4)
535273	535273	1	0.569	CACTCCGGTGT	promoter	hypothetical protein
3476677	3476677	1	0.521	ATCTACGTAAG	promoter	Succinate dehydrogenase flavoprotein subunit (EC 1.3.5.1)
1387219	1387219	1	0.958	TCTTCCGGAAA	promoter	Na(+) H(+) antiporter subunit A / Na(+) H(+) antiporter subunit B
3758584	3758584	1	0.603	GCTTCCGGGTC	ORF	UPF0118 membrane protein SMc00793
3814646	3814646	1	0.551	TCCTCCGGATG	ORF	Ribosome-associated heat shock protein implicated in the recycling of the 50S subunit (S4 paralog)
3847352	3847352	1	0.787	CCCTCCGGGAG	ORF	Flagellar L-ring protein FlgH

## Sheet: FW104-10F02
start position	end position	number of motifs	methylation frequency	group sequence	location	annotation
4224	4224	1	0.571	CTGGCCGTAAG	promoter	Fumarate hydratase class II (EC 4.2.1.2)
101396	101396	1	0.5	TTCCACGGATG	ORF	hypothetical protein
145743	145743	1	0.818	TCTCCCGGAGG	ORF	hypothetical protein
178449	178449	1	0.581	CCATCCGGAGG	ORF	ATP-dependent Clp protease ATP-binding subunit ClpA
233555	233555	1	0.527	TGACCCGGAAG	promoter	FecA-like outer membrane receptor in lasso peptide gene cluster
378948	378948	1	0.517	CATTCCGGATG	ORF	twitching motility protein PilH
397336	397336	1	0.731	TTTCCCGGGTT	ORF	hypothetical protein
420191	420191	1	0.795	ATTTCCGCAAG	ORF	FecA-like outer membrane receptor in lasso peptide gene cluster
425705	425705	1	0.529	ATGGTCGTGAA	ORF	hypothetical protein
527300	527300	1	0.513	ACTTACGTAGA	ORF	COG0398: uncharacterized membrane protein / PF00070 family, FAD-dependent NAD(P)-disulphide oxidoreductase
573279	573279	1	0.525	CAGCCCGGTCA	ORF	Phosphoribosylformylglycinamidine synthase, synthetase subunit (EC 6.3.5.3) / Phosphoribosylformylglycinamidine synthase, glutamine amidotransferase subunit (EC 6.3.5.3)
616190	616190	1	0.7	CCTTACGGCCA	ORF	Lysine/cadaverine antiporter membrane protein CadB
617302	617302	1	0.654	GTACCCGGAGG	ORF	Penicillin-insensitive transglycosylase (EC 2.4.2.-) & transpeptidase PBP-1C
794534	794534	1	0.55	ATTGCCGTGGC	ORF	ABC transporter, substrate-binding protein (cluster 8, B12/iron complex)
827994	827994	1	0.529	ACATACGGGAA	ORF	Porphobilinogen synthase (EC 4.2.1.24)
918059	918059	1	0.5	CTTCCCGGCCA	intergenic	LSU rRNA ## 23S rRNA, large subunit ribosomal RNA
1022990	1022990	1	0.611	CAACCCGGTCA	ORF	Electron transfer flavoprotein, beta subunit
1060178	1060178	1	0.65	CCACCCGGGTG	ORF	ABC transporter, permease protein 2 (cluster 1, maltose/g3p/polyamine/iron)
1102017	1102017	1	0.581	AACTCCGTGAA	ORF	Pyruvate:Oxaloacetate transcarboxylase domain protein
1157201	1157201	1	0.561	CACTCCGGTGT	promoter	alpha-galactosidase (EC 3.2.1.22)
1209266	1209266	1	0.5	GATTCCGTTGA	ORF	Respiratory nitrate reductase gamma chain (EC 1.7.99.4)
1254325	1254325	1	0.514	ATCTACGACAA	promoter	Type I restriction-modification system, DNA-methyltransferase subunit M (EC 2.1.1.72)
1474718	1474718	1	0.58	CTGCCCGGATT	ORF	hypothetical protein
1545605	1545605	1	0.933	CTTCCCGGGAA	ORF	hypothetical protein
1729710	1729710	1	0.522	CTTCCCGGAGG	ORF	DNA gyrase subunit B (EC 5.99.1.3)
1829522	1829522	1	0.686	ACTTCCGGGTA	ORF	hypothetical protein
1934959	1934963	2	0.514	TCCTCCGGCCGGAAG	ORF	Aromatic-amino-acid aminotransferase (EC 2.6.1.57)
1952085	1952085	1	0.5	CTCCCCGGAGG	ORF	Type IV fimbrial biogenesis protein PilX
1964076	1964076	1	0.568	AGTCACGAGAA	promoter	Chromosome partition protein smc
1983881	1983881	1	0.688	CCTTCCGCAAA	ORF	Cardiolipin synthase (EC 2.7.8.-) phosphatidylethanolamine-utilizing, bacterial type ClsC
2026830	2026830	1	0.525	CTGTCCGGAGT	ORF	Inner membrane protein YbiR, putative anion permease
2098782	2098782	1	0.5	AGACCCGGAAG	ORF	SSU rRNA ## 16S rRNA, small subunit ribosomal RNA
2125537	2125537	1	0.647	CTTCACGACAT	ORF	Glutamine synthetase adenylyl-L-tyrosine phosphorylase (EC 2.7.7.89) / Glutamate-ammonia-ligase adenylyltransferase (EC 2.7.7.42)
2186970	2186970	1	0.871	CTTTCCGGGCA	ORF	Sigma-fimbriae chaperone protein
2267987	2267987	1	0.5	CACTCCGGATG	ORF	Lead, cadmium, zinc and mercury transporting ATPase (EC 3.6.3.3) (EC 3.6.3.5); Copper-translocating P-type ATPase (EC 3.6.3.4)
2347401	2347401	1	0.6	CTGCCCGGGTG	ORF	Type IV pilin PilA
2526359	2526359	1	0.517	ATTTCCGCCAG	ORF	Ubiquinol-cytochrome C reductase, cytochrome B subunit (EC 1.10.2.2)
2558365	2558365	1	0.508	ATTTCCGTGAA	ORF	Flagellar P-ring protein FlgI
2570010	2570010	1	0.769	CTCTCCGGGAA	ORF	Filamentation induced by cAMP protein Fic
2579734	2579734	1	0.51	CCACCCGATCC	ORF	Cobalt/zinc/cadmium resistance protein CzcD
2686522	2686522	1	0.625	AGGACCGCAAG	ORF	Ketol-acid reductoisomerase (NADP(+)) (EC 1.1.1.86)
2858379	2858379	1	0.514	CTTCACGACAT	ORF	LSU rRNA ## 23S rRNA, large subunit ribosomal RNA
2909427	2909427	1	0.583	ATTTCCGGATT	ORF	Flagellar basal-body rod protein FlgC
2973135	2973135	1	0.805	CTGGCCGGAAA	promoter	DNA-directed RNA polymerase beta subunit (EC 2.7.7.6)
2978407	2978407	1	0.529	AGTTGCGGATG	ORF	Nitric-oxide reductase (EC 1.7.99.7), quinol-dependent
2997808	2997808	1	0.541	ATTTCCGGGTG	ORF	hypothetical protein
3151017	3151017	1	0.588	GTTGGCGGAAG	ORF	Acyl-CoA dehydrogenase
3448134	3448134	1	0.512	CATCCCGGGCC	promoter	Iron-sulfur cluster assembly iron binding protein IscA
3479511	3479511	1	0.886	TCTCCCGGAAG	ORF	Type I restriction-modification system, restriction subunit R (EC 3.1.21.3)
3575535	3575535	1	0.706	GGACCCGGGTA	ORF	AmpG permease
3619355	3619355	1	0.512	CCACCCGGACA	ORF	regulatory protein
3666321	3666321	1	0.576	GTGGCCGGAAG	ORF	hypothetical protein
3671083	3671083	1	0.676	CTTCACGGCCC	promoter	ATPase component of general energizing module of ECF transporters
3711035	3711035	1	0.649	TCATTCGGGCC	ORF	hexosyltransferase
3728581	3728581	1	0.566	TCTTCCGGGGA	promoter	Protoporphyrinogen IX oxidase, aerobic, HemY (EC 1.3.3.4)
3892779	3892779	1	0.535	TGTTCCGGGTC	ORF	NADH pyrophosphatase (EC 3.6.1.22), decaps 5'-NAD modified RNA
3901663	3901663	1	0.787	TTTTCCGGAGA	ORF	DNA double-strand break repair protein Mre11
3907667	3907667	1	0.623	AGCCACGTGAA	ORF	M. jannaschii predicted coding region MJ1233
3941583	3941583	1	0.562	CTTGTCGCAAG	promoter	hypothetical protein

## Sheet: FW104-R3
start	end	number of motifs	methylation frequency	group sequence	location	annotation
1472	1472	1	0.523	CCTTACGGCCA	ORF	Dihydrolipoamide acetyltransferase component of pyruvate dehydrogenase complex (EC 2.3.1.12)
2583	2583	1	0.516	GTACCCGGAGG	ORF	Bacterioferritin-associated ferredoxin
23229	23229	1	0.586	ACTTGCGACAA	ORF	hypothetical protein
63149	63149	1	0.653	CTCTCCGGAAA	ORF	hypothetical protein
153996	153996	1	0.541	TTTTCCGGCCC	ORF	23S rRNA (uracil(1939)-C(5))-methyltransferase (EC 2.1.1.190)
236231	236231	1	0.508	CTCCCCGGAAG	promoter	RelE-like translational repressor toxin
253777	253777	1	0.648	TGGCCCGAATG	ORF	DNA mismatch repair protein MutS
293729	293729	1	0.58	AGGGCCGTGAA	promoter	Histidine kinase/response regulator hybrid protein
298491	298491	1	0.571	CCTTCCGGCCA	ORF	Histamine dehydrogenase
389277	389277	1	0.548	CTACCCGGGTC	ORF	Lasso peptide isopeptidase AtxE family, specific for knotted structure
484543	484543	1	0.515	GTTCCCGCAAT	promoter	Chromosomal replication initiator protein DnaA
485301	485301	1	0.871	CCTTCCGGGAG	promoter	hypothetical protein
516678	516678	1	0.5	TGGCCCGGGAT	ORF	Dihydrolipoamide dehydrogenase of pyruvate dehydrogenase complex (EC 1.8.1.4)
911220	911220	1	0.635	ATCTCCGGAGC	ORF	Nicotinate phosphoribosyltransferase (EC 6.3.4.21)
967005	967005	1	0.5	TCACCCGGAAA	ORF	Serine protease
991678	991678	1	0.709	CTTTCCGGCCA	ORF	Sigma-fimbriae usher protein
1055386	1055386	1	0.618	CAATCCGGAAA	ORF	repeat region
1106434	1106434	1	0.547	TATGTCGTGAA	ORF	hypothetical protein
1238074	1238074	1	0.5	CCTGTCGGAAA	ORF	Na(+) H(+) antiporter subunit D
1278291	1278291	1	0.794	TCTTGCGGTCC	promoter	Diaminopimelate epimerase (EC 5.1.1.7)
1367968	1367968	1	0.541	CACCCCGGGAA	ORF	3-isopropylmalate dehydrogenase (EC 1.1.1.85)
1394802	1394802	1	0.737	CTTCCCGGAGA	ORF	Type I restriction-modification system, specificity subunit S (EC 3.1.21.3)
1575211	1575211	1	0.556	AGTGGCGCTAT	promoter	Cell division protein BolA
1617411	1617411	1	0.571	CCACCCGGGCA	ORF	Transposase and inactivated derivatives
1696825	1696825	1	0.639	CCATCCGGAGT	ORF	N4-(beta-N-acetylglucosaminyl)-L-asparaginase, putative
1700831	1700831	1	0.75	CTTCCCGGGCC	promoter	Flagellar hook-associated protein FlgK
1777842	1777842	1	0.935	TTGCCCGGAAA	ORF	Glycosyltransferase
1839275	1839275	1	0.568	TATGTCGTGAA	ORF	hypothetical protein
1931613	1931613	1	0.525	TTTTCCGGAGT	ORF	Low molecular weight protein tyrosine phosphatase (EC 3.1.3.48)
1980934	1980934	1	0.776	TTTTGCGGAAG	ORF	Flagellar protein FliJ
2000739	2000739	1	0.571	CTTCTCGTGAC	ORF	Site-specific tyrosine recombinase XerD
2029852	2029856	2	0.636	CCTTCCGGCCGGAGG	ORF	pilus assembly protein
2095082	2095082	1	0.605	ATCTCCGGGAA	ORF	hypothetical protein
2135293	2135293	1	0.797	CTACCCGGAAG	ORF	Nucleoside triphosphate pyrophosphohydrolase MazG (EC 3.6.1.8)
2396792	2396792	1	0.538	TCACCCGGGTA	promoter	SSU rRNA ## 16S rRNA, small subunit ribosomal RNA
2419211	2419211	1	0.938	ATTCCCGGGAA	ORF	Predicted aminopeptidases
2590121	2590121	1	0.516	GTGCCCGGAAG	ORF	Oxidoreductase
2807612	2807612	1	0.546	CACACCGGAGT	ORF	Transposase and inactivated derivatives
2862796	2862796	1	0.5	CTTCACGGAGT	ORF	hypothetical protein
2904635	2904635	1	0.645	TCACCCGGGTG	ORF	DNA/RNA helicases, SNF2 family
2941823	2941823	1	0.796	TTGACCGGGTT	ORF	Nitrate/nitrite transporter NarK/U 1
3117669	3117669	1	0.523	CTGGCCGGATG	ORF	Glutathione S-transferase (EC 2.5.1.18)
3136819	3136819	1	0.529	ATTCCCGTATG	ORF	Succinate dehydrogenase cytochrome b-556 subunit
3170279	3170279	1	0.507	AGCCACGGCAA	ORF	Heat shock protein HtpX / FIG017973: domain of unknown function
3222611	3222611	1	0.5	GGCCCCGGAAA	ORF	Rubredoxin
3348379	3348379	1	0.507	CCTTGCGGTTA	ORF	hypothetical protein
3348615	3348615	1	0.761	CTGGCCGTAAG	ORF	Glutamine--fructose-6-phosphate aminotransferase [isomerizing] (EC 2.6.1.16)
3391526	3391526	1	0.662	CTGACCGGGCT	ORF	Sensor histidine kinase PhoQ (EC 2.7.13.3)
3437505	3437505	1	0.525	ATCTACGTAAG	intergenic	hypothetical protein
3544614	3544614	1	0.753	TCTTGCGGAAA	ORF	Uncharacterized protein RSP_3230
3567469	3567469	1	0.611	GAACCCGGGAA	ORF	Malonyl-[acyl-carrier protein] O-methyltransferase (EC 2.1.1.197)
3671512	3671512	1	0.5	CTTCCCGGGCA	intergenic	LSU rRNA ## 23S rRNA, large subunit ribosomal RNA
3676348	3676348	1	0.651	CTGCCCGGAGG	ORF	DNA double-strand break repair Rad50 ATPase
3786359	3786359	1	0.556	TCCTCCGGATG	intergenic	tRNA-specific 2-thiouridylase MnmA (EC 2.8.1.13)
3798844	3798844	1	0.579	TGTTCCGGGAA	ORF	hypothetical protein
3819065	3819065	1	0.807	CCCTCCGGGAG	ORF	hypothetical protein
3863414	3863414	1	0.558	CCATCCGTGGA	ORF	Dihydroorotase (EC 3.5.2.3)

## Sheet: FW104-R5
start position	end position	number of motifs	methylation frequency	group sequence	location	annotation
1473	1473	1	0.706	CCTTACGGCCA	ORF	Acriflavin resistance protein
23225	23225	1	0.543	ACTTGCGACAA	ORF	Alpha-2-macroglobulin
39462	39462	1	0.55	CTTCACGGAAG	ORF	Sigma factor, ECF subfamily
57140	57140	1	0.534	TTTCACGTGGC	ORF	tRNA-Asp-GTC
63144	63144	1	0.73	CTCTCCGGAAA	ORF	pilus assembly protein
72028	72028	1	0.583	AGACCCGGAAC	ORF	hypothetical protein
128403	128403	1	0.66	CCTCACGGCAC	ORF	Transposase and inactivated derivatives
153623	153623	1	0.518	TTTTCCGGCCC	ORF	Integrase, catalytic region
235858	235858	1	0.657	CTCCCCGGAAG	promoter	Transcriptional regulator, MerR family
248549	248549	1	0.579	TCTCCCGGAGG	ORF	Pyrroloquinoline quinone (Coenzyme PQQ) biosynthesis protein C
279872	279872	1	0.535	ATTCCCGAGAT	ORF	Succinate dehydrogenase cytochrome b-556 subunit
298111	298111	1	0.556	CCTTCCGGCCA	ORF	DNA double-strand break repair Rad50 ATPase
388897	388897	1	0.905	CTACCCGGGTC	ORF	Putative transmembrane protein
484163	484163	1	0.545	GTTCCCGCAAT	promoter	Sigma-fimbriae usher protein
484921	484921	1	0.791	CCTTCCGGGAG	promoter	Heat shock protein HtpX / FIG017973: domain of unknown function
604809	604809	1	0.526	GGACCCGGGTG	promoter	FecA-like outer membrane receptor in lasso peptide gene cluster
989645	989645	1	0.776	CTTTCCGGCCA	ORF	23S rRNA (uracil(1939)-C(5))-methyltransferase (EC 2.1.1.190)
1053353	1053353	1	0.707	CAATCCGGAAA	ORF	Transketolase (EC 2.2.1.1)
1276247	1276247	1	0.79	TCTTGCGGTCC	promoter	Outer membrane factor (OMF) lipoprotein associated wth EmrAB-OMF efflux system
1365745	1365745	1	0.604	CACCCCGGGAA	ORF	hypothetical protein
1392578	1392578	1	0.692	CTTCCCGGAGA	ORF	DNA mismatch repair protein MutS
1515229	1515236	2	0.526	CTTCACGGGATTCGGGAT	ORF	DNA-directed RNA polymerase alpha subunit (EC 2.7.7.6)
1572971	1572971	1	0.508	AGTGGCGCTAT	ORF	Cold shock protein of CSP family
1615172	1615172	1	0.59	CCACCCGGGCA	ORF	Arsenic resistance protein ArsH
1646395	1646395	1	0.535	CATCCCGGAGG	promoter	Dihydrolipoamide dehydrogenase of pyruvate dehydrogenase complex (EC 1.8.1.4)
1694580	1694580	1	0.619	CCATCCGGAGT	ORF	Glycerophosphoryl diester phosphodiesterase (EC 3.1.4.46) periplasmic (secreted in GramPositives)
1698586	1698586	1	0.771	CTTCCCGGGCC	promoter	Rhodanese domain protein UPF0176, Betaproteobacterial subgroup
1775593	1775593	1	0.797	TTGCCCGGAAA	ORF	hypothetical protein
1832064	1832064	1	0.65	CATCTCGTGAA	ORF	CzcABC family efflux RND transporter, transmembrane protein
1843121	1843121	1	0.5	ACACCCGGAAG	ORF	hypothetical protein
1849640	1849640	1	0.54	TTTGGCGGAAG	ORF	Chromosome partition protein smc
1965874	1965874	1	0.581	CACTCCGGACA	ORF	Dihydroorotase (EC 3.5.2.3)
2008822	2008822	1	0.721	TTTTGCGGAAG	ORF	hypothetical protein
2028625	2028625	1	0.507	CTTCTCGTGAC	ORF	RND efflux system, membrane fusion protein
2057738	2057742	2	0.524	CCTTCCGGCCGGAGG	ORF	hypothetical protein
2163178	2163178	1	0.764	CTACCCGGAAG	ORF	PhnB protein
2262988	2262988	1	0.529	CCCTCCGGGAA	promoter	DNA/RNA helicases, SNF2 family
2402048	2402048	1	0.504	ATCACCGCATG	promoter	Domain of unknown function / ABC transporter, substrate-binding protein (cluster 1, maltose/g3p/polyamine/iron)
2414790	2414790	1	0.55	TCACCCGGGTA	promoter	Lasso peptide isopeptidase AtxE family, specific for knotted structure
2421147	2421147	1	0.632	TCACCCGGGCC	ORF	Bacterioferritin-associated ferredoxin
2437208	2437208	1	1	ATTCCCGGGAA	ORF	Nudix-like NDP and NTP phosphohydrolase NudJ
2697768	2697768	1	0.529	TCACACGACCC	ORF	Na(+) H(+) antiporter subunit D
2725646	2725646	1	0.53	CTTGTCGTAGA	ORF	hypothetical protein
2769880	2769880	1	0.729	TCACACGGTTA	promoter	Probable NreB protein
2822777	2822777	1	0.559	CACACCGGAGT	ORF	DNA polymerase III beta subunit (EC 2.7.7.7)
2830502	2830507	2	0.5	GTGGTCGGCCCGGAGG	ORF	response regulator receiver modulated CheB methylesterase( EC:3.1.1.61 )
2850754	2850754	1	0.512	CCTTCCGGAGC	ORF	TonB-dependent siderophore receptor
2877960	2877960	1	0.583	CTTCACGGAGT	ORF	Flagellar hook-associated protein FlgK
2919805	2919805	1	0.851	TCACCCGGGTG	ORF	Type IV pilus biogenesis protein PilQ
2956992	2956992	1	0.7	TTGACCGGGTT	ORF	hypothetical protein
3132838	3132838	1	0.507	CTGGCCGGATG	ORF	RelE-like translational repressor toxin
3195295	3195295	1	0.667	CTACCCGGGTG	ORF	SSU rRNA ## 16S rRNA, small subunit ribosomal RNA
3363781	3363781	1	0.786	CTGGCCGTAAG	ORF	hypothetical protein
3406691	3406691	1	0.59	CTGACCGGGCT	ORF	LSU ribosomal protein L1p (L10Ae)
3453860	3453860	1	0.536	ATCTACGTAAG	promoter	WD40 domain protein beta Propeller
3559683	3559683	1	0.818	TCTTGCGGAAA	ORF	Histamine dehydrogenase
3582539	3582539	1	0.711	GAACCCGGGAA	ORF	Acetolactate synthase large subunit (EC 2.2.1.6)
3600927	3600927	1	0.533	TCATCCGGAAT	ORF	repeat region
3642632	3642632	1	0.517	ATGCCCGGGTG	ORF	Site-specific tyrosine recombinase XerD
3691416	3691416	1	0.509	CTGCCCGGAGG	ORF	Cytochrome c heme lyase subunit CcmF
3746321	3746321	1	0.533	GCTTCCGGGTC	ORF	Uncharacterized protein RSP_3230
3801426	3801426	1	0.705	TCCTCCGGATG	promoter	hypothetical protein
3834131	3834131	1	0.754	CCCTCCGGGAG	ORF	Glutathione S-transferase (EC 2.5.1.18)
