# Supplementary material for: Genomic Features and Pervasive Negative Selection in Rhodanobacter Strains Isolated from Nitrate and Heavy Metal Contaminated Aquifer
Source: Microbiol Spectr. 2022 Feb 2;10(1):e02591-21. doi: 10.1128/spectrum.02591-21 (PMC8809349; doi:10.1128/spectrum.02591-21)
Supplement: SUPPLEMENTAL FILE 4 — Supplemental material. Download SPECTRUM02591-21_Supp_4_seq5.xlsx, XLSX file, 0.2 MB [file spectrum02591-21_supp_4_seq5.xlsx]

## Sheet: DSM24678
Site	Sequence	Frequency	Strand	Type	ORF start position	ORF end position	Annotated function
7828	AGGCGATCGAC	0.936508	+	ORF	6731	7996	TPR domain protein, putative component of TonB system
9243	GCGCGATCTTG	0.944444	-	intergenic
18208	GCAAGATCACC	0.943925	-	ORF	18524	16584	Acetyl-CoA synthetase (EC 6.2.1.1)
20908	CCGAGATCGCC	0.938776	-	intergenic
22580	CCCCGATCGAC	0.930693	+	ORF	22481	24154	Acetoacetyl-CoA synthetase (EC 6.2.1.16) / Long-chain-fatty-acid--CoA ligase (EC 6.2.1.3)
24828	GCGTGATCACC	0.955056	+	intergenic
26602	CGGCGATCAGA	0.964286	-	ORF	26739	25366	hypothetical protein
27043	CCACGATCAGC	0.927083	+	intergenic
29781	GGCCGATCTTC	0.9	+	Intergenic
32677	ACCCGATCGAT	0.91954	-	intergenic
42957	CGTCGATCGAC	0.91	-	intergenic
44484	TGCCGATCGCG	0.919192	-	intergenic
54175	AGCTGATCGGC	0.9	+	ORF	53591	54214	Phospholipid-binding protein
63022	TGGTGATCTCC	0.950617	+	intergenic
64927	CAGTGATCGCC	0.949495	+	intergenic
68755	TGCAGATCGAG	0.928	-	intergenic
69810	CCTCGATCGAG	0.923077	+	intergenic
78418	ACAAGATCGAC	0.905263	+	intergenic
83229	CGTCGATCGCA	0.943089	+	intergenic
83230	ATGCGATCGAC	0.937984	-	ORF	84512	82869	2-Keto-D-gluconate dehydrogenase (EC 1.1.99.4), membrane-bound, flavoprotein
89867	CGCCGATCAGC	0.945205	-	intergenic
104155	GGCCGATCAGC	0.928571	-	intergenic
120361	CCGCGATCACC	0.92233	-	ORF	120857	118689	Prolyl endopeptidase (EC 3.4.21.26)
123999	CCGCGATCTTG	0.908163	-	intergenic
126645	TGCTGATCGAC	0.9	-	ORF	127294	126434	Thioredoxin-like protein
127011	CGCTGATCGGC	0.915094	-	ORF	127294	126434	Thioredoxin-like protein
131006	CGCTGATCGAG	0.975	-	ORF	132540	130966	Glucose-6-phosphate 1-dehydrogenase (EC 1.1.1.49)
132227	CGCTGATCGGG	0.990991	-	ORF	132540	130966	Glucose-6-phosphate 1-dehydrogenase (EC 1.1.1.49)
137487	GTCAGATCCAT	0.904255	-	ORF	139096	137471	hypothetical protein
148756	GGCCGATCGCC	0.901961	-	intergenic
151782	GCATGATCCGG	0.932203	-	intergenic
157914	CCTCGATCGCG	0.960784	+	intergenic
158124	TGCTGATCGAC	0.918182	+	intergenic
160137	CCCAGATCGAG	0.912621	+	intergenic
164373	GCCTGATCTCT	0.902174	-	Promoter
166188	TGATGATCAGC	0.909091	+	intergenic
168243	GCCCGATCACC	0.9	+	intergenic
170682	TCCTGATCAGC	0.964706	-	ORF	170731	170525	Uncharacterized membrane protein RSP_0589
172686	CTTCGATCACC	0.926316	+	Promoter
176728	ATGCGATCACC	0.918367	-	intergenic
187449	AGGTGATCCGG	1	+	intergenic
189157	GCGCGATCGCC	0.926829	+	intergenic
195101	AGGCGATCGCG	0.923077	+	ORF	193482	195713	beta-glucosidase (EC 3.2.1.21)
195215	CCGCGATCGGC	0.936709	+	ORF	193482	195713	beta-glucosidase (EC 3.2.1.21)
201989	TGCCGATCACC	0.920792	+	ORF	201276	206270	Alpha-2-macroglobulin
209143	TCGCGATCGCG	0.930693	-	intergenic
216003	TGCCGATCGGC	0.902655	+	ORF	215254	216288	hypothetical protein
225829	GGCCGATCAGG	0.907407	+	intergenic
226300	GCCCGATCGCA	0.913978	-	intergenic
231375	GCTCGATCGGC	0.948454	+	intergenic
236686	CGATGATCCTG	0.917526	-	ORF	237158	236496	FIG111991: hypothetical protein
239407	AGTCGATCACT	0.964706	-	intergenic
246114	TGCCGATCGGG	0.929204	-	intergenic
258300	TGCCGATCCAG	0.905263	+	ORF	258211	258744	Phage tail collar domain
268226	TCCTGATCGGT	0.955357	+	ORF	267243	268436	SAM-dependent methyltransferase, MidA
285977	CGGCGATCAGC	0.97561	+	intergenic
288451	TGCCGATCCCG	0.910256	-	Promoter
296061	GCACGATCCGC	0.922078	-	ORF	296137	295940	hypothetical protein
303710	GCCAGATCATC	0.929293	+	ORF	302472	304307	Glutathione-regulated potassium-efflux system protein KefB
314938	GGGCGATCGCG	0.921053	+	intergenic
316071	CGGCGATCGCA	0.942623	+	ORF	315840	316325	hypothetical protein
317957	CCGCGATCAGC	0.930233	-	intergenic
321165	GGAAGATCGAG	0.942857	-	intergenic
321240	TCCCGATCCGG	0.953488	+	ORF	320667	321425	Cytochrome oxidase biogenesis protein Surf1, facilitates heme A insertion
322879	TCTGGATCGCG	0.94	-	intergenic
322884	TCCAGATCGCG	0.931818	+	intergenic
326380	CCGCGATCGCC	0.964286	+	ORF	324764	327418	Mg(2+) transport ATPase, P-type (EC 3.6.3.2)
327167	GCACGATCAGC	0.943182	-	intergenic
330258	GCGAGATCGCG	0.920792	+	intergenic
333402	GCTTGATCTGG	0.957143	-	intergenic
337504	TCTCGATCTGC	0.938272	-	intergenic
345921	CGTCGATCGAC	0.949495	-	intergenic
358898	CCGCGATCCGG	0.949367	-	intergenic
359983	CCTTGATCTTG	0.915493	+	Intergenic
362098	TCCCGATCCCG	0.913043	+	intergenic
373399	GTGGGATCGGT	0.952381	+	intergenic
377731	TGATGATCACC	1	+	intergenic
383808	GCCTGATCATG	0.95	+	intergenic
384210	CCACGATCACC	0.948454	+	ORF	384067	385716	Heat shock protein 60 kDa family chaperone GroEL
390740	GGCCGATCGAG	0.925532	+	intergenic
394506	GGCCGATCGCG	0.945055	+	intergenic
396567	CCTCGATCACC	0.915663	-	intergenic
398392	GGTCGATCGCC	0.923077	-	intergenic
403013	TCCCGATCGGC	0.946809	+	ORF	402027	403292	3-deoxy-D-manno-octulosonic acid transferase (EC 2.4.99.12)(EC 2.4.99.13)
407445	ACGTGATCGAC	0.901408	-	ORF	408040	407024	Zinc-type alcohol dehydrogenase-like protein
415033	AGCCGATCGCG	0.927835	+	intergenic
417950	GTTCGATCTTC	0.989247	+	intergenic
423743	GAGCGATCGCG	0.901786	+	ORF	423087	424508	Two-component transcriptional response regulator, AtoC family
436270	GCGCGATCGCA	0.921053	-	intergenic
439667	CCCCGATCAGC	0.921348	-	intergenic
441958	CGACGATCCGA	0.93	+	ORF	439897	442044	Glycyl-tRNA synthetase beta chain (EC 6.1.1.14)
445152	CATCGATCGCG	0.905882	-	intergenic
446975	TCTCGATCGGC	0.940299	+	intergenic
447033	GGCCGATCTCC	0.913043	-	intergenic
450867	TGGCGATCGAG	0.940299	-	intergenic
478976	CGGCGATCGCC	0.916667	+	intergenic
479926	GCAGGATCGGC	0.924051	+	intergenic
483553	GAGCGATCAGG	0.965517	+	intergenic
487144	GGCAGATCCCA	0.966102	-	intergenic
492395	TTTCGATCTTC	0.950617	-	intergenic
492881	TGGCGATCATC	0.903614	-	intergenic
493586	GGCTGATCGGC	0.908046	-	intergenic
494368	CGGCGATCAGG	0.918605	+	intergenic
496019	TGAAGATCGGC	0.979592	+	intergenic
499869	CGATGATCAGG	0.932584	-	intergenic
500145	ATCCGATCCGG	1	+	Promoter
503141	GCGCGATCACC	0.935484	-	intergenic
503931	GCAAGATCAAA	0.913043	+	Promoter
516710	CGCCGATCACG	0.952381	+	intergenic
516942	TCGTGATCGAC	0.941176	-	ORF	517054	516299	FIG143263: Glycosyl transferase @ Dolichyl-phosphate mannose synthase related protein
518371	TCTCGATCGGC	0.934066	-	ORF	519035	517842	3-oxoacyl-[ACP] synthase (EC 2.3.1.41) FabV like
522679	TGAAGATCTGG	0.908163	+	intergenic
522854	CCTTGATCGCC	0.922078	-	intergenic
530496	TGATGATCGGC	0.903846	+	ORF	529429	530670	CzcABC family efflux RND transporter, membrane fusion protein
534151	GCGCGATCAAC	0.942857	+	ORF	534010	534234	hypothetical protein
536588	TTCCGATCACC	0.944444	+	ORF	534231	537365	Acriflavin resistance protein
539332	CGGTGATCCGC	0.957895	-	intergenic
541495	CAGTGATCCGC	0.918367	-	intergenic
541569	AGGTGATCCGC	0.9	-	intergenic
542009	TCACGATCGGT	0.965116	+	ORF	538508	543604	CRISPR region with repeat gcttcaatgaggccgcagctcttcgctgcggatcac
544823	CCAAGATCACC	0.954545	-	ORF	545862	544141	CRISPR-associated RecB family exonuclease Cas4 / CRISPR-associated protein Cas1
553330	GTCCGATCCCT	0.939394	+	Intergenic
555474	GGCTGATCAGG	0.912088	+	intergenic
562005	GCTCGATCAGC	0.9	-	intergenic
568399	GGGCGATCTCC	0.926829	+	intergenic
571877	GCGCGATCCGG	0.905882	+	intergenic
574644	GCGCGATCGAC	0.948454	+	intergenic
574666	GGTCGATCTCA	0.902778	+	intergenic
576563	CGGCGATCGCG	0.925	-	intergenic
576686	CGTCGATCACG	0.948052	-	intergenic
578388	AGCTGATCAAG	0.941176	+	ORF	577759	580092	General secretion pathway protein D
587411	CGTCGATCATG	0.914894	-	ORF	588652	587267	Leucine aminopeptidase-related protein
589727	CCACGATCGGA	0.902655	+	intergenic
592914	GCGCGATCTCG	0.944444	+	intergenic
595902	CCGCGATCGGC	0.916667	-	intergenic
597682	GGGCGATCGGG	0.945946	+	intergenic
612585	CCACGATCGCC	0.931818	-	intergenic
614509	GGGCGATCAGC	0.917526	-	intergenic
614679	AGCTGATCTGG	0.909091	+	intergenic
615379	TGCCGATCGCC	0.933333	-	intergenic
618510	GCGCGATCGCC	0.912621	+	intergenic
618661	TCACGATCGGC	0.923077	-	intergenic
625570	TCTCGATCAGC	0.93617	+	intergenic
636077	GCATGATCGAC	0.941176	+	ORF	635544	636125	DNA-3-methyladenine glycosylase (EC 3.2.2.20)
650987	CGCCGATCATG	0.947917	+	intergenic
652387	GCACGATCCCG	0.915254	-	Promoter
652651	GGAAGATCCAA	0.923077	+	intergenic
661518	GCCCGATCAGC	0.918919	+	intergenic
662315	GCTCGATCGCG	0.939759	+	intergenic
663030	GGGTGATCTTC	0.909091	-	intergenic
666555	GCACGATCAGC	0.935484	+	intergenic
672637	CTGCGATCGAG	0.916667	-	intergenic
673342	CGTTGATCGCG	0.925926	-	intergenic
677748	GGCCGATCAGT	0.953488	+	intergenic
678783	ACCTGATCGCC	0.947368	-	intergenic
680065	AGCAGATCGGC	0.934211	-	ORF	681911	679881	2',3'-cyclic-nucleotide 2'-phosphodiesterase (EC 3.1.4.16) / 3'-nucleotidase (EC 3.1.3.6)
680725	CCGCGATCGCC	0.907895	-	ORF	681911	679881	2',3'-cyclic-nucleotide 2'-phosphodiesterase (EC 3.1.4.16) / 3'-nucleotidase (EC 3.1.3.6)
686282	CGCCGATCCAC	0.95	+	Promoter
686764	CGATGATCTCG	0.938272	-	intergenic
698966	CTGCGATCCGT	0.961538	+	intergenic
709597	TCCCGATCCGG	0.91358	-	Promoter
711326	ACCCGATCATC	0.94186	+	ORF	709713	712049	Dipeptidyl peptidase IV
726220	AGCCGATCAGC	0.948718	-	intergenic
726991	GCGCGATCACC	0.925926	-	intergenic
727086	GCTCGATCGAG	0.934211	-	intergenic
735690	AACCGATCACG	0.933333	-	intergenic
738031	CGCCGATCACC	0.929412	+	intergenic
748447	TCCCGATCATC	0.983333	+	intergenic
753366	GGAGGATCACT	0.914894	-	ORF	753506	752562	Hydrolase, alpha/beta fold family
755715	CCATGATCGAC	0.958333	+	intergenic
763282	TGCTGATCGGC	0.939759	+	intergenic
765336	CACTGATCTGG	0.92	+	intergenic
773196	GGAAGATCGCG	0.90625	-	intergenic
780493	GCCTGATCGCG	0.906977	-	intergenic
785395	CGCAGATCTTC	0.901235	+	ORF	785282	785785	Protein-export protein SecB (maintains pre-export unfolded state)
787825	TCGAGATCACC	0.902439	+	intergenic
791071	GCAAGATCGAC	0.930233	-	Promoter
820709	TGCCGATCAGC	0.930693	+	intergenic
823432	TGGTGATCATC	0.917647	+	intergenic
828875	TGTCGATCAGC	0.934211	+	intergenic
836764	CGCCGATCCGC	0.974359	+	Promoter
837172	CGGCGATCGCG	0.909091	-	intergenic
842368	TGGCGATCAGC	0.901786	+	intergenic
844563	GCTCGATCTCG	0.923913	-	intergenic
847443	GCATGATCGCC	0.989899	+	Promoter
850351	CGGCGATCAGC	0.934066	+	intergenic
856045	CTTCGATCCGC	0.934211	-	ORF	856815	855283	Tetratricopeptide TPR_4
856198	AGCCGATCGCG	0.958904	+	intergenic
857204	TCCCGATCATC	0.904762	+	ORF	857084	858304	Putative hydroxylase
861658	TGCTGATCAAT	0.959459	-	intergenic
861688	CGCTGATCACC	0.910448	-	intergenic
862170	GTGTGATCGGG	0.909091	+	Intergenic
865400	TGAAGATCCCG	0.903846	+	intergenic
866097	GCTGGATCAGC	0.924242	-	intergenic
869023	TGCCGATCTGG	0.901235	-	intergenic
870765	CGGCGATCAGC	0.90625	-	ORF	871780	870176	Uncharacterized MFS-type transporter
871152	TGCCGATCACC	0.946429	-	ORF	871780	870176	Uncharacterized MFS-type transporter
871269	CGACGATCCTG	0.909091	-	ORF	871780	870176	Uncharacterized MFS-type transporter
871532	CCCCGATCGCG	0.92	-	ORF	871780	870176	Uncharacterized MFS-type transporter
874305	CCCCGATCAGC	0.907216	-	intergenic
879206	GGCCGATCACG	0.942857	+	intergenic
879237	GCCAGATCGAA	0.916667	-	ORF	879523	879107	UspA
879288	ACCTGATCGAC	0.913043	-	ORF	879523	879107	UspA
886500	GCCCGATCTCG	0.925926	+	intergenic
890981	TCCCGATCGAG	0.936842	-	intergenic
895888	CGCCGATCGCC	0.906977	+	ORF	895526	896908	Dihydrolipoamide acetyltransferase component of pyruvate dehydrogenase complex (EC 2.3.1.12)
896479	AGCTGATCCTG	0.938462	+	ORF	895526	896908	Dihydrolipoamide acetyltransferase component of pyruvate dehydrogenase complex (EC 2.3.1.12)
896831	CGTCGATCACC	0.9125	-	intergenic
907447	TCGCGATCTGC	0.916667	-	intergenic
907909	AGCCGATCTTC	0.961538	-	intergenic
924049	GCACGATCTCG	0.918033	+	intergenic
924924	GCATGATCAGC	0.952941	+	intergenic
930337	AGGCGATCGCA	0.952381	+	ORF	929707	932580	TonB-dependent receptor
935362	AGCCGATCACC	0.96	-	Promoter
936075	AGGCGATCGCG	0.945205	+	intergenic
940797	GCGCGATCTGC	0.9	+	intergenic
943621	CGCCGATCGGC	0.905882	-	intergenic
945629	GGGTGATCCTC	0.971831	+	ORF	945453	946856	probable exported protein STY2149
947066	CGGTGATCACC	0.956989	+	ORF	946908	948005	L-alanine-DL-glutamate epimerase (EC 5.1.1.n1)
950284	GCGCGATCCGG	0.933333	-	intergenic
951969	GCCCGATCCCG	0.904762	+	ORF	951635	952054	VapC toxin protein
962376	GCACGATCGGC	0.910256	+	intergenic
965840	CCAAGATCGCC	0.920792	-	intergenic
971799	CCGCGATCAGC	0.949367	+	intergenic
979594	TGCTGATCGGC	0.910256	-	intergenic
979956	ATGCGATCCGT	0.925373	-	intergenic
983575	CGACGATCGGC	0.902913	-	intergenic
985025	GCGTGATCGGC	0.9375	+	intergenic
985816	CCTCGATCGCC	0.902913	+	intergenic
994019	GACCGATCAGC	0.927083	+	intergenic
995557	TGGAGATCGAC	0.904762	+	intergenic
1004269	TGCCGATCACC	0.904762	-	intergenic
1006096	TGTCGATCAGG	0.920792	-	intergenic
1006685	CAGCGATCGAA	0.923077	-	intergenic
1009665	TACCGATCGAT	0.90566	-	Promoter
1012797	GAAAGATCGCC	0.936842	-	intergenic
1016537	ACGTGATCCTG	0.911765	+	intergenic
1019301	AACTGATCGGC	0.906977	-	intergenic
1024212	GCACGATCGCG	0.9	-	intergenic
1024584	CAGCGATCCGG	0.985294	+	intergenic
1027555	CCTCGATCACG	0.923913	+	intergenic
1027789	CGATGATCGAC	0.908163	+	intergenic
1035514	CACCGATCAGG	0.940476	-	intergenic
1046256	GCTGGATCAGG	0.921053	+	intergenic
1068877	CGCCGATCACC	0.921348	+	intergenic
1073839	GGCCGATCGGC	0.930693	-	intergenic
1103806	CCCTGATCGAC	0.903846	+	intergenic
1107016	CCGCGATCGCC	0.910112	-	intergenic
1111557	GGCCGATCGCC	0.911765	-	intergenic
1117085	TCCTGATCGAC	0.903226	+	ORF	1116441	1119182	Protein translocase subunit SecA
1119562	AGTCGATCCGC	0.940299	-	intergenic
1119944	ACGCGATCGAC	0.928571	-	intergenic
1121851	GCGCGATCGCG	0.944444	+	Intergenic
1123776	TGCTGATCTGG	0.904255	+	intergenic
1137684	CCACGATCGGC	0.950617	-	intergenic
1141373	CCACGATCGGC	0.933333	-	intergenic
1145470	CCTCGATCCGC	0.915789	+	intergenic
1152269	ACGCGATCGGC	0.9	+	ORF	1148973	1153130	hypothetical protein
1152440	CGCTGATCGCA	0.95	+	ORF	1148973	1153130	hypothetical protein
1154677	CGCCGATCAGG	0.927536	+	intergenic
1155944	CGCAGATCGAA	0.939759	-	intergenic
1162002	TGCTGATCGGC	0.926829	+	intergenic
1169316	CCGCGATCGGC	0.910112	+	ORF	1168681	1169658	putative membrane protein
1180525	CGCCGATCACC	0.9125	+	intergenic
1181504	CCCCGATCCGC	0.971831	+	intergenic
1185286	GGCCGATCAGT	0.973684	-	intergenic
1190862	GCTTGATCGCG	0.959184	+	intergenic
1192560	CGCCGATCAGG	0.9	+	intergenic
1196791	AGGCGATCAGG	0.978022	+	intergenic
1198610	ACCTGATCTCG	0.90625	+	intergenic
1198701	CGCCGATCAGC	0.955056	-	intergenic
1199796	CACCGATCGCC	0.9	+	intergenic
1204353	CGGTGATCGAC	0.955556	-	intergenic
1205784	ACGCGATCGCC	0.93	-	intergenic
1210269	GTCCGATCACC	0.947368	+	intergenic
1214417	TGCTGATCGCC	0.901408	-	intergenic
1231098	GGCCGATCGCG	0.913043	-	intergenic
1233555	CACCGATCCCG	0.9	+	ORF	1229604	1233686	ATP-dependent helicase HrpA
1238837	TGCCGATCGGC	0.915789	+	ORF	1238253	1239092	hypothetical protein
1240843	CCATGATCAGC	0.974359	-	intergenic
1242788	TCCTGATCGAC	0.936937	-	intergenic
1243468	AGGCGATCGCC	0.916667	+	ORF	1243334	1245268	DinG family ATP-dependent helicase YoaA
1243762	CGACGATCCGT	0.918033	+	ORF	1243334	1245268	DinG family ATP-dependent helicase YoaA
1243796	CGGCGATCGCA	0.923077	+	ORF	1243334	1245268	DinG family ATP-dependent helicase YoaA
1251391	GCGCGATCGGG	0.954545	-	intergenic
1252033	CTGTGATCGGC	0.911765	+	Promoter
1253503	GCGCGATCTCG	0.945652	-	intergenic
1261894	CGAAGATCACC	0.915966	-	intergenic
1267898	TGGCGATCACC	0.901961	+	Promoter
1274134	AGGCGATCAGC	0.946809	-	intergenic
1289632	TCGCGATCAGG	0.902174	-	intergenic
1297620	AGCCGATCACC	0.954023	+	intergenic
1304869	GGCGGATCGCA	0.925532	+	intergenic
1312920	GGCCGATCGCC	0.90625	+	Promoter
1315096	GCCCGATCGGT	0.902174	+	ORF	1314692	1315693	putative alpha-dextrin endo-1, 6-alpha-glucosidase
1331885	CGGCGATCCGC	0.933333	-	intergenic
1333548	CCCTGATCACC	0.964706	+	intergenic
1334684	CGCAGATCGAG	0.9	+	ORF	1333935	1335131	FIG040338: Glycosyl transferase
1360862	CGCTGATCAGC	0.901099	+	intergenic
1367940	CTACGATCACG	0.924242	+	intergenic
1380101	CACCGATCACG	0.920455	-	intergenic
1389392	GCACGATCAGC	0.954023	+	ORF	1388985	1389632	Flagellar basal-body rod modification protein FlgD
1398453	CGATGATCTTG	0.909091	-	intergenic
1399343	TCCAGATCGGC	0.901786	+	intergenic
1402503	CGGCGATCACG	0.924051	-	intergenic
1405456	CCGCGATCATC	0.935484	-	intergenic
1407694	CGATGATCTGC	0.933333	-	intergenic
1409658	GCCTGATCGGC	0.940594	+	ORF	1409047	1410414	Flagellum-specific ATP synthase FliI
1409799	CCGCGATCGCC	0.923077	+	ORF	1409047	1410414	Flagellum-specific ATP synthase FliI
1410300	AGGCGATCGAG	0.938272	+	ORF	1409047	1410414	Flagellum-specific ATP synthase FliI
1425059	GCGCGATCGAC	0.912088	+	ORF	1424619	1426493	Signal transduction histidine kinase CheA
1425546	GCACGATCCGC	0.956044	-	intergenic
1425776	TCGTGATCGCG	0.902439	+	ORF	1424619	1426493	Signal transduction histidine kinase CheA
1427643	CCCTGATCGAC	0.913043	+	intergenic
1429329	GCTTGATCTCG	0.904762	+	Intergenic
1433234	TGGTGATCGAG	0.9	+	ORF	1431444	1433435	Signal transduction histidine kinase CheA
1439230	GCCCGATCGAT	0.966667	-	intergenic
1445018	GTACGATCAGC	0.9	+	intergenic
1447049	CGCTGATCGGC	0.964706	-	ORF	1447302	1446841	Metal-dependent hydrolase YbeY, involved in rRNA and/or ribosome maturation and assembly
1447632	TCTCGATCACG	0.924051	+	intergenic
1453615	CCTCGATCAGC	0.930693	+	intergenic
1454393	CGCCGATCGCC	0.915663	-	intergenic
1455748	TGCCGATCAGC	0.9375	+	intergenic
1458296	CCGCGATCGAA	0.941176	-	intergenic
1461609	TGCAGATCGAC	0.943925	-	intergenic
1469109	AGCCGATCAGC	0.91	-	intergenic
1474635	TGAAGATCGAG	0.913978	+	ORF	1474375	1475775	Pyrimidine/purine nucleotide 5'-monophosphate nucleosidase PpnN (EC 3.2.2.4) (EC 3.2.2.10)
1475257	TGAAGATCAGC	0.902655	-	intergenic
1478216	GCCTGATCACC	0.91	-	intergenic
1480141	CGAAGATCGAG	0.909091	-	intergenic
1487161	GCTCGATCCGC	0.931818	+	intergenic
1492239	CGATGATCTCC	0.945205	+	ORF	1491907	1493241	Thymidine phosphorylase (EC 2.4.2.4)
1493423	CCGCGATCCAC	0.956989	+	ORF	1493238	1494446	Phosphopentomutase (EC 5.4.2.7)
1498204	CGACGATCAGC	0.927273	-	intergenic
1502855	AGCCGATCACC	0.990196	-	intergenic
1525068	TGCCGATCATG	0.915493	-	ORF	150192	153362	Acriflavin resistance protein
1537704	ATTCGATCAGC	0.9375	+	intergenic
1542419	GGATGATCGAC	0.95283	+	intergenic
1544001	GTGCGATCGCG	0.945652	+	intergenic
1556650	CACCGATCGCC	0.902174	-	intergenic
1569071	CGGCGATCAGC	0.951807	+	intergenic
1571802	CCATGATCAGC	0.956522	-	ORF	1571806	1570727	Thioredoxin reductase (EC 1.8.1.9)
1585133	CCCTGATCAGT	0.933962	-	intergenic
1589769	CGATGATCGGG	0.909091	+	intergenic
1591432	TCGAGATCGAA	0.921348	-	intergenic
1592602	CGGCGATCACC	1	-	intergenic
1592853	ATCCGATCGGG	0.913978	+	ORF	1592284	1593120	Probable carboxyvinyl-carboxyphosphonate phosphorylmutase (EC 2.7.8.23)
1596625	AAGTGATCGCC	0.914286	-	ORF	1597175	1596405	Septum site-determining protein MinC
1596759	ACAGGATCGGC	0.927711	+	intergenic
1602241	CGTCGATCAGC	0.9	-	intergenic
1602468	CGGCGATCGAG	0.902913	+	ORF	1601719	1602663	Gliding motility-associated ABC transporter ATP-binding protein GldA
1605121	GCTCGATCTCG	0.931507	-	intergenic
1620329	GCCAGATCCAG	0.982759	-	intergenic
1624992	GCGGGATCGGC	0.971014	-	intergenic
1625123	TCCTGATCGGC	0.935065	+	intergenic
1626233	CGCCGATCATC	0.930556	-	ORF	1627080	1625575	Carboxypeptidase C (cathepsin A)
1633337	GCGCGATCGAC	0.901408	+	intergenic
1642393	GCGCGATCGCC	0.906667	-	intergenic
1647369	CGGCGATCGAT	0.93617	-	intergenic
1647391	CCGCGATCCGC	0.942029	+	intergenic
1652823	AGGCGATCGCG	0.935484	+	intergenic
1656965	TGCCGATCCCA	0.94186	-	intergenic
1658290	CCTCGATCACC	0.980952	+	intergenic
1661392	CGCTGATCACC	0.91358	+	ORF	1660802	1662670	Chaperone protein HtpG
1666575	TGCAGATCCTG	0.934066	-	intergenic
1682348	AAGCGATCGAC	0.917647	-	intergenic
1685994	TACCGATCCGG	0.977273	-	ORF	1688351	1685670	Serine/threonine protein kinase
1692481	AGAAGATCGGC	0.972603	-	intergenic
1708198	CGGCGATCGCG	0.9375	+	intergenic
1709682	TCATGATCTCC	0.933333	-	intergenic
1714861	TCCTGATCGAC	0.987952	-	ORF	1715231	1714770	Thiol peroxidase, Bcp-type (EC 1.11.1.15)
1716789	CCGCGATCGGG	0.904762	-	intergenic
1717451	TGCAGATCAGC	0.907407	+	intergenic
1719738	CAGCGATCACG	0.924731	+	Promoter
1720761	CCGCGATCGCC	0.903614	-	intergenic
1721327	GCTTGATCAGC	1	-	intergenic
1722634	CCGCGATCACC	0.904762	+	intergenic
1723382	GGGTGATCTCG	0.924051	-	intergenic
1732512	GCTTGATCGCG	0.938272	-	intergenic
1733420	TGCTGATCGTC	0.927273	+	intergenic
1734642	GCTGGATCGCC	0.914286	+	intergenic
1739183	GGCCGATCGGC	0.909091	+	intergenic
1740440	CGCCGATCGGC	0.925926	+	intergenic
1740899	CCCCGATCACG	0.909091	-	ORF	1741264	1738325	Excinuclease ABC subunit A
1743199	CGCCGATCACC	0.916667	-	intergenic
1744076	GAACGATCGGG	0.90099	+	Promoter
1745908	ACGCGATCGGG	0.9	-	ORF	1746285	1745341	hypothetical protein
1746511	AACCGATCGGT	0.908046	+	intergenic
1747694	GCGCGATCTTG	0.907692	-	intergenic
1748117	CGGCGATCAGC	0.927711	+	intergenic
1749977	GGACGATCTGC	0.915254	-	intergenic
1757899	TGATGATCTGG	0.911765	-	intergenic
1758346	ACGCGATCGGC	0.938272	-	ORF	1759148	1758045	Branched-chain amino acid dehydrogenase [deaminating] (EC 1.4.1.9)(EC 1.4.1.23)
1765553	AGATGATCATC	0.967391	+	ORF	1762389	1766069	B12 binding domain / kinase domain / Methylmalonyl-CoA mutase (EC 5.4.99.2)
1773255	GCTTGATCACG	0.922078	-	intergenic
1784096	AGAAGATCGAG	0.919192	+	intergenic
1784992	TCGAGATCGGA	0.9375	-	intergenic
1796865	CGCCGATCCGC	0.927711	-	intergenic
1799007	ACCTGATCCGG	0.948718	+	intergenic
1801215	CGCCGATCGAG	0.946809	-	ORF	1802815	1801040	hypothetical protein
1807894	CAATGATCGCG	0.94	-	intergenic
1810775	CCATGATCTCG	0.916667	-	intergenic
1826847	CCCCGATCATG	0.918033	+	intergenic
1833620	TCGCGATCACC	0.923077	+	ORF	1833471	1834694	Ubiquinone biosynthesis hydroxylase, UbiH/UbiF/VisC/COQ6 family
1838641	ATAAGATCCGC	0.948454	+	Promoter
1841872	CGGCGATCATC	0.911765	-	ORF	1842368	1840881	Cytochrome c oxidase (B(O/a)3-type) chain I (EC 1.9.3.1)
1842189	TCATGATCTTG	0.934783	+	intergenic
1844396	GCCGGATCAGC	0.913978	+	intergenic
1849479	ACGCGATCGAC	0.932432	-	ORF	1850086	1848581	ABC transporter, substrate-binding protein (cluster 13, osmolytes) / ABC transporter, permease protein (cluster 13, osmolytes)
1850368	GGCCGATCCCG	0.907895	-	intergenic
1859438	CGCCGATCGGC	0.971014	+	intergenic
1861416	ACGCGATCGGC	0.951613	+	ORF	1860757	1861833	putative metal dependent phosphohydrolase
1863259	GACCGATCGGA	0.938462	-	intergenic
1865713	CCTCGATCGAC	0.923077	-	intergenic
1871207	CCGCGATCGCC	0.929577	-	intergenic
1880257	TCGAGATCCTG	0.909091	+	Intergenic
1881513	GCTTGATCGAA	0.904255	+	intergenic
1882847	CGCCGATCGCC	0.902439	-	intergenic
1890469	GACAGATCGCT	0.901235	-	intergenic
1890743	AGCTGATCACC	0.962963	+	intergenic
1893841	CCACGATCATC	0.900826	-	intergenic
1901598	ACGCGATCATC	0.905882	+	ORF	1900789	1902324	Aldehyde dehydrogenase B (EC 1.2.1.22)
1902076	TGAAGATCGAC	0.9	-	intergenic
1905996	GCCCGATCCGG	0.929825	+	intergenic
1908477	CCCCGATCGGG	0.917808	+	intergenic
1930309	CAGTGATCGCT	0.905263	-	intergenic
1952544	GCGTGATCGCG	0.913793	-	intergenic
1956568	CGGCGATCGCT	0.944444	-	intergenic
1963895	AGCCGATCGCG	0.904762	-	intergenic
1964192	CTTCGATCCAG	0.9375	-	intergenic
1993367	AGAAGATCCAC	0.909091	+	intergenic
1996816	GGGTGATCAGC	0.914634	+	intergenic
1997592	GCACGATCACC	0.927835	+	intergenic
2003542	GGCAGATCCTT	0.918919	-	intergenic
2005855	ACACGATCGAC	0.968254	-	intergenic
2008774	CCGCGATCATC	0.914286	-	intergenic
2011936	GGCAGATCAGC	0.954545	+	ORF	2011352	2013136	Lipid A export permease/ATP-binding protein MsbA
2013864	CCGCGATCGGC	0.904762	+	intergenic
2014250	CCGCGATCGCG	0.969231	+	intergenic
2014251	GCGCGATCGCG	0.927835	-	ORF	2015345	2014083	Imidazolonepropionase (EC 3.5.2.7)
2014545	GGCCGATCACC	0.910112	-	ORF	2015345	2014083	Imidazolonepropionase (EC 3.5.2.7)
2016375	TCTCGATCGAC	0.945205	+	intergenic
2018004	GGTGGATCGGC	0.907407	-	intergenic
2020310	CGGCGATCTTC	0.902778	+	intergenic
2020311	GGAAGATCGCC	0.958333	-	intergenic
2023091	CGGAGATCGGC	0.956522	+	Promoter
2028586	CGCCGATCACC	0.933333	+	intergenic
2033474	AGCTGATCCGC	0.90625	+	intergenic
2048270	GGTCGATCGGC	0.941176	+	intergenic
2054792	CGACGATCGGC	0.9	-	ORF	2055192	2054605	hypothetical protein
2056105	GCATGATCTTC	0.920455	-	ORF	2056421	2056065	Protein of unknown function DUF1428
2060699	CAAAGATCACC	0.91954	-	Promoter
2064241	CGAAGATCGCG	0.94898	+	ORF	2063921	2065051	Uncharacterized outer membrane protein YaiW
2067009	GCCCGATCGCC	0.916667	+	intergenic
2070350	TGTCGATCATG	0.904762	+	intergenic
2081323	GGGTGATCTAC	0.927711	-	ORF	2082893	2080596	Nitric-oxide reductase (EC 1.7.99.7), quinol-dependent
2085371	CCCAGATCGAC	0.972973	-	intergenic
2088929	GCGAGATCGCC	0.952941	-	intergenic
2098208	CGCCGATCACC	0.909091	-	intergenic
2101205	AGGCGATCGCG	0.9	-	intergenic
2101621	GGATGATCGCG	0.956989	-	intergenic
2122014	CTTCGATCAGG	0.906667	-	intergenic
2122584	GGTCGATCGGT	0.942857	+	intergenic
2123269	GCACGATCACC	0.948454	+	intergenic
2123612	GCACGATCTAC	0.902778	-	intergenic
2127365	GCCCGATCAGC	0.9375	-	intergenic
2129007	GGCTGATCGGC	0.919355	+	intergenic
2135975	GCGCGATCGCT	0.905405	-	intergenic
2143737	TCCTGATCTGG	0.92233	+	intergenic
2152796	CCGCGATCGGC	0.985507	+	ORF	2152410	2153426	beta-N-acetylglucosaminidase (EC 3.2.1.52)
2167317	TTGCGATCAGA	0.963855	-	intergenic
2170043	CCACGATCAGC	0.911111	-	intergenic
2194155	CCACGATCGCC	0.942529	+	intergenic
2200774	GACCGATCGGC	0.94898	-	ORF	2200947	2200762	hypothetical protein
2222468	AGGTGATCCGG	0.974684	-	ORF	2225214	2222176	diguanylate cyclase/phosphodiesterase (GGDEF & EAL domains) with PAS/PAC sensor(s)
2222489	CCGTGATCCGC	0.933333	-	ORF	2225214	2222176	diguanylate cyclase/phosphodiesterase (GGDEF & EAL domains) with PAS/PAC sensor(s)
2235619	CCAAGATCAGC	0.914894	+	intergenic
2238879	GCGCGATCATT	0.92233	-	ORF	2240098	2237945	hypothetical protein
2256988	GATCGATCACC	0.945205	-	intergenic
2262075	GTTCGATCATC	0.924242	-	intergenic
2264138	TGGCGATCAGC	0.912281	+	ORF	2263737	2266163	DNA ligase (NAD(+)) (EC 6.5.1.2)
2264805	GGCCGATCTGG	0.923077	-	intergenic
2268005	CGGCGATCCGG	0.95	-	Promoter
2270331	CCGCGATCCCG	0.945205	-	ORF	2271692	2270247	Exodeoxyribonuclease I (EC 3.1.11.1)
2274405	GCCAGATCCTC	0.983607	-	intergenic
2278894	CGTCGATCATC	0.918033	-	intergenic
2281906	GCTGGATCTCG	0.945652	+	intergenic
2281976	TCGAGATCGAG	0.9	-	ORF	2283354	2280190	Ribonuclease E (EC 3.1.26.12)
2282156	CTCAGATCACC	0.90625	-	ORF	2283354	2280190	Ribonuclease E (EC 3.1.26.12)
2282889	ACGTGATCCAG	0.964706	+	intergenic
2291911	ACCCGATCAAC	0.929577	+	ORF	2291483	2292118	Two-component transcriptional response regulator, LuxR family
2293625	CAGCGATCGCG	0.902174	-	ORF	2293861	2292131	DNA repair protein RecN
2297389	GGCCGATCAGC	0.909091	+	ORF	2295769	2297688	Chaperone protein DnaK
2302710	GCAAGATCGGC	0.913043	+	ORF	2301889	2305116	Carbamoyl-phosphate synthase large chain (EC 6.3.5.5)
2304514	GGCTGATCAGC	0.974684	-	intergenic
2310466	TCGTGATCAAT	0.904762	+	intergenic
2313264	TCGCGATCAGG	0.90625	-	intergenic
2316547	TGAAGATCCGC	0.9125	+	ORF	2315006	2316904	UDP-N-acetylglucosamine 4,6-dehydratase (EC 4.2.1.135)
2318422	AACCGATCGCA	0.915789	-	intergenic
2318596	GGTCGATCGGT	0.9125	-	intergenic
2323409	GGTCGATCGGG	0.911392	+	intergenic
2324102	CACCGATCGCG	0.908046	-	ORF	2324394	2323663	hypothetical protein
2327409	TGACGATCAGC	0.913043	+	intergenic
2327907	GGCCGATCGCC	0.901099	-	ORF	2328011	2326443	Oxidoreductase
2328425	TGCCGATCGGG	0.987179	+	Promoter
2345798	CGGCGATCGGA	0.987342	-	intergenic
2359780	AGGCGATCGCC	0.925234	-	ORF	2359841	2359545	hypothetical protein
2364628	TGCCGATCGAG	0.91954	-	ORF	2365025	2364036	Oxidoreductase, aldo/keto reductase family
2365323	GAGCGATCACC	0.954545	-	intergenic
2370819	CCTCGATCAGC	0.963415	+	intergenic
2371131	GCGCGATCGGC	0.90411	+	intergenic
2371405	ATCCGATCCTG	0.955224	-	intergenic
2372611	AAGCGATCGCG	0.927083	+	ORF	2372093	2373319	Xylose activator XylR (AraC family)
2390252	AGGCGATCGCC	0.921053	+	Intergenic
2403571	GACCGATCAGC	0.905882	+	intergenic
2406868	AGGCGATCGGC	0.93617	-	ORF	2409650	2406141	Chromosome partition protein smc
2408412	GGTCGATCGCC	0.933333	+	intergenic
2409875	TGCCGATCCGC	0.903614	-	ORF	2410044	2409787	Cell division protein BolA
2413714	CACCGATCGCG	0.955056	+	intergenic
2414351	TCGCGATCGCT	0.94186	+	intergenic
2414959	TCGCGATCGGA	0.902174	-	ORF	2415776	2414109	Asparagine synthetase [glutamine-hydrolyzing] (EC 6.3.5.4)
2430909	ACGCGATCCTC	0.907216	+	intergenic
2443310	ACCTGATCGCA	0.967742	+	ORF	2442654	2443319	two component transcriptional regulator, winged helix family
2451558	GGTCGATCAGG	0.933333	-	intergenic
2454376	GGGCGATCGCG	0.918033	-	intergenic
2455190	CGCCGATCGAT	0.9	+	ORF	2454633	2455604	hypothetical protein
2486069	GCGTGATCGGC	0.974684	-	intergenic
2494245	CCGCGATCGCG	0.911392	+	intergenic
2495383	GGGCGATCTCG	0.987013	-	ORF	2496267	2494957	3-phosphoshikimate 1-carboxyvinyltransferase (EC 2.5.1.19)
2497107	ACATGATCTCG	0.915789	+	intergenic
2501149	TCGCGATCCGA	0.945946	+	intergenic
2509274	CGCCGATCACA	0.921053	+	ORF	2508827	2509846	Phosphate ABC transporter, permease protein PstC (TC 3.A.1.7.1)
2516256	TGCCGATCGCG	0.95	-	ORF	2516276	2513709	3'-to-5' exoribonuclease RNase R
2516718	CGATGATCGGC	0.940476	+	intergenic
2517008	CCTCGATCAGC	0.931507	-	ORF	2517616	2516750	Transcriptional regulator, LysR family
2521246	AGGTGATCATC	0.941176	-	intergenic
2523541	GGAAGATCGAC	0.946237	-	intergenic
2525902	ACGCGATCGCC	0.927711	+	ORF	2525774	2526544	Transcriptional regulator protein
2531738	AACCGATCGGC	0.912088	-	intergenic
2532466	GGTCGATCAGG	0.91358	+	Intergenic
2536080	TGCCGATCGCC	0.916667	+	intergenic
2537224	TCACGATCGGG	0.915663	+	intergenic
2538885	GGGCGATCACG	0.90625	+	intergenic
2545780	ACCTGATCGAG	0.92381	-	ORF	2546081	2543922	hypothetical protein
2549607	GGCCGATCTCG	0.901099	-	intergenic
2551679	AGCTGATCTCG	0.926471	+	ORF	2551149	2552348	2-amino-3-ketobutyrate coenzyme A ligase (EC 2.3.1.29)
2554206	AAAAGATCAAT	0.928571	+	intergenic
2557173	CGGTGATCGGC	0.913978	+	ORF	2556553	2557245	putative membrane protein
2564087	TCACGATCTCG	0.923077	-	intergenic
2565116	CGGTGATCGAC	0.921348	-	intergenic
2565928	GGTAGATCACC	0.945205	+	intergenic
2566665	GGTCGATCGCG	0.917808	+	intergenic
2566717	CCGCGATCATC	0.902439	-	intergenic
2567481	TTCCGATCCGG	0.929577	+	intergenic
2576157	ACACGATCGCC	0.925	+	Intergenic
2580315	CCGTGATCTGG	0.923913	+	Intergenic
2580738	CGGCGATCGGC	0.930233	-	intergenic
2582771	GCATGATCGCC	0.971429	-	intergenic
2585635	GGTTGATCAGG	0.936842	-	intergenic
2588971	GGGCGATCGGA	0.975904	-	intergenic
2591673	ATCCGATCATG	0.903226	+	Promoter
2593295	TGCCGATCGAC	0.944444	+	ORF	2592708	2593529	Segregation and condensation protein B
2595405	GGGCGATCAAC	0.958904	-	intergenic
2599603	AGGTGATCGAT	0.901235	+	intergenic
2604623	CGATGATCTGC	0.916667	-	intergenic
2605925	CGTCGATCATG	0.926471	-	ORF	2606862	2605480	Fumarate hydratase class II (EC 4.2.1.2)
2605958	GCGAGATCGAA	0.924051	-	ORF	2606862	2605480	Fumarate hydratase class II (EC 4.2.1.2)
2608340	AAGCGATCGCG	0.914634	-	intergenic
2612900	AACCGATCGGC	0.90099	-	intergenic
2613092	TCGCGATCTGC	0.931034	-	intergenic
2613434	GGACGATCAGG	0.952381	-	intergenic
2615061	CGGCGATCGGC	0.913462	-	intergenic
2615211	TCGCGATCGCC	0.909091	-	intergenic
2618572	CCACGATCAGG	0.950495	-	intergenic
2620117	AGCCGATCGGC	0.966667	-	intergenic
2626591	GGCCGATCGCG	0.907216	-	intergenic
2635286	ACAAGATCGGC	0.910256	-	ORF	2636010	2634991	S-methyl-5-thioribose-1-phosphate isomerase (EC 5.3.1.23)
2636820	ACCTGATCGAC	0.915789	-	ORF	2637130	2636063	Polyhydroxyalkanoic acid synthase
2639198	GGCCGATCTCG	0.974359	+	intergenic
2639199	GCGAGATCGGC	0.9	-	ORF	2640403	2638298	Polyribonucleotide nucleotidyltransferase (EC 2.7.7.8)
2642595	TGGTGATCTTC	0.926829	-	ORF	2645236	2642435	Translation initiation factor 2
2646521	GCACGATCACC	0.9375	+	intergenic
2652217	CGGTGATCTGC	0.938776	-	ORF	2652905	2650857	NADH-ubiquinone oxidoreductase chain L (EC 1.6.5.3)
2655497	CATCGATCACC	0.904762	+	intergenic
2660778	CGCCGATCCGC	0.9	-	ORF	2660894	2659635	NADH-ubiquinone oxidoreductase chain D (EC 1.6.5.3)
2666994	CCCCGATCACG	0.905405	-	ORF	2667464	2666472	hypothetical protein
2670009	GCATGATCAGC	0.909091	+	Intergenic
2672386	CGACGATCAAC	0.947368	-	intergenic
2673670	GGCAGATCGAC	0.932584	+	intergenic
2674764	CCGCGATCGGT	0.920792	-	ORF	2674903	2674160	3-oxoacyl-[acyl-carrier protein] reductase (EC 1.1.1.100), FadG
2675219	CCGCGATCGAC	0.946237	-	intergenic
2681922	CCTCGATCCGC	0.939024	+	intergenic
2684995	TGCAGATCGAC	0.98	-	intergenic
2685248	GGGCGATCCGC	0.909091	-	ORF	2686843	2685158	DNA polymerase III subunits gamma and tau (EC 2.7.7.7)
2685258	AGGCGATCGAG	0.908257	-	ORF	2686843	2685158	DNA polymerase III subunits gamma and tau (EC 2.7.7.7)
2685851	TGGCGATCTGG	1	+	intergenic
2686235	CGCCGATCGCA	0.93617	+	intergenic
2691963	TGATGATCAGG	0.944444	+	intergenic
2694494	TGCAGATCGAA	0.902655	+	intergenic
2699251	TGCTGATCGAC	0.972222	+	intergenic
2705108	TCGCGATCCTC	0.915493	+	intergenic
2705951	TCGCGATCGAG	0.912281	+	Intergenic
2717192	AGGCGATCGCG	0.927711	-	ORF	2717697	2716249	Transcriptional regulator, GntR family domain / Aspartate aminotransferase (EC 2.6.1.1)
2718055	TCGCGATCAAC	0.966292	+	intergenic
2718911	GGCCGATCAGC	0.958333	-	intergenic
2724680	CTCCGATCATG	0.948718	+	Promoter
2725748	TGCCGATCGCG	0.907216	-	intergenic
2731058	CAAGGATCTCG	0.916667	-	ORF	2731840	2730161	Beta-lactamase class C-like and penicillin binding proteins (PBPs) superfamily / DUF3471 domain
2731943	CCATGATCGGC	0.922222	-	Promoter
2733618	GCCTGATCAGC	0.911765	+	intergenic
2744860	CCACGATCATC	0.934211	-	intergenic
2748758	TGGCGATCAGC	0.975	-	intergenic
2749868	TCATGATCATG	0.941176	+	intergenic
2752701	GCATGATCTGG	0.980769	+	intergenic
2759787	GGGCGATCGCC	0.925532	+	intergenic
2775504	ACGCGATCGGC	0.9	-	intergenic
2791967	GGGCGATCGCC	0.947917	+	intergenic
2798007	ACCAGATCCGC	0.918367	+	intergenic
2820483	TCGCGATCGGC	0.936842	-	intergenic
2823278	TCGTGATCGGC	0.934066	+	intergenic
2835397	AGACGATCTCC	0.903614	-	intergenic
2835846	TCCCGATCGAC	0.921348	+	intergenic
2841749	GCACGATCTCT	0.913793	-	intergenic
2848379	CCCCGATCAGC	0.947368	-	intergenic
2849756	CGGCGATCGCC	0.941176	-	intergenic
2858296	ACACGATCACG	0.904348	-	intergenic
2858826	GGCGGATCAGA	0.918033	-	intergenic
2860298	GCCAGATCCAT	0.91	-	Promoter
2861695	CGCCGATCACG	0.90991	-	intergenic
2867632	GGCCGATCAGT	0.988636	+	ORF	2867269	2868248	repeat region
2870689	CAGCGATCCGG	0.9375	-	intergenic
2871850	CGTTGATCGGT	0.91954	+	intergenic
2874188	GGACGATCCGT	0.933333	-	intergenic
2874299	GGTCGATCGCG	0.944444	+	intergenic
2875492	CGCCGATCAGC	0.930556	-	intergenic
2878932	CGTCGATCCGC	0.91358	+	intergenic
2881689	GGTCGATCATC	0.917808	-	intergenic
2886473	ACATGATCAAC	0.95098	-	intergenic
2888377	GGATGATCAGC	0.943182	+	Intergenic
2891718	GACTGATCGAG	0.927536	+	intergenic
2894902	ACAGGATCCTG	0.903226	-	Promoter
2895535	CGAAGATCGCC	0.913043	-	Promoter
2897731	CTTCGATCAGC	0.913043	+	intergenic
2902622	TGGCGATCGGG	0.954023	-	intergenic
2904123	GGCCGATCCGA	0.903226	-	intergenic
2908746	GGGCGATCGAC	0.960526	+	intergenic
2914900	CGCAGATCGGC	0.926829	+	ORF	2914751	2916847	hypothetical protein
2916555	GCGAGATCGCC	0.933333	-	intergenic
2918471	GCGGGATCGGC	0.954545	-	intergenic
2918949	TAGCGATCGGT	0.983871	-	intergenic
2921363	TGCTGATCGGC	0.945055	-	intergenic
2924717	GCGCGATCCCG	0.945205	-	ORF	2925307	2924120	Glutamate 5-kinase (EC 2.7.2.11) / RNA-binding C-terminal domain PUA
2929785	TGCCGATCGCG	0.924242	-	ORF	2930063	2928930	N-acetyl-L-citrulline deacetylase
2931834	GCGTGATCGCC	0.9375	-	ORF	2932375	2931752	Transcriptional regulator
2932395	CGCTGATCGGG	0.912088	-	Promoter
2936109	AGGAGATCACC	0.9375	+	intergenic
2936498	GGCTGATCGCA	0.907407	+	intergenic
2938957	TGCTGATCGTG	0.938776	+	intergenic
2956901	CGTCGATCAGC	0.923077	+	intergenic
2962082	CCGCGATCAAC	0.909091	+	Promoter
2962457	TGTTGATCAGA	0.901099	-	intergenic
2970737	GTCCGATCGGC	0.977528	+	intergenic
2971232	AGGCGATCGCA	0.935484	-	intergenic
2971376	GGCCGATCGCG	0.915663	-	intergenic
2978899	TGCCGATCTTA	0.902439	-	intergenic
2979037	ATGCGATCCGC	0.9375	+	intergenic
2989632	GGAAGATCAGC	0.96063	+	Intergenic
2990952	TGCCGATCGCG	0.972727	+	intergenic
2991226	GCGCGATCGGC	0.943396	-	intergenic
2991645	GCATGATCTCG	0.917431	+	Intergenic
3002027	GGCTGATCCTC	0.986842	+	intergenic
3005757	GGCCGATCATC	0.928571	+	intergenic
3006172	TGTCGATCGGC	0.91	-	ORF	3006890	3005193	Paraquat-inducible protein B
3006523	CGCGGATCGGG	0.914894	-	ORF	3006890	3005193	Paraquat-inducible protein B
3012458	GCGCGATCCTT	0.95	+	intergenic
3017744	GTTCGATCGCG	0.941176	-	intergenic
3017861	ACACGATCAGG	0.919355	+	intergenic
3019394	TTGCGATCAGA	0.904762	-	intergenic
3026550	AGAAGATCGAG	0.934783	+	ORF	3024658	3026781	Metallopeptidase
3027751	CGGCGATCACC	0.958333	-	intergenic
3028378	CCTCGATCAGC	0.957265	-	intergenic
3033872	CGGTGATCAGG	0.942029	+	intergenic
3045058	CGTCGATCGCC	0.976744	-	intergenic
3050291	GGCCGATCGGC	0.941176	-	intergenic
3054940	TGCCGATCGAC	0.914634	-	intergenic
3055871	GGCCGATCGCA	0.91954	-	intergenic
3075898	TAGCGATCCGT	0.915254	-	Promoter
3076131	CGCCGATCGCC	0.955357	-	intergenic
3077044	CGCTGATCGCA	1	+	ORF	3076943	3077647	Nucleotidyl transferase
3080070	CGGCGATCGCT	0.90099	-	intergenic
3081076	CCATGATCATC	0.93913	-	ORF	3081149	3080817	Protein translocase subunit YajC
3083696	TGCCGATCGCC	0.915789	+	intergenic
3083858	GGTCGATCGCG	0.963855	+	intergenic
3087081	CCTCGATCCGC	0.921348	+	intergenic
3096280	GGCCGATCTGC	0.904762	-	intergenic
3096449	CCGCGATCATG	0.921348	-	intergenic
3097246	AGACGATCTGC	0.927835	+	intergenic
3102895	GCGTGATCCGC	0.913793	+	intergenic
3109806	AGGTGATCGGC	0.962963	+	intergenic
3111217	AGGCGATCGAG	0.936364	+	intergenic
3111218	CCTCGATCGCC	0.987654	-	intergenic
3115359	CCCCGATCAAC	0.97	-	intergenic
3117850	CTTCGATCCCC	0.914286	-	intergenic
3121713	CGCTGATCATC	0.947917	+	ORF	3121486	3122139	Ribonuclease HII (EC 3.1.26.4)
3128142	GCGAGATCACC	0.981308	-	intergenic
3136972	CGCTGATCGGC	0.971014	-	intergenic
3143785	CGTTGATCAGG	0.927536	+	Intergenic
3148956	TCGAGATCAGC	0.947917	-	intergenic
3150815	CGTCGATCAGC	0.963855	+	intergenic
3150881	GCCCGATCCGC	0.912621	-	intergenic
3160825	CCGCGATCGGT	0.914286	-	ORF	3160928	3160560	LSU ribosomal protein L14p (L23e)
3169006	GGGCGATCGGC	0.934579	+	intergenic
3180998	GCGCGATCAAC	0.921348	-	intergenic
3184406	CTCTGATCGCC	0.911111	+	ORF	3183763	3184953	repeat region
3197234	GCTCGATCATC	0.942029	-	intergenic
3200097	ACCCGATCAGC	0.931373	+	Promoter
3202200	GGCCGATCAGT	0.944444	-	intergenic
3205942	GCTCGATCAGC	0.914634	-	intergenic
3206470	GCTCGATCAAC	0.923077	-	intergenic
3206754	ACGCGATCTGG	0.945652	+	intergenic
3207446	ACAAGATCGGC	0.903226	+	intergenic
3212680	CGCCGATCGGC	0.925926	+	intergenic
3216111	AGGCGATCGCC	0.915663	-	ORF	3216655	3215552	NAD(P) transhydrogenase N-domain of subunit alpha (EC 1.6.1.2)
3216597	TGGCGATCACG	0.931818	-	ORF	3216655	3215552	NAD(P) transhydrogenase N-domain of subunit alpha (EC 1.6.1.2)
3234517	GCGCGATCGCC	0.921569	-	ORF	3234563	3233412	Glycosyltransferase
3240217	CATTGATCCGG	0.926316	-	ORF	3241271	3240177	GDP-mannose 4,6-dehydratase (EC 4.2.1.47)
3246643	CCGCGATCGGC	0.930556	+	intergenic
3248092	CGCCGATCAGC	0.915254	-	intergenic
3250127	GCTCGATCCGG	0.901235	-	ORF	3250825	3250031	Thymidylate synthase (EC 2.1.1.45)
3250646	ACCAGATCAGC	0.925926	+	intergenic
3255630	GCCTGATCTAC	0.935484	+	intergenic
3258069	GGTAGATCGGG	0.944954	-	intergenic
3258943	GGTAGATCGAA	0.90099	-	intergenic
3260355	GCCGGATCAGC	0.901961	-	intergenic
3260544	CGACGATCTCG	0.968254	+	intergenic
3260973	GCTCGATCGGC	0.910714	-	Promoter
3261050	TCGAGATCAGC	0.9375	+	intergenic
3261611	CACCGATCTCA	0.938272	-	intergenic
3267919	GCACGATCGCC	1	+	ORF	3266759	3269014	Outer membrane receptor proteins, mostly Fe transport
3270836	CGCCGATCCAG	0.955556	+	intergenic
3273989	CGGCGATCGTC	0.910448	-	intergenic
3276739	CGCTGATCCGC	0.969072	-	ORF	3277112	3276381	Two-component transcriptional response regulator, OmpR family
3279730	GCCTGATCTGG	0.954128	+	intergenic
3279968	CCACGATCGCC	0.9375	-	intergenic
3283477	TGCAGATCGAC	0.902174	-	ORF	3283601	3282825	hypothetical protein
3292633	CGCCGATCGCC	1	-	intergenic
3298687	AGGTGATCCGC	0.916667	+	Promoter
3299673	TGCTGATCTGC	0.916667	+	intergenic
3311895	TCGCGATCAGC	0.944954	+	intergenic
3317817	GGCTGATCGCC	0.91954	+	ORF	3317359	3317934	Cell division integral membrane protein, YggT and half-length relatives
3322941	CGAAGATCGCG	0.923077	+	intergenic
3323299	CCTCGATCGGG	0.935484	+	ORF	3323243	3323797	Shikimate kinase I (EC 2.7.1.71)
3323746	CGCTGATCGAC	0.907216	+	ORF	3323243	3323797	Shikimate kinase I (EC 2.7.1.71)
3343480	CGCCGATCGGC	0.921348	+	intergenic
3349085	CGCCGATCTGC	0.924242	+	intergenic
3351766	TGGCGATCGCC	0.904762	-	intergenic
3351876	CGCCGATCTGC	0.915254	+	intergenic
3351877	AGCAGATCGGC	0.927083	-	intergenic
3354527	GGGCGATCGCC	0.918919	+	intergenic
3355004	TCAAGATCACC	0.909091	-	Promoter
3356361	GCAGGATCAGC	0.926471	+	Intergenic
3360361	GTGCGATCGAC	0.915493	-	ORF	3361256	3359217	TPR domain protein
3362455	GCAGGATCGGC	0.922222	+	intergenic
3363643	GCGCGATCGCC	0.940299	-	ORF	3363953	3362751	3-ketoacyl-CoA thiolase (EC 2.3.1.16) @ Acetyl-CoA acetyltransferase (EC 2.3.1.9)
3365257	GAGCGATCGCG	0.910112	-	intergenic
3365916	CGCCGATCACC	0.987013	-	intergenic
3367956	TGCCGATCAGC	0.906977	-	intergenic
3370188	TGCTGATCTTC	0.941176	+	ORF	3369424	3370758	Pyridoxal phosphate-dependent aminotransferase
3370463	AAGTGATCGCC	0.902439	-	intergenic
3372485	CCCTGATCGGC	0.917647	+	ORF	3370761	3373319	tolB protein precursor, periplasmic protein involved in the tonb-independent uptake of group A colicins
3375866	ACACGATCGGC	0.942857	-	ORF	3376518	3375361	D-aminopeptidase (EC 3.4.11.19)
3375938	GCATGATCTGC	0.902778	-	ORF	3376518	3375361	D-aminopeptidase (EC 3.4.11.19)
3395311	CGCTGATCGCC	0.9	-	ORF	3395594	3394497	Diaminohydroxyphosphoribosylaminopyrimidine deaminase (EC 3.5.4.26) / 5-amino-6-(5-phosphoribosylamino)uracil reductase (EC 1.1.1.193)
3395567	AGATGATCGGT	0.901786	+	Intergenic
3405326	TGCCGATCTTG	0.938776	-	intergenic
3411128	CGGCGATCACG	0.973684	+	Intergenic
3415677	GCACGATCACC	0.930556	+	intergenic
3421095	CACTGATCGGA	0.922222	+	Promoter
3421096	GTCCGATCAGT	0.956989	-	intergenic
3433577	AGCAGATCGGC	0.93617	+	Promoter
3436753	CCCTGATCGAG	0.942308	+	intergenic
3440502	GGCTGATCTAC	0.920635	+	ORF	3438388	3441702	Type IV fimbrial biogenesis protein PilY1
3449384	GGCCGATCAGG	0.989362	+	intergenic
3451769	CGCCGATCAGG	0.903509	+	intergenic
3458708	ACAAGATCCGC	0.927083	-	ORF	3458787	3457015	Aspartyl-tRNA synthetase (EC 6.1.1.12)
3459173	CGGCGATCGCG	0.908163	-	ORF	3459508	3458876	hypothetical protein
3469837	TGTCGATCACG	0.910112	+	intergenic
3470776	GGGCGATCAGC	0.970149	+	Intergenic
3473927	AGCTGATCATC	0.977778	+	ORF	3473310	3474962	Two-component sensor PilS
3476524	CCCCGATCGAG	0.94	+	intergenic
3488844	CGCCGATCTCC	0.960784	+	intergenic
3496037	GCATGATCCAG	0.905263	-	ORF	3496194	3493873	Alpha-1,2-mannosidase
3507397	GCGCGATCATC	0.92	-	intergenic
3514415	GCCGGATCATC	0.923913	-	intergenic
3533706	GCACGATCAGC	0.928	+	intergenic
3534168	GCATGATCAGG	0.944444	+	Intergenic
3534199	GCGTGATCAGC	0.9	-	intergenic
3536530	GGCCGATCGAC	0.929825	-	intergenic
3536665	GCACGATCAGC	0.952381	-	intergenic
3542681	GGGCGATCGCC	0.923077	-	intergenic
3546044	CGTCGATCGGC	0.909091	-	intergenic
3547838	GGATGATCAGC	0.9375	-	intergenic
3557313	GGCCGATCACG	0.904762	-	intergenic
3561394	GCCTGATCGGC	0.902913	+	ORF	3560807	3563737	TonB-dependent receptor
3569832	GGCCGATCGGC	0.9	+	ORF	3569323	3570924	Peptide chain release factor 3
3572938	ACCTGATCGGC	0.980198	+	ORF	3571922	3574771	Two-component system sensor histidine kinase
3573740	CGTTGATCAGG	0.972222	-	intergenic
3575308	CCTCGATCAGC	0.961905	-	intergenic
3575515	CGGCGATCTCC	0.912	-	intergenic
3577349	TCGCGATCACG	0.913386	-	intergenic
3579455	CGCCGATCCTG	0.922078	-	intergenic
3581780	ACACGATCGCG	0.931034	-	intergenic
3583245	CGGCGATCAGC	0.935065	-	intergenic
3589953	GCACGATCAGC	0.917647	+	ORF	3589600	3590340	Monofunctional biosynthetic peptidoglycan transglycosylase
3593528	CCTCGATCAGC	0.910891	-	intergenic
3595300	GCGCGATCACG	0.913978	+	intergenic
3604518	CGCCGATCGCC	0.919192	+	intergenic
3609159	GCCCGATCCGG	0.907407	-	intergenic
3609292	GCATGATCGCC	0.909091	+	intergenic
3609521	ACCAGATCGGC	0.96875	-	intergenic
3612214	TGGCGATCAAC	0.904255	+	ORF	3611372	3612319	Electron transfer flavoprotein, alpha subunit
3614868	TTAAGATCGAT	0.933962	+	ORF	3614533	3615573	Glycosyl transferase, group 2 family
3622456	ACAAGATCGAC	0.906977	-	intergenic
3627127	CATAGATCGGG	0.904762	+	Intergenic
3630345	CGCTGATCACC	0.913462	+	ORF	3629476	3630546	dTDP-glucose 4,6-dehydratase (EC 4.2.1.46)
3632873	GCGCGATCAGC	0.936709	-	intergenic
3634899	GCGCGATCGCC	0.904762	+	ORF	3634726	3637272	Mg(2+) transport ATPase, P-type (EC 3.6.3.2)
3637081	CGCCGATCGCC	0.905263	-	intergenic
3643275	ACGCGATCAAC	0.939024	-	intergenic
3651835	CGCGGATCACC	0.921569	+	intergenic
3657205	TGTTGATCTTG	0.97561	-	intergenic
3658680	GAACGATCGCC	0.942529	-	intergenic
3660106	CGATGATCAGC	0.967391	+	intergenic
3673574	TGATGATCTGC	0.976744	+	ORF	3673502	3674587	Branched-chain alpha-keto acid dehydrogenase, E1 component, alpha subunit (EC 1.2.4.4)
3675627	TCTTGATCTGA	0.928571	+	Promoter
3677141	GCATGATCGCG	0.914286	-	intergenic
3678300	AGTTGATCGCG	0.909091	-	intergenic
3683802	CGCTGATCGAG	0.905172	-	intergenic
3684898	CCTCGATCCAC	0.946429	+	intergenic
3688898	AGCTGATCCTC	0.907216	-	ORF	3689529	3688789	Pantothenate kinase type III, CoaX-like (EC 2.7.1.33)
3690705	GTTCGATCGCC	0.90566	+	Promoter
3699780	CGGCGATCCGT	0.967213	-	ORF	3702428	3699312	hypothetical protein
3704163	GCGCGATCCGG	0.902913	-	intergenic
3713760	ACAAGATCAAG	0.948718	-	ORF	3714151	3713330	hypothetical protein
3717290	TGCTGATCGAC	0.933333	-	ORF	3717825	3716581	Glutamine synthetase adenylyltransferase
3723540	GCCCGATCATC	0.97	-	intergenic
3726619	GGCCGATCACG	0.90099	-	intergenic
3730436	AGGCGATCGCC	0.936842	+	intergenic
3732274	GCGTGATCGAC	0.947917	-	intergenic
3733937	GCGCGATCTGC	0.90099	-	intergenic
3749034	CGATGATCGAC	0.934579	-	intergenic
3749595	GCCTGATCGAG	0.9	-	intergenic
3751702	ACCCGATCGCG	0.952381	+	intergenic
3754943	GCGTGATCGAG	0.932039	-	intergenic
3757594	GTGCGATCGGG	0.930693	-	intergenic
3778999	AAGCGATCCAC	0.948276	-	Promoter
3780526	CGGCGATCGCG	0.92233	+	intergenic
3783565	GGGTGATCGCC	0.90099	-	intergenic
3786215	GGAAGATCCGC	0.927928	-	intergenic
3786492	GGCTGATCGCC	0.909091	+	Promoter
3786493	GGGCGATCAGC	0.928571	-	intergenic
3787310	ACGCGATCGCG	0.954545	+	intergenic
3799874	GGTCGATCAGC	0.95098	+	intergenic
3803978	AGCTGATCAGC	0.990566	+	intergenic
3803979	CGCTGATCAGC	0.948718	-	intergenic
3808609	GCGCGATCTGG	0.913043	-	ORF	3809517	3808471	Rod shape-determining protein MreB
3818045	TGAAGATCTTT	0.967033	-	intergenic
3819344	TCCTGATCGGC	0.907895	-	ORF	3819558	3818347	Tyrosyl-tRNA synthetase (EC 6.1.1.1)
3819451	CCTTGATCCGC	0.923077	+	Intergenic
3821491	GCGCGATCGGC	0.979798	+	intergenic
3827298	GCGCGATCGCG	0.919192	-	intergenic
3832197	CGGCGATCGGC	0.902439	+	ORF	3831766	3833454	Arginyl-tRNA synthetase (EC 6.1.1.19)
3834269	GGGTGATCGCC	0.947917	+	intergenic
3837844	GCCCGATCGGC	0.901235	-	Promoter
3840724	TGTCGATCAGC	0.936842	-	intergenic
3842037	ACTCGATCGAC	0.915789	+	ORF	3841738	3843615	Cardiolipin synthase (EC 2.7.8.-) phosphatidylethanolamine-utilizing, bacterial type ClsC
3843847	GGGCGATCGCG	0.932584	-	intergenic
3847527	TGCCGATCGCG	0.957746	-	intergenic
3848790	CCTCGATCCGC	0.952381	-	intergenic
3850995	GCTGGATCGAA	0.911111	+	ORF	3850156	3858831	Cyclic beta-1,2-glucan synthase (EC 2.4.1.-)
3851122	AGTCGATCGCC	0.9375	-	intergenic
3852046	GCACGATCGCT	0.935897	+	ORF	3850156	3858831	Cyclic beta-1,2-glucan synthase (EC 2.4.1.-)
3854801	GGCCGATCCAG	0.912088	-	intergenic
3855205	AGAAGATCGCC	0.922222	-	intergenic
3870629	TAAAGATCAGC	0.924528	-	Promoter
3874137	GACCGATCGCG	0.978723	+	ORF	3872670	3875885	Type I restriction-modification system, restriction subunit R (EC 3.1.21.3)
3877395	GGACGATCCAG	0.95082	-	ORF	3878621	3876543	hypothetical protein
3895315	GCACGATCAGC	0.933333	-	intergenic
3908442	TTTCGATCAGG	0.968421	+	intergenic
3909797	TCGCGATCGAG	0.923913	+	intergenic
3911374	GCAGGATCCAC	0.938144	+	intergenic
3912807	CCACGATCCGC	0.914894	+	ORF	3912028	3913053	Transcriptional regulator, YafY family
3913922	GTTCGATCAGC	0.947368	-	intergenic
3914441	CGCCGATCAGA	0.925926	+	intergenic
3916505	CCTCGATCTCC	0.914634	+	intergenic
3921524	TGCTGATCACC	1	+	intergenic
3925627	CGACGATCTCG	0.94186	+	intergenic
3938761	CGTCGATCGAC	0.977011	+	intergenic
3943380	AGATGATCGAG	0.92	+	ORF	3943141	3945483	Hydroxymethylglutaryl-CoA reductase (EC 1.1.1.34) / Mevalonate kinase (EC 2.7.1.36)
3944635	CGGCGATCGCG	0.920354	-	intergenic
3945054	CGACGATCCGC	0.903226	+	ORF	3943141	3945483	Hydroxymethylglutaryl-CoA reductase (EC 1.1.1.34) / Mevalonate kinase (EC 2.7.1.36)

## Sheet: FW104-10F02
Site	Sequence	Frequency	Strand	Type	ORF start position	ORF end position	Annotated function
4640	CCAGGATCTCG	0.931818	-	intergenic
7828	AGGCGATCGAC	0.928571	+	ORF	6731	7996	TPR domain protein, putative component of TonB system
7829	TGTCGATCGCC	0.933333	-	Intergenic
10414	CGGTGATCGCC	0.971429	+	ORF	10145	10549	Biopolymer transport protein ExbD/TolR
18246	TGGCGATCATC	0.942308	-	ORF	18523	16583	Acetyl-CoA synthetase (EC 6.2.1.1)
22579	CCCCGATCGAC	0.948276	+	ORF	22480	24153	Acetoacetyl-CoA synthetase (EC 6.2.1.16) / Long-chain-fatty-acid--CoA ligase (EC 6.2.1.3)
24844	GCCTGATCCAC	0.90566	-	intergenic
26601	CGGCGATCAGA	0.9375	-	ORF	26738	25365	hypothetical protein
27042	CCACGATCAGC	0.921569	+	Intergenic
30969	CCTCGATCAGG	0.961538	+	Intergenic
33653	GCGCGATCATC	0.925926	-	Intergenic
37212	GGTCGATCCCG	0.903846	+	Intergenic
38690	GGTCGATCCGC	0.907692	+	ORF	38519	38995	Transcriptional regulator, AsnC family
39163	CGCTGATCCTC	0.933333	+	ORF	39038	39847	Acyl-CoA:1-acyl-sn-glycerol-3-phosphate acyltransferase (EC 2.3.1.51)
40386	GCCCGATCATC	0.964286	+	ORF	39844	40863	hypothetical protein
41510	GCTTGATCGTG	0.96875	-	Intergenic
44400	CTTTGATCTTG	0.902439	+	Intergenic
45454	GACAGATCCGG	0.918033	+	Intergenic
49525	GCCCGATCTCA	0.948276	-	ORF	49950	48475	AAA ATPase, central region
57383	GGGCGATCCGG	0.944444	-	ORF	57979	57020	WD40 domain protein beta Propeller
62571	CGGCGATCAGC	0.986301	-	ORF	62674	61838	Transcriptional regulator, LysR family
67864	CCTCGATCTGC	0.920635	+	Intergenic
68920	CCTCGATCGAG	0.903226	+	Intergenic
73151	GCCAGATCCGC	0.913793	+	Intergenic
75695	CCTCGATCGCC	0.909091	-	Intergenic
77529	ACAAGATCGAC	0.966102	+	Intergenic
83991	CCAGGATCGCG	0.958904	+	Intergenic
86410	GGCCGATCTCG	0.913793	-	ORF	86808	86119	Two-component transcriptional response regulator, OmpR family
88978	CGCCGATCAGC	0.978723	-	ORF	89675	87003	TonB-dependent receptor
92378	GGCCGATCAGC	0.907407	-	Intergenic
92983	TGCCGATCACG	0.909091	+	Intergenic
93449	GCCTGATCGAG	0.910448	-	ORF	93915	93367	DNA protection during starvation protein
95286	GGCCGATCGCG	0.903846	+	Intergenic
100659	TCGTGATCGAC	0.927273	-	ORF	101023	100511	Alkyl hydroperoxide reductase subunit C-like protein
102473	ACCTGATCGAC	0.95	+	Intergenic
103162	GGCCGATCAGC	0.9375	-	Intergenic
115786	GTTCGATCAGC	0.957746	+	Intergenic
118550	CCGCGATCACC	0.921569	-	Intergenic
118717	AGGTGATCGCC	0.915493	+	Intergenic
124903	TGCTGATCGAC	0.903226	-	Intergenic
125269	CGCTGATCGGC	0.918033	-	Intergenic
129264	CGCTGATCGAG	0.953846	-	ORF	130798	129224	Glucose-6-phosphate 1-dehydrogenase (EC 1.1.1.49)
130485	CGCTGATCGGG	0.966102	-	ORF	130798	129224	Glucose-6-phosphate 1-dehydrogenase (EC 1.1.1.49)
148005	AGGCGATCCGC	0.925926	+	Intergenic
149298	TGCAGATCAGC	0.912281	+	ORF	148447	151617	Acriflavin resistance protein
150037	GCATGATCCGG	0.964286	-	Intergenic
151509	CGGCGATCTAC	0.921875	+	ORF	148447	151617	Acriflavin resistance protein
152886	CGGCGATCGGC	0.915254	-	Intergenic
156168	CCTCGATCGCG	0.936508	+	ORF	155551	157023	FIG015287: Zinc protease
156714	CCCTGATCGGC	0.925373	+	ORF	155551	157023	FIG015287: Zinc protease
156804	ACCAGATCGGC	0.924242	+	ORF	155551	157023	FIG015287: Zinc protease
156849	AGCAGATCGAG	0.960526	+	ORF	155551	157023	FIG015287: Zinc protease
158394	CCCAGATCGAG	0.903226	+	Intergenic
159322	AGCAGATCTTC	0.90625	-	ORF	116076	115414	Carboxylesterase PA3859
160727	GATCGATCTGT	0.916667	-	ORF	162082	160643	Outer membrane factor (OMF) lipoprotein associated wth EmrAB-OMF efflux system
163735	CCTCGATCAGC	0.958333	-	Intergenic
168947	TCCTGATCAGC	0.921053	-	ORF	168996	168790	Uncharacterized membrane protein RSP_0589
170951	CTTCGATCACC	0.980392	+	Promoter
174687	TGTCGATCGCC	0.94	-	Intergenic
174993	ATGCGATCACC	0.926829	-	Intergenic
183579	GCGGGATCGGG	0.9	-	Intergenic
184680	GGTCGATCAGT	0.926471	-	Intergenic
185751	AGAGGATCGAC	0.910714	+	Intergenic
193487	CCGCGATCGGC	0.923077	+	Intergenic
200261	TGCCGATCACC	0.928571	+	ORF	199548	204542	Alpha-2-macroglobulin
207415	TCGCGATCGCG	0.923077	-	Intergenic
208996	TCGCGATCGAG	0.919355	+	ORF	207944	209359	CzcABC family efflux RND transporter, outer membrane protein
214275	TGCCGATCGGC	0.969697	+	ORF	213526	214560	hypothetical protein
214515	GCACGATCGAG	0.944444	+	ORF	213526	214560	hypothetical protein
221155	GGCCGATCGCG	0.929825	-	Intergenic
223075	GCCCGATCTCG	0.903846	-	Intergenic
224566	GCCCGATCGCA	0.915254	-	intergenic
224918	ACGAGATCGGA	0.949153	+	Intergenic
229641	GCTCGATCGGC	0.931818	+	Intergenic
232470	GCAAGATCGCC	0.904762	+	ORF
234880	GCCAGATCAAC	0.901961	-	ORF	235424	234762	FIG111991: hypothetical protein
234952	CGATGATCCTG	0.9375	-	ORF	235424	234762	FIG111991: hypothetical protein
249902	AGGCGATCGAG	0.957447	+	ORF	249378	250124	Hydantoin racemase (EC 5.1.99.5)
276386	TGCCGATCCAG	0.909091	+	ORF	276297	276830	Phage tail collar domain
286312	TCCTGATCGGT	0.919355	+	Intergenic
286593	GCGCGATCATG	0.947368	+	Intergenic
290806	TCCAGATCGCC	0.90566	+	Intergenic
296487	CGGCGATCAGC	0.936508	+	Intergenic
296566	CGGTGATCAAC	0.96	-	ORF	296783	295845	NADH-ubiquinone oxidoreductase, putative
303015	ACCAGATCGCC	0.918367	-	ORF	303424	302540	Periplasmic thiol:disulfide interchange protein DsbA
303487	GTTCGATCAGG	0.960784	+	Intergenic
306565	GCACGATCCGC	0.943396	-	ORF	306416	305925	hypothetical protein
314192	GCGCGATCACG	0.912281	-	Promoter
315313	CGCCGATCAGC	1	-	Intergenic
315498	GCCAGATCATC	0.90625	+	ORF	314260	316095	Glutathione-regulated potassium-efflux system protein KefB
319761	CCTCGATCGGC	0.903226	+	Intergenic
325823	GGGCGATCGCG	0.965517	+	Intergenic
326956	CGGCGATCGCA	0.933333	+	ORF	326725	327210	hypothetical protein
333762	TCTGGATCGCG	0.904762	-	Intergenic
333767	TCCAGATCGCG	0.9375	+	ORF	332874	334049	Heme A synthase, cytochrome oxidase biogenesis protein Cox15-CtaA
337263	CCGCGATCGCC	0.930233	+	ORF	335647	338301	Mg(2+) transport ATPase, P-type (EC 3.6.3.2)
344285	GCTTGATCTGG	0.927273	-	Intergenic
348270	CATCGATCACC	0.9	-	Intergenic
353012	GCGCGATCGGC	0.913793	+	Intergenic
356801	CGTCGATCGAC	0.915254	-	Intergenic
369786	TCTCGATCGCC	0.907407	+	Intergenic
370729	GGTCGATCAGC	0.945455	+	Intergenic
370754	TGCTGATCAAC	0.938776	-	ORF	370911	370465	Rhodanese-related sulfurtransferase YibN
371247	CATCGATCCGG	0.925926	-	ORF	371402	370989	hypothetical protein
376683	CGTCGATCAGC	0.938462	+	Intergenic
378205	GGCAGATCAAC	0.9375	-	Intergenic
383870	CGAAGATCAGG	0.970149	+	Intergenic
384205	GTGGGATCGGT	0.980769	+	Intergenic
384287	TGACGATCACG	0.9	+	Intergenic
387201	TGTGGATCTAT	0.913793	-	ORF	387556	386657	Ribosomal protein L11 methyltransferase
388536	TGATGATCACC	1	+	Intergenic
394607	GCCTGATCATG	0.959184	+	Intergenic
395010	CCACGATCACC	0.918367	+	Intergenic
396226	CGACGATCGCG	0.962264	-	Intergenic
405169	ACCAGATCAAG	0.9	-	ORF	405998	404733	hypothetical protein
409201	GGTCGATCGCC	0.932203	-	Intergenic
413822	TCCCGATCGGC	1	+	Intergenic
415231	GGCCGATCTGG	0.925926	+	Intergenic
418253	ACGTGATCGAC	0.915254	-	ORF	418848	417832	Zinc-type alcohol dehydrogenase-like protein
422424	GAAGGATCTCA	0.970149	-	Intergenic
424854	CGGCGATCGCG	0.904762	+	Intergenic
425565	TCGAGATCAGC	0.921053	+	Intergenic
428758	GTTCGATCTTC	0.95122	+	Intergenic
429307	TGGAGATCGCG	0.928571	+	Intergenic
429826	CCTCGATCGGG	0.97561	+	Intergenic
432557	TCTCGATCAAC	0.9	-	Intergenic
433385	TGGCGATCACC	0.909091	-	Intergenic
434725	TCCAGATCGAC	0.947368	-	Intergenic
437999	GCAAGATCATC	0.921053	-	Intergenic
450231	AGCTGATCGAT	1	+	ORF	449224	450270	Rod shape-determining protein MreB
453240	CGCTGATCCGC	0.909091	+	ORF	451732	453738	Peptidoglycan D,D-transpeptidase MrdA (EC 3.4.16.4)
454443	CCGCGATCTGC	0.9	-	Intergenic
454760	CGCTGATCAGC	0.974359	+	ORF	453735	454850	Rod shape-determining protein RodA
454761	AGCTGATCAGC	0.96875	-	Intergenic
458865	GGTCGATCAGC	0.966667	-	Intergenic
463149	GCATGATCATC	0.907407	+	Intergenic
463326	CTTCGATCAGG	0.932203	+	Intergenic
467774	ACCAGATCGGC	0.913043	+	Intergenic
471501	ACGCGATCGCG	0.95122	-	ORF	472270	470864	Peptidase B (EC 3.4.11.23)
472318	GGGCGATCAGC	0.927273	+	Intergenic
472533	CGACGATCCGG	0.938776	-	ORF	473069	472371	2-haloalkanoic acid dehalogenase (EC 3.8.1.2)
472596	GGAAGATCCGC	0.901408	+	Intergenic
478285	CGGCGATCGCG	0.963636	-	Intergenic
478794	CCATGATCTCG	0.932203	-	Intergenic
479812	AAGCGATCCAC	0.95	+	Promoter
488492	GGATGATCGGC	0.903846	-	Intergenic
489344	TTCGGATCTTC	0.95122	-	intergenic
493365	ACCAGATCGCC	0.921875	+	Intergenic
494642	TCAGGATCGGA	0.953846	-	Intergenic
497890	CCCCGATCCGG	0.9	-	ORF	498027	496648	glycoside hydrolase family 2, sugar binding
500333	CACAGATCGAT	0.915254	-	Intergenic
501194	GTGCGATCGGG	0.926829	+	Intergenic
503845	GCGTGATCGAG	0.941176	+	ORF	503096	504022	hypothetical protein
503990	AGTCGATCGCC	0.906977	-	Intergenic
507087	ACCCGATCGCG	1	-	Intergenic
509755	CGATGATCGAC	0.913043	+	ORF	508667	510859	Dipeptidyl carboxypeptidase Dcp (EC 3.4.15.5)
516760	ACGCGATCGCG	0.902439	-	ORF	517322	516621	hypothetical protein
518119	CCGCGATCGCC	0.938776	+	ORF	517505	519148	hypothetical protein
520137	AGGCGATCGGA	0.943396	+	Promoter
524567	CGGTGATCCGC	0.9	-	Intergenic
525862	GCTCGATCGCG	0.928571	+	Intergenic
526338	GCGTGATCGAC	0.918367	+	Intergenic
528176	AGGCGATCGCC	0.909091	-	Intergenic
528209	CGGAGATCCGC	0.965517	-	Intergenic
531994	GGCCGATCACG	0.92	+	Intergenic
534051	CGACGATCACC	0.90566	+	Intergenic
535073	GCCCGATCATC	0.941176	+	Intergenic
541381	GCAGGATCGCG	0.925926	+	ORF	540790	542034	Glutamine synthetase adenylyltransferase
544259	GCTCGATCGCG	0.924242	-	Intergenic
544853	ACAAGATCAAG	0.97561	+	ORF	544464	545285	hypothetical protein
558833	CGGCGATCCGT	1	+	ORF	556187	559303	hypothetical protein
565069	GCTTGATCATG	0.915254	-	Intergenic
566584	ACCAGATCGAG	0.935484	+	ORF	565430	566755	Sensor histidine kinase PhoQ (EC 2.7.13.3)
569715	AGCTGATCCTC	0.956522	+	Intergenic
573715	CCTCGATCCAC	0.918919	-	intergenic
574440	CGGCGATCTCC	0.967213	-	Intergenic
582988	TCTTGATCTGA	0.909091	-	Promoter
585041	TGATGATCTGC	0.971429	-	ORF	585115	584030	Branched-chain alpha-keto acid dehydrogenase, E1 component, alpha subunit (EC 1.2.4.4)
590458	GCCCGATCACC	0.921569	+	ORF	590288	591373	4-hydroxyphenylpyruvate dioxygenase (EC 1.13.11.27)
597437	GGGCGATCGCC	0.92	+	Promoter
598510	CGATGATCATC	0.909091	-	Intergenic
599936	GAACGATCGCC	0.978723	+	Intergenic
603617	CGACGATCTTG	0.903226	-	Intergenic
606780	CGCGGATCACC	0.923077	-	intergenic
607941	GCAAGATCGAC	0.909091	-	Intergenic
615322	ACGCGATCAAC	0.956522	+	Intergenic
615323	GGTTGATCGCG	0.909091	-	Intergenic
621516	CGCCGATCGCC	0.9	+	Intergenic
626024	CGCCGATCACC	0.952381	-	ORF	626482	625547	dTDP-4-dehydrorhamnose reductase (EC 1.1.1.133)
630447	GCCTGATCGAG	0.923077	+	Intergenic
630463	TCATGATCGCC	0.901961	-	Intergenic
633256	CCATGATCGCC	1	+	ORF	632929	637278	Glycosyl transferase, group 2 family
634508	TGATGATCGGC	0.978261	-	Intergenic
646684	TGCAGATCGGC	0.964286	+	Intergenic
655634	ACCAGATCGGC	0.983333	+	Intergenic
655862	CGGCGATCATG	0.911765	+	Promoter
655863	GCATGATCGCC	0.929825	-	Intergenic
657502	TCCTGATCGCC	0.931034	+	Intergenic
658704	TCGAGATCGGC	0.9	-	Intergenic
659763	ACGCGATCGGC	0.907692	-	Intergenic
660635	CGCCGATCGCC	0.901639	-	Intergenic
666200	CCTGGATCGAC	0.916667	+	Promoter
669851	GCGCGATCACG	0.970149	-	Intergenic
675180	GCACGATCAGC	0.914894	-	ORF	675535	674795	Monofunctional biosynthetic peptidoglycan transglycosylase
679408	GCAAGATCCCG	0.906977	+	Intergenic
686719	CGATGATCGAC	0.915254	+	ORF	686294	688744	Acyl-CoA dehydrogenase
689618	CGGCGATCTCC	0.932203	+	Intergenic
689825	CCTCGATCAGC	0.941176	+	Intergenic
690050	AGATGATCGGG	0.942308	+	Intergenic
692175	ACCTGATCGGC	0.934211	-	Intergenic
696460	TTGCGATCAGA	0.913793	-	ORF	697182	696010	Transposase, Gmet_2093 family
697580	AGCCGATCGCC	1	+	Intergenic
705948	AGGTGATCAAC	0.914894	-	Intergenic
718219	TGCTGATCGCC	0.975	-	ORF	718772	716901	Amino acid-proton symporter YbeC
718248	GGATGATCAGC	0.942308	+	Intergenic
718624	GGGTGATCGGC	0.916667	-	ORF	718772	716901	Amino acid-proton symporter YbeC
720042	CGTCGATCGGC	0.904762	+	Intergenic
723405	GGGCGATCGCC	0.941176	+	Intergenic
729534	GCACGATCAGC	0.92	+	Intergenic
732031	GCATGATCAGG	0.945455	-	Intergenic
755842	GACGGATCTCG	0.92	+	Intergenic
758804	GCGCGATCATC	0.954545	+	Intergenic
773220	TGCAGATCGGC	1	+	ORF	772414	774195	Phytochrome, two-component sensor histidine kinase (EC 2.7.3.-)
777355	CGCCGATCTCC	0.935484	-	Intergenic
778635	CGCCGATCGAC	0.911111	-	Intergenic
782146	CGGCGATCATC	0.916667	+	Intergenic
782474	CCGCGATCCCC	0.938776	-	Intergenic
791847	GGAAGATCAGC	0.915254	+	Intergenic
792115	AGCTGATCATC	0.949153	-	Intergenic
807287	ACAAGATCCGC	0.9375	+	ORF	807210	808982	Aspartyl-tRNA synthetase (EC 6.1.1.12)
807358	TCGCGATCGAT	0.9	-	Intergenic
823501	CGGCGATCGCA	0.933333	+	Intergenic
827163	CGGCGATCGCG	1	+	Intergenic
829242	CCCTGATCGAG	0.911765	-	ORF	829309	828197	Type IV fimbrial biogenesis protein PilW
832418	AGCAGATCGGC	0.964286	-	Promoter
837737	GACGGATCGCA	0.9375	-	Promoter
849117	GTGCGATCATG	0.909091	-	Intergenic
849885	CCTCGATCACC	0.911111	-	Intergenic
854950	CGGCGATCACG	0.973684	-	Intergenic
859816	AGCTGATCGGG	0.966667	+	Intergenic
862330	CCACGATCGGA	0.903226	-	Intergenic
870767	CGCTGATCGCC	0.939394	+	ORF	870522	871583	Diaminohydroxyphosphoribosylaminopyrimidine deaminase (EC 3.5.4.26) / 5-amino-6-(5-phosphoribosylamino)uracil reductase (EC 1.1.1.193)
871014	CGGTGATCCAC	0.913043	-	Intergenic
872240	CGGCGATCGGC	0.9	+	Intergenic
877002	CGCTGATCCTC	0.910714	+	Promoter
897043	CGGAGATCGCC	0.924528	-	ORF	897443	896649	3-oxoadipate CoA-transferase subunit B (EC 2.8.3.6)
900149	CGCCGATCACC	1	+	Intergenic
913076	TGGCGATCTCC	0.929825	-	Intergenic
915623	GCGAGATCGGC	0.910714	+	ORF	914604	915917	ABC transporter, ATP-binding protein
915662	CGGCGATCTAC	0.902439	+	ORF	914604	915917	ABC transporter, ATP-binding protein
916980	GGCAGATCGGC	0.907407	+	ORF	916003	917259	ABC transporter, permease protein
916981	CGCCGATCTGC	0.926829	-	Intergenic
924478	CAAGGATCTCG	0.928571	-	Intergenic
927268	AGGTGATCGGC	0.925926	-	Intergenic
929836	GCTCGATCGCC	0.901961	+	ORF	929426	930706	hypothetical protein
932135	TCACGATCGAC	0.9	+	Intergenic
941459	TGGCGATCGGC	0.901639	-	ORF	942276	941185	3-dehydroquinate synthase (EC 4.2.3.4)
943127	CGAAGATCGCG	0.918033	-	Intergenic
948954	CCGGGATCACC	0.980769	-	ORF	949417	948593	Pyrroline-5-carboxylate reductase (EC 1.5.1.2)
953214	CTTCGATCTGG	0.927273	-	ORF	955099	952940	TonB-dependent siderophore receptor
953309	CCATGATCTGC	0.909091	+	Intergenic
953849	CGTAGATCGGG	0.907407	+	Intergenic
954057	TCGCGATCAGC	0.931034	-	ORF	955099	952940	TonB-dependent siderophore receptor
958458	CGCTGATCGCC	0.9	+	Intergenic
960879	CCATGATCGCC	0.981132	+	Intergenic
965937	CGGCGATCGCA	0.943396	-	Intergenic
966279	TGCTGATCTGC	0.902439	-	Intergenic
971074	GGTCGATCATC	0.931818	-	Intergenic
972920	CGCGGATCGGC	0.906977	-	Intergenic
973319	CGCCGATCGCC	1	+	ORF	973094	974677	response regulator receiver modulated CheB methylesterase( EC:3.1.1.61 )
976477	CCGCGATCGCC	0.907407	-	Intergenic
980091	GGGCGATCGCA	0.913043	-	Intergenic
985583	GCCTGATCTGG	0.926829	-	ORF	986796	984313	ABC transporter, fused permease protein
985987	GCGCGATCGCG	0.90566	+	Intergenic
988004	GCCGGATCGAG	0.975	-	Intergenic
991969	CGAGGATCAGC	0.933333	-	Intergenic
994477	CGCCGATCCAG	0.923077	-	Intergenic
996274	GGGCGATCAGC	0.92	+	Intergenic
1001011	CGATGATCGCG	0.903846	-	ORF	1002248	1000698	Di-tripeptide/H+ symporter DtpA
1002021	TGCCGATCAGC	0.96	+	Intergenic
1004263	TCGAGATCAGC	0.921569	-	Intergenic
1004340	GCTCGATCGGC	0.9375	+	ORF	1003597	1004475	Beta-propeller domains of methanol dehydrogenase type
1004769	CGACGATCTCG	0.93617	-	Intergenic
1004958	GCCGGATCAGC	0.926829	+	ORF	1004475	1004978	FIG004694: Hypothetical protein
1009683	GCCTGATCTAC	0.958333	-	ORF	1010248	1008257	Prolyl oligopeptidase family protein
1013779	TGAGGATCTTG	0.95	+	Intergenic
1014669	ACCAGATCAGC	0.959184	-	Intergenic
1014819	GGTCGATCAGA	0.952381	+	Intergenic
1015339	GCCCGATCTTA	0.923077	-	Intergenic
1024580	TTCCGATCCCT	0.978261	-	Intergenic
1024683	CGGTGATCGCC	0.904762	+	Promoter
1029141	ACAAGATCAGC	0.915254	-	Intergenic
1032259	GCACGATCGCC	0.929825	+	Intergenic
1040721	CGGTGATCGCG	0.914894	+	Intergenic
1046168	CGCCGATCGGC	0.916667	-	Intergenic
1051651	TTTTGATCTTT	0.928571	+	Intergenic
1052373	GCTCGATCAAC	0.913793	+	Intergenic
1059377	ACCCGATCAGC	0.929825	-	ORF	1059897	1059295	Flavoprotein WrbA
1064531	CGTCGATCACC	0.923077	+	Intergenic
1064822	CCACGATCAGC	0.95122	+	Intergenic
1069816	TGCCGATCACC	0.902439	+	ORF	1069487	1070446	Ribose-phosphate pyrophosphokinase (EC 2.7.6.1)
1070985	GGCAGATCCTT	0.9	-	Intergenic
1073374	ACCAGATCGCC	0.913793	-	Intergenic
1078461	GCGCGATCAAC	0.979592	+	Intergenic
1082375	ACGCGATCAGC	0.961538	-	Intergenic
1090453	GGGCGATCGGC	0.909091	-	Intergenic
1091169	TGCCGATCCGA	0.953488	+	ORF	1089582	1091699	Translation elongation factor G
1094732	TGAAGATCGGC	0.9	-	Intergenic
1096599	ACCAGATCAGC	0.9	-	Intergenic
1098374	GCAAGATCATC	0.957447	+	ORF	1098258	1098518	SSU ribosomal protein S17p (S11e)
1108635	CGTCGATCAGC	0.918919	-	Intergenic
1112541	AACTGATCGGC	0.92	+	Intergenic
1113006	GCGCGATCCGG	0.919355	+	ORF	1112874	1114163	Putative diheme cytochrome c-553
1115413	GGCCGATCCGC	0.9	-	ORF	1115499	1114780	COG2102: Predicted ATPases of PP-loop superfamily
1115671	CGTTGATCAGG	0.918919	-	Promoter
1121855	TCTCGATCAGC	0.918367	-	Intergenic
1122484	CGCTGATCGGC	0.954545	+	ORF	1121171	1122652	TldD protein, part of TldE/TldD proteolytic complex
1125353	AGCCGATCGCC	0.911111	-	ORF	1125537	1125268	protein of unknown function DUF1653
1128378	AACTGATCCAC	0.90566	-	Intergenic
1131314	GCGAGATCACC	0.920635	+	Intergenic
1131515	TGTCGATCAGG	0.9	+	Intergenic
1134906	GCCAGATCATC	0.941176	-	Intergenic
1137743	CGCTGATCATC	0.971429	-	ORF	1137972	1137319	Ribonuclease HII (EC 3.1.26.4)
1141606	CTTCGATCCCC	0.958333	+	Intergenic
1145977	GCGCGATCGCG	0.9	+	Intergenic
1146331	GGAAGATCGCG	0.901639	+	Intergenic
1146761	GCTCGATCGGC	0.920635	-	ORF	1146798	1145623	1-deoxy-D-xylulose 5-phosphate reductoisomerase (EC 1.1.1.267)
1148232	CCTCGATCGCC	0.975	+	Intergenic
1148233	AGGCGATCGAG	0.921875	-	ORF	1148369	1147629	Undecaprenyl diphosphate synthase (EC 2.5.1.31)
1149622	CGATGATCTCG	0.923077	+	Intergenic
1149644	AGGTGATCGGC	0.972222	-	ORF	1149738	1149016	Uridylate kinase (EC 2.7.4.22)
1159293	TCGCGATCACC	0.918367	-	Intergenic
1163004	CCGCGATCATG	0.912281	+	ORF	1161979	1164357	Phenylalanyl-tRNA synthetase beta chain (EC 6.1.1.20)
1163173	GGCCGATCTGC	0.92	+	ORF	1161979	1164357	Phenylalanyl-tRNA synthetase beta chain (EC 6.1.1.20)
1163839	AGGCGATCAGT	0.914894	-	Intergenic
1178376	CCATGATCATC	0.903846	+	ORF	1178305	1178637	Protein translocase subunit YajC
1179382	CGGCGATCGCT	0.925926	+	ORF	1178749	1180632	Protein translocase subunit SecD
1180534	TGCCGATCATC	0.914894	-	Intergenic
1181538	TGCCGATCAGC	0.942308	-	Intergenic
1181568	CGAAGATCGAG	0.916667	-	Intergenic
1183322	CGCCGATCGCC	0.961538	+	Intergenic
1185366	TGCCGATCAGC	0.9	-	Intergenic
1188518	CGCCGATCGAC	0.901961	+	ORF	1188060	1189304	Cysteine desulfurase (EC 2.8.1.7) => SufS
1188950	CGGCGATCGAC	0.927273	+	ORF	1188060	1189304	Cysteine desulfurase (EC 2.8.1.7) => SufS
1189540	TGGCGATCGCG	0.901961	+	ORF	1189379	1190293	Acyltransferase family protein
1190307	CCACGATCAGA	0.901961	-	Intergenic
1193995	AACTGATCGCC	0.918367	+	Promoter
1196665	TGCTGATCGGC	0.933333	+	Intergenic
1196735	GCTCGATCAGG	0.948276	-	Intergenic
1205727	TGCCGATCGAC	0.978261	+	ORF	1205272	1206342	hypothetical protein
1207873	CGCTGATCAGG	0.901961	+	Intergenic
1210373	GGCCGATCGGC	0.914894	+	Intergenic
1215606	CGTCGATCGCC	0.918367	+	Intergenic
1226792	CGGTGATCAGG	0.911111	-	Intergenic
1228087	CGAGGATCGGC	0.945946	-	Intergenic
1234119	AGAAGATCGAG	0.965517	-	ORF	1236013	1233890	Metallopeptidase
1242825	CCCAGATCCTT	0.911111	+	Intergenic
1255439	GGCCGATCATC	0.916667	-	Intergenic
1256581	GGGCGATCGCG	0.9	-	Intergenic
1257733	ATCCGATCACT	0.915254	+	ORF	1256762	1259401	Leucyl-tRNA synthetase (EC 6.1.1.4)
1259169	GGCTGATCCTC	0.945946	-	Intergenic
1269551	GCATGATCTCG	0.979167	-	Intergenic
1269970	GCGCGATCGGC	0.94	+	ORF	1269491	1270585	2-keto-3-deoxy-D-arabino-heptulosonate-7-phosphate synthase I alpha (EC 2.5.1.54)
1270244	TGCCGATCGCG	0.980769	-	Intergenic
1272082	GCGTGATCGCA	0.918367	+	ORF	1271459	1272151	protein of unknown function DUF1345
1282160	ATGCGATCCGC	0.939394	-	ORF	1282266	1280650	TPR-repeat-containing protein
1282298	TGCCGATCTTA	0.942857	+	Intergenic
1289821	GGCCGATCGCG	0.977273	+	Intergenic
1302439	TCTCGATCAGC	0.909091	-	Intergenic
1304291	CGTCGATCAGC	0.92	-	Intergenic
1312227	CCGTGATCGAG	0.912281	+	Intergenic
1312297	AGGCGATCAGG	1	-	ORF	1313372	1311330	FOG: PAS/PAC domain
1318334	CGGCGATCGTC	0.9	-	Intergenic
1319114	AGGCGATCAAG	0.942308	+	ORF	1318494	1319348	Squalene/phytoene synthase
1324667	GGCTGATCGCA	0.934783	-	intergenic
1325001	GATCGATCAGG	0.910714	+	Intergenic
1325056	AGGAGATCACC	0.925926	-	Intergenic
1325267	CCTCGATCGCG	0.901639	+	Intergenic
1331274	TGCCGATCGCG	0.933333	+	ORF	1330998	1332131	N-acetyl-L-citrulline deacetylase
1334786	ACCAGATCCTG	0.918033	+	ORF	1334445	1335740	Argininosuccinate lyase (EC 4.3.2.1)
1334852	GCGCGATCGCC	0.913793	+	ORF	1334445	1335740	Argininosuccinate lyase (EC 4.3.2.1)
1339696	TGCTGATCGGC	0.927273	+	ORF	1339079	1340017	hypothetical protein
1342588	GCGGGATCGGC	0.954545	+	Intergenic
1344504	GCGAGATCGCC	0.95082	+	Intergenic
1346159	CGCAGATCGGC	0.90625	-	ORF	1346310	1344214	hypothetical protein
1348162	TCGCGATCGCT	0.931034	+	Intergenic
1349349	GCCAGATCGTC	0.938776	+	Intergenic
1352313	GGGCGATCGAC	0.972222	-	Intergenic
1356612	TGCCGATCCAG	1	-	ORF	1356746	1355949	Methylglutaconyl-CoA hydratase (EC 4.2.1.18)
1356936	GGCCGATCCGA	0.972973	+	Intergenic
1358437	TGGCGATCGGG	0.964286	+	Intergenic
1366708	CGATGATCGCC	0.914286	-	Intergenic
1374614	AGTTGATCATG	0.977778	-	Intergenic
1377059	GGCCGATCCGG	0.924242	-	Intergenic
1385840	GGACGATCAGC	0.93617	+	Intergenic
1386775	GGTCGATCGCG	0.968254	-	Intergenic
1386886	GGACGATCCGT	0.903226	+	ORF	1386550	1387839	RNA polymerase ECF-type sigma factor
1398534	CGCCGATCACG	0.943396	+	Intergenic
1401403	GGCGGATCAGA	0.965517	+	Intergenic
1401933	ACACGATCACG	0.924528	+	Intergenic
1408761	CCCAGATCTCG	0.90566	-	Intergenic
1411850	CCCCGATCAGC	0.931034	+	Intergenic
1411851	GGCTGATCGGG	0.945205	-	Intergenic
1416083	TCCCGATCAGG	0.979592	-	Intergenic
1416394	ACCAGATCCGG	0.903226	+	ORF	1415996	1416478	hypothetical protein
1424828	AGACGATCTCC	0.923077	+	Intergenic
1426856	ACAAGATCCGC	0.915254	-	ORF	1427274	1426735	Nucleoprotein/polynucleotide-associated enzyme
1435853	CCAGGATCACC	0.913793	+	ORF	1435516	1436823	hypothetical protein
1438085	AGGCGATCAGC	0.933333	-	Intergenic
1438201	GTGCGATCGAC	0.982456	+	Intergenic
1438581	TGGCGATCTTC	0.901961	+	Intergenic
1439286	ACGTGATCGCT	0.907407	+	Intergenic
1442046	CGTCGATCATC	0.939394	+	Intergenic
1445113	CCTCGATCGGT	0.918367	+	Intergenic
1447775	CGGCGATCGCG	0.964912	+	Intergenic
1449631	TCGCGATCGGC	0.921875	+	Intergenic
1450736	GCACGATCGGA	0.918367	-	Intergenic
1454376	TGCCGATCGAC	0.95	-	ORF	1455712	1453565	Uncharacterized protein YhjG
1465480	TGTAGATCAGC	0.901961	+	Intergenic
1469447	AGCCGATCCGG	0.911111	+	ORF	1469249	1470343	[4Fe-4S] cluster assembly scaffold protein Mrp (=ApbC)
1469873	CCACGATCAGG	0.927273	-	Intergenic
1477027	GGGCGATCGCC	0.953125	-	Intergenic
1481528	TGCTGATCAGC	0.901961	-	intergenic
1488154	GCTCGATCCGC	0.912281	+	ORF	1487773	1490172	FimV protein
1492959	GGTAGATCGGA	0.944444	-	Intergenic
1500374	GTTCGATCACC	0.965517	-	Intergenic
1509203	GGGCGATCGCC	0.979592	-	Intergenic
1514265	GCTCGATCAGT	0.909091	-	Intergenic
1516289	GCATGATCTGG	0.966667	-	ORF	1516560	1515874	2,3-diketo-5-methylthiopentyl-1-phosphate enolase-phosphatase (EC 3.1.3.77)
1521647	TGGCGATCAGC	0.981481	+	Intergenic
1525546	CCACGATCATC	0.958333	+	Intergenic
1536454	TGTCGATCGCG	0.913793	+	ORF	1535237	1536790	Oligopeptide transporter
1538465	CCATGATCGGC	0.927273	+	Promoter
1545728	CTCCGATCATG	1	-	Promoter
1547180	CGCCGATCTGC	0.925	-	Intergenic
1549652	CCGCGATCGCG	0.930233	+	Promoter
1552353	TCGCGATCAAC	0.938776	-	Intergenic
1553216	AGGCGATCGCG	0.966667	+	ORF	1552713	1554161	Transcriptional regulator, GntR family domain / Aspartate aminotransferase (EC 2.6.1.1)
1554748	CGGCGATCGAT	0.931818	+	ORF	1554692	1557292	Lead, cadmium, zinc and mercury transporting ATPase (EC 3.6.3.3) (EC 3.6.3.5); Copper-translocating P-type ATPase (EC 3.6.3.4)
1555238	CGCAGATCGGG	0.959184	-	Intergenic
1556633	CGCCGATCGCC	0.981132	-	Intergenic
1559034	GACCGATCCCG	0.916667	+	Intergenic
1564457	TCGCGATCGAG	0.932203	-	Intergenic
1565300	TCGCGATCCTC	0.928571	-	Intergenic
1567981	ACCAGATCGCG	0.928571	+	ORF	1567922	1569301	Histidyl-tRNA synthetase (EC 6.1.1.21)
1569657	TGATGATCAGG	0.961538	-	Intergenic
1575556	GCCTGATCCAG	0.927273	-	Intergenic
1575882	TGGCGATCTGG	1	-	Intergenic
1576738	TGCAGATCGAC	0.959184	+	Intergenic
1587834	CCGCGATCGAC	0.910714	+	ORF	1587169	1588116	Malonyl CoA-acyl carrier protein transacylase (EC 2.3.1.39)
1589331	TGGCGATCAAT	0.910714	-	Intergenic
1589383	GGCAGATCGAC	0.945455	-	Intergenic
1591621	CGGCGATCGGC	0.95	-	Intergenic
1593044	GCATGATCAGC	0.907692	-	Intergenic
1596059	CCCCGATCACG	0.954545	+	ORF	1595591	1596583	hypothetical protein
1601627	GCTCGATCGAC	0.958333	-	Intergenic
1609570	CGCCGATCCCG	0.935484	+	ORF	1609195	1609839	NADH-ubiquinone oxidoreductase chain J (EC 1.6.5.3)
1610365	GGCCGATCTGG	0.928571	-	Intergenic
1616525	GCACGATCACC	0.928571	-	Intergenic
1620451	TGGTGATCTTC	0.953488	+	ORF	1617812	1620613	Translation initiation factor 2
1623849	GGCCGATCTCG	0.956522	-	Intergenic
1636342	AGCTGATCGCC	0.914894	-	ORF	1637690	1636200	Dihydrolipoamide dehydrogenase of 2-oxoglutarate dehydrogenase (EC 1.8.1.4)
1636455	GGCCGATCGCG	0.910714	+	Intergenic
1638343	TGGCGATCGAG	0.909091	+	Intergenic
1639411	CGCCGATCACC	0.95	+	Intergenic
1642474	TCGCGATCTCC	0.934783	-	Intergenic
1642917	AGCCGATCGGC	0.941176	+	Intergenic
1646338	GGTCGATCGGC	1	-	Intergenic
1647823	TCGCGATCGCC	0.941176	+	ORF	1647134	1648831	Sulfite reductase [NADPH] hemoprotein beta-component (EC 1.8.1.2)
1649600	GGACGATCAGG	0.9	+	Intergenic
1649942	TCGCGATCTGC	0.902439	+	Intergenic
1650161	TGCTGATCACC	0.977273	+	Intergenic
1651584	CGGCGATCCGG	0.9	+	Intergenic
1653086	ACAAGATCCAG	0.97619	+	ORF	1652436	1653374	Cysteine synthase (EC 2.5.1.47)
1654612	TGCAGATCAGG	0.92	-	intergenic
1654697	CAGCGATCGCG	0.923077	+	Intergenic
1657112	CGTCGATCATG	0.9	+	Intergenic
1664905	ACGTGATCGGC	0.918919	+	Intergenic
1665951	AGTCGATCGCG	0.90566	-	Intergenic
1667631	GGGCGATCAAC	0.923077	+	Intergenic
1673156	ACCAGATCGCC	0.90566	+	Intergenic
1674065	GGGCGATCGGA	0.947368	+	Intergenic
1674834	GCCCGATCAAT	0.941176	+	Intergenic
1676133	AGGCGATCAGC	0.909091	-	Intergenic
1682613	GGCCGATCGCC	0.966667	-	Intergenic
1682721	CCGTGATCTGG	0.953488	-	Intergenic
1686874	ACACGATCGCC	0.907407	-	Intergenic
1692496	AGTAGATCGGC	0.909091	-	Intergenic
1692932	CGGCGATCACG	0.921569	-	Intergenic
1693416	CGCCGATCATA	0.903846	-	Intergenic
1697103	GGTAGATCACC	0.907407	-	Intergenic
1697352	CGTCGATCGCA	0.920635	+	ORF	1696653	1698659	Propionate--CoA ligase (EC 6.2.1.17)
1697915	CGGTGATCGAC	0.962264	+	ORF	1696653	1698659	Propionate--CoA ligase (EC 6.2.1.17)
1698939	TCGTGATCGAC	0.948276	-	Intergenic
1705962	TCGCGATCACG	0.90566	-	Intergenic
1708833	AAAAGATCAAT	0.92	-	Intergenic
1717259	ACCTGATCGAG	0.918367	+	ORF	1716960	1719119	hypothetical protein
1726959	TGCCGATCGCC	0.916667	-	Intergenic
1730573	GGTCGATCAGG	0.93617	-	Intergenic
1731301	AACCGATCGGC	0.90566	+	Intergenic
1733624	CGCCGATCAGT	0.958333	+	Intergenic
1741791	AGGTGATCATC	0.924528	+	Intergenic
1743535	AGGCGATCACC	0.936508	-	Intergenic
1746032	CCTCGATCAGC	0.952381	+	ORF	1745426	1746292	Transcriptional regulator, LysR family
1746322	CGATGATCGGC	0.97619	-	intergenic
1746784	TGCCGATCGCG	0.913043	+	Intergenic
1747381	CGCCGATCGGA	0.964912	-	Intergenic
1748043	GCGCGATCGAC	0.902439	+	Intergenic
1754918	GCAAGATCACC	0.951613	-	ORF	1755324	1754290	Phosphate ABC transporter, substrate-binding protein PstS (TC 3.A.1.7.1)
1755107	CGCAGATCAAG	0.942308	-	ORF	1755324	1754290	Phosphate ABC transporter, substrate-binding protein PstS (TC 3.A.1.7.1)
1758894	CGCCGATCAGC	0.902439	-	ORF	1759562	1758414	tRNA-specific 2-thiouridylase MnmA (EC 2.8.1.13)
1761891	TCGCGATCCGA	0.931034	-	Intergenic
1762019	AGCCGATCGGC	0.90625	-	Intergenic
1762388	CCGCGATCGCC	0.90625	-	Intergenic
1765393	GCTCGATCGGG	0.932203	-	Intergenic
1767657	GGGCGATCTCG	0.957447	+	ORF	1766775	1768085	3-phosphoshikimate 1-carboxyvinyltransferase (EC 2.5.1.19)
1769194	ACTTGATCAGC	0.910714	-	Intergenic
1772812	CGGTGATCCGC	0.913793	+	Intergenic
1776974	GCGTGATCGGC	0.962264	+	ORF	1776879	1778900	Bis-ABC ATPase YheS
1778711	AGAAGATCGAG	0.928571	+	ORF	1776879	1778900	Bis-ABC ATPase YheS
1779632	AGACGATCGCC	0.901961	+	ORF	1778904	1779824	regulatory protein
1783860	TCGCGATCGCT	0.913043	-	Intergenic
1786371	CGATGATCTTC	0.934783	-	Intergenic
1791345	AGGCGATCGGC	0.918919	+	ORF	1788565	1792074	Chromosome partition protein smc
1804486	CCATGATCGCC	0.927273	-	Intergenic
1805491	TGCAGATCAGC	0.932203	-	Intergenic
1813324	GGCCGATCAGT	0.978261		Intergenic
1823647	GCTTGATCCCG	0.916667	-	Intergenic
1830793	CACCGATCAGC	0.962264	+	Intergenic
1831799	ACCCGATCACC	0.902439	-	ORF	1832088	1830631	Inosine-5'-monophosphate dehydrogenase (EC 1.1.1.205) / CBS domain
1836726	CAGCGATCAGC	0.948718	-	ORF	1837571	1836576	Cytoskeleton protein RodZ
1838736	CGGCGATCGGA	0.947368	+	Intergenic
1846737	GCAAGATCATC	0.931818	+	Intergenic
1850946	GCTCGATCAGG	0.925	-	Intergenic
1855524	GGCGGATCGCG	0.943396	-	Intergenic
1856109	TGCCGATCGGC	1	-	Intergenic
1856765	CCTCGATCTTC	0.9	-	Intergenic
1857125	TGACGATCAGC	0.95122	-	Intergenic
1861130	ACCCGATCGAC	0.9	+	Intergenic
1862078	CGGCGATCGGT	0.921569	+	Intergenic
1865851	CGTAGATCGCC	0.921569	+	Intergenic
1865944	GGTCGATCGGT	0.916667	+	Intergenic
1866118	AACCGATCGCA	0.902439	+	Intergenic
1871556	AGGCGATCGAG	0.94	-	ORF	1871725	1870553	Lipopolysaccharide assembly protein LapB
1875871	GAGTGATCGGA	0.912281	-	Intergenic
1878443	GGGTGATCGAC	0.979167	-	Intergenic
1879760	GCGAGATCATT	0.914286	-	Intergenic
1880026	GGCTGATCAGC	0.95122	+	Intergenic
1881830	GCAAGATCGGC	0.985294	-	Intergenic
1890915	CAGCGATCGCG	0.9375	+	ORF	1890681	1892411	DNA repair protein RecN
1892629	ACCCGATCAAC	0.9	-	ORF	1893059	1892424	Two-component transcriptional response regulator, LuxR family
1897595	CGGCGATCTCA	1	+	Intergenic
1898556	ACCCGATCATG	1	+	Intergenic
1900473	GTTCGATCGCA	0.939394	+	Intergenic
1901656	ACGTGATCCAG	0.95122	-	Intergenic
1902062	TCGTGATCGAC	0.923077	+	Intergenic
1902639	GCTGGATCTCG	0.938776	-	Intergenic
1915424	TCATGATCTTC	0.944444	-	Intergenic
1922092	CACCGATCTGC	0.923077	+	ORF	1921039	1922112	Phage integrase
1932220	ACGCGATCAAC	0.926829	+	Intergenic
1936794	CCGCGATCACC	0.910714	+	Intergenic
1941423	GGTAGATCGCC	0.90566	-	Intergenic
1943821	TCTCGATCCGT	0.930233	-	Intergenic
1943886	GGGCGATCAAC	0.918919	-	Intergenic
1949450	CGCCGATCGAC	0.945946	+	ORF	1946528	1949701	CzcABC family efflux RND transporter, transmembrane protein
1949513	TGCCGATCGCC	0.909091	-	Intergenic
1964497	ACGCGATCGCA	0.928571	+	ORF	1963423	1964715	hypothetical protein
1968072	ATGCGATCGGC	0.98	-	Intergenic
1975080	CGCCGATCTCG	0.901639	+	Intergenic
1979401	GGCAGATCGAC	0.980392	-	ORF	1980537	1978675	Putative high-affinity iron permease
1985076	GACGGATCGGG	0.909091	-	intergenic
1989503	GCCAGATCCTC	0.903226	+	Intergenic
1990522	GGCCGATCAGC	0.9	-	ORF	1990583	1989231	Phosphoglucosamine mutase (EC 5.4.2.10)
1992772	GCTCGATCAGC	0.925	-	Intergenic
1999689	TGGCGATCAGC	0.90625	-	Intergenic
2001752	GTTCGATCATC	0.901961	+	Intergenic
2003745	GGCCGATCACG	0.961538	-	Intergenic
2006859	GATCGATCACC	0.931818	+	Intergenic
2011216	GGCCGATCAAC	0.933333	-	ORF	2011631	2010624	UDP-glucose 4-epimerase (EC 5.1.3.2)
2016572	CCGCGATCGAA	0.909091	+	Intergenic
2025859	TCGCGATCCTG	0.928571	-	Intergenic
2026299	GCCAGATCCGC	0.911111	-	Intergenic
2027876	AGGTGATCCGG	0.977273	+	ORF	2025132	2028170	diguanylate cyclase/phosphodiesterase (GGDEF & EAL domains) with PAS/PAC sensor(s)
2033790	GCACGATCGAC	0.957447	-	Intergenic
2035301	GCATGATCCCT	0.978261	+	Promoter
2036102	ACGTGATCGGC	0.959184	-	Promoter
2041555	CGGCGATCGCG	0.935484	-	Intergenic
2045106	GGCCGATCTTC	0.921053	+	Intergenic
2049570	GACCGATCGGC	0.93617	+	ORF	2049399	2049584	hypothetical protein
2049571	GGCCGATCGGT	0.931034	-	Intergenic
2065088	GGCTGATCCGC	0.960784	+	Intergenic
2071772	CGCCGATCGGC	0.942308	-	Intergenic
2079582	CCACGATCAGC	0.933333	+	Intergenic
2084292	CGGAGATCACT	1	-	ORF	2084425	2084075	hypothetical protein
2091289	CCGCGATCGGC	0.913043	-	ORF	2091677	2090661	beta-N-acetylglucosaminidase (EC 3.2.1.52)
2091508	TGCTGATCGCG	0.921569	-	ORF	2091677	2090661	beta-N-acetylglucosaminidase (EC 3.2.1.52)
2091556	AGCTGATCGCG	0.916667	-	ORF	2091677	2090661	beta-N-acetylglucosaminidase (EC 3.2.1.52)
2098158	TGCCGATCGCC	0.911111	+	Intergenic
2098159	AGGCGATCGGC	0.901961	-	ORF	2098961	2098029	GTP-binding protein Era
2100579	ACCAGATCATG	0.977778	-	ORF	2101174	2100278	Signal peptidase I (EC 3.4.21.89)
2101540	ACGCGATCGCC	0.90566	+	Intergenic
2105975	GTCCGATCACC	0.909091	+	Intergenic
2108110	GCGCGATCGCT	0.947368	+	Intergenic
2113092	GCGAGATCAGC	0.911111	+	Intergenic
2113770	TGAAGATCAGC	0.906977	+	Intergenic
2115077	CGCCGATCAGC	0.918919	+	Intergenic
2115446	CGCTGATCTGG	0.933333	-	Intergenic
2116720	GCCCGATCAGC	0.909091	+	Intergenic
2120547	TGAAGATCATG	0.923077	+	Intergenic
2120905	AGCCGATCATC	0.926829	-	Intergenic
2122073	CTTCGATCAGG	0.903226	+	Intergenic
2130969	CGCCGATCAAG	0.913793	-	Promoter
2142971	CAACGATCATT	0.923077	-	ORF	2144344	2141870	ATP-dependent protease La (EC 3.4.21.53) Type I
2148282	CGCCGATCGCA	0.930233	+	Intergenic
2150692	ACCAGATCAAG	0.916667	-	Intergenic
2154369	CCCTGATCCGC	0.909091	-	Promoter
2154476	GGATGATCGCG	0.92	+	Intergenic
2155310	GGTCGATCCGC	0.95	-	Intergenic
2159382	CGAAGATCGCG	0.956522	+	Intergenic
2167099	GCGAGATCGCC	0.92	+	Intergenic
2170657	CCCAGATCGAC	0.9	+	Intergenic
2170771	TCGAGATCACC	0.924528	+	Intergenic
2181123	TCACGATCACC	0.956522	+	Intergenic
2189564	AAGCGATCGCT	0.948276	-	Intergenic
2195329	CAAAGATCACC	0.956522	+	Promoter
2201223	CGACGATCGGC	0.953488	+	ORF	2200825	2201412	hypothetical protein
2206948	TGGCGATCACG	0.9	+	ORF	2206037	2207392	EriC-type chloride/proton exchange protein
2212113	CCATGATCTTG	0.9	+	Intergenic
2229013	CGCCGATCTGG	0.902439	+	ORF	2228615	2229901	Alkaline phosphodiesterase I (EC 3.1.4.1) / Nucleotide pyrophosphatase (EC 3.6.1.9)
2236293	GGAAGATCGCC	0.95082	+	Intergenic
2236294	CGGCGATCTTC	0.957447	-	ORF	2237114	2234748	ABC transporter, fused permease protein
2240229	TCTCGATCGAC	0.980392	-	Intergenic
2242353	GCGCGATCGCG	0.9	+	Intergenic
2242354	CCGCGATCGCG	0.909091	-	Intergenic
2242900	AGCCGATCCAG	0.948718	+	Intergenic
2243821	GCCCGATCGGC	0.902439	+	Intergenic
2245165	GCCCGATCAAC	0.916667	+	Intergenic
2247830	CCGCGATCATC	0.941176	+	Intergenic
2250654	GCGCGATCTCG	0.923077	-	Intergenic
2250749	ACACGATCGAC	0.918919	+	Intergenic
2253062	GGCAGATCCTT	0.960784	+	Intergenic
2259012	GCACGATCACC	0.916667	-	Intergenic
2263237	AGAAGATCCAC	0.906977	-	Intergenic
2263908	ACCAGATCGCC	0.902439	+	ORF	2262700	2264262	Multidrug efflux system EmrAB-OMF, inner-membrane proton/drug antiporter EmrB (MFS type)
2265147	CGTCGATCGGC	0.928571	-	Intergenic
2267076	GCAGGATCACT	1	+	Promoter
2269500	CGGCGATCCTC	0.906977	-	Intergenic
2274156	ACCTGATCGAA	0.981481	+	Intergenic
2274157	CTTCGATCAGG	0.935484	-	Intergenic
2278917	TAGCGATCCAG	0.944444	+	Intergenic
2285720	TAGCGATCGGT	0.901961	+	Intergenic
2286150	GGCCGATCGGC	0.913043	-	Intergenic
2291141	CCAGGATCAGC	1	-	Promoter
2292723	GCCCGATCCGG	1	-	Intergenic
2293774	CGGCGATCGAA	0.909091	+	Intergenic
2304939	GGCCGATCTGG	0.924528	+	Intergenic
2307888	ACGAGATCGAG	0.981481	+	ORF	2307658	2308215	YaeQ protein
2307970	AGCTGATCACC	0.972973	-	Intergenic
2308244	GACAGATCGCT	0.934783	+	Intergenic
2314628	TGCTGATCGAC	0.972222	+	Intergenic
2327496	CCGCGATCGCC	0.95122	+	Intergenic
2332673	TGCCGATCCAG	0.921569	-	Intergenic
2332990	CCTCGATCGAC	0.97561	+	Intergenic
2339264	CGCCGATCGGC	0.931818	-	Intergenic
2341267	CGAAGATCGGC	0.902439	-	ORF	2341505	2340579	Efflux ABC transporter, ATP-binding protein
2341958	CCGGGATCAGC	1	-	Intergenic
2343476	GCGCGATCTCG	0.909091	-	Intergenic
2349234	ACGCGATCGAC	0.977273	+	Intergenic
2351386	AGGTGATCTGG	0.906977	-	Intergenic
2354317	GCCGGATCAGC	0.960784	-	Intergenic
2356841	CGGCGATCATC	0.965517	+	Intergenic
2358360	TGCTGATCCTC	0.921053	+	Promoter
2360072	ATAAGATCCGC	0.945455	-	Promoter
2362007	GGCCGATCGCG	0.971429	-	Intergenic
2363264	AGCTGATCGCC	0.958333	+	ORF	2363016	2364017	Tetrapartite efflux system, membrane fusion component FusE-like
2378389	GCTCGATCGGC	0.911111	-	Intergenic
2381219	CCATGATCTCG	0.901961	+	Intergenic
2390782	CGCCGATCGAG	0.983871	+	ORF	2389184	2390959	hypothetical protein
2391402	AGCCGATCTGC	0.965517	-	Intergenic
2392038	GAATGATCCGC	0.977778	-	Intergenic
2395844	TACAGATCAGC	0.958333	-	Intergenic
2404187	CGGCGATCAGC	0.963636	-	ORF	2404296	2403364	Transcriptional regulator, LysR family
2406150	CCGCGATCACG	0.962963	+	Intergenic
2408164	CCGCGATCCGG	0.965517	-	ORF	2409252	2407693	Glycerol kinase (EC 2.7.1.30)
2417990	GACAGATCAAC	0.914894	-	Intergenic
2420898	ACCAGATCGGC	0.95	+	Intergenic
2421743	CCTCGATCTCG	0.909091	+	Intergenic
2423395	GGCCGATCAGT	0.96	-	Intergenic
2428593	AGATGATCATC	0.944444	-	Intergenic
2436271	TGATGATCTGG	0.902439	+	ORF	2436266	2437810	putative phospholipase D family protein
2444565	TCCCGATCACC	0.906977	+	ORF	2444209	2445816	Methylcrotonyl-CoA carboxylase carboxyl transferase subunit (EC 6.4.1.4)
2446150	CGGCGATCAGC	1	-	Intergenic
2450033	CGGTGATCCTT	0.914894	+	Intergenic
2450194	GAACGATCGGG	0.9	-	Promoter
2453852	CGCCGATCGGC	0.942308	-	Intergenic
2455109	GGCCGATCGGC	0.924528	-	Intergenic
2461790	GCTTGATCGCG	0.95122	+	Intergenic
2462955	GCGCGATCACC	0.97619	-	Intergenic
2463875	CGAAGATCCAT	0.918367	+	Intergenic
2464981	GGCGGATCGAG	0.909091	-	ORF	2465093	2464188	hypothetical protein
2470921	GGGTGATCTCG	0.918919	+	ORF	2470658	2471755	Epoxyqueuosine reductase (EC 1.17.99.6) QueG
2472022	AACAGATCCAC	0.942308	-	ORF	2472152	2471760	Aspartate 1-decarboxylase (EC 4.1.1.11)
2472976	GTTTGATCAGC	1	+	Intergenic
2473576	TGAAGATCGAG	0.9	-	ORF	2473946	2473116	3-methyl-2-oxobutanoate hydroxymethyltransferase (EC 2.1.2.11)
2475304	GGCTGATCGGC	0.903226	-	ORF	2475830	2474478	Poly(A) polymerase (EC 2.7.7.19)
2484621	TCATGATCTCC	0.923077	+	Intergenic
2485969	TGACGATCACC	0.9375	+	Intergenic
2486105	CGGCGATCGCG	0.9375	-	Intergenic
2492194	GCGAGATCGGC	0.909091	+	ORF	2491607	2493124	Exopolyphosphatase (EC 3.6.1.11)
2494612	ACGCGATCGCC	0.913043	-	Intergenic
2495934	GCCAGATCGAC	0.916667	-	ORF	2498467	2495825	Alanyl-tRNA synthetase (EC 6.1.1.7)
2496539	ATTCGATCGCC	0.911111	+	Intergenic
2497925	AGAAGATCTCG	0.929825	+	Intergenic
2504477	CAAAGATCTTC	0.927273	+	Intergenic
2508489	TACCGATCCGG	0.93617	+	ORF	2506134	2508815	Serine/threonine protein kinase
2514149	TGATGATCAGC	0.933333	-	ORF	2514489	2513848	twitching motility protein PilH
2526987	CACCGATCATG	0.947368	+	Intergenic
2536470	GGGCGATCTCC	0.9	-	Intergenic
2540565	GCCTGATCACC	0.918367	-	ORF	2541466	2540405	NADH:flavin oxidoreductases, Old Yellow Enzyme family
2541005	CCGCGATCACC	0.918033	+	Intergenic
2541658	AGGCGATCGCG	0.942857	-	ORF	2542436	2541519	hypothetical protein
2547090	CCGCGATCCGC	0.973684	-	intergenic
2547112	CGGCGATCGAT	0.942308	+	Intergenic
2548592	GCATGATCTTC	0.942308	+	ORF	2548335	2549345	Methionine ABC transporter ATP-binding protein
2549980	AGATGATCGGC	0.909091	+	ORF	2549342	2550019	Methionine ABC transporter permease protein
2552088	GCGCGATCGCC	0.962963	+	Intergenic
2554669	TGACGATCGCG	0.934783	+	Intergenic
2558700	GTTCGATCAGG	0.912281	+	Intergenic
2563187	CGCCGATCACG	0.959184	+	Intergenic
2568242	CGCCGATCATC	0.956522	+	ORF	2567397	2568902	Carboxypeptidase C (cathepsin A)
2569352	TCCTGATCGGC	0.901961	-	Intergenic
2569483	GCGGGATCGGC	1	+	Intergenic
2570611	TCGAGATCGGC	0.924528	-	Intergenic
2578889	GGGCGATCGCG	0.90566	-	Intergenic
2582372	GGCCGATCGTC	0.942857	+	Intergenic
2583930	AGGTGATCGCG	0.931818	-	Intergenic
2586148	AGTCGATCGCA	0.947368	-	ORF	2586401	2586045	hypothetical protein
2592010	CGGCGATCGAG	0.9	-	ORF	2592761	2591817	Gliding motility-associated ABC transporter ATP-binding protein GldA
2592237	CGTCGATCAGC	0.904762	+	Intergenic
2597618	TGGCGATCAGC	0.913043	-	Intergenic
2597720	ACAGGATCGGC	0.918033	-	Intergenic
2601874	CGGCGATCACC	0.909091	+	Intergenic
2602141	GCACGATCGCC	0.901961	-	Intergenic
2604707	CGATGATCGGG	0.921053	-	ORF	2604771	2603506	Uncharacterized MFS-type transporter
2608785	GGTCGATCGCC	0.911111	-	Intergenic
2608973	CGGCGATCGCG	0.913793	+	Intergenic
2609156	CCACGATCGCG	0.96	+	Intergenic
2610019	CCCTGATCAGT	0.931034	+	Intergenic
2612594	CCCTGATCCAA	0.914894	+	Promoter
2623350	CCATGATCAGC	0.90566	+	Intergenic
2623498	CGTAGATCGGC	0.914894	-	Intergenic
2623813	CGGCGATCACG	0.947368	-	Intergenic
2626081	CGGCGATCAGC	0.952381	-	Intergenic
2627314	GGGTGATCGCG	0.928571	-	Intergenic
2629000	GCCAGATCGCC	0.932203	+	Intergenic
2643380	CGGCGATCGCC	0.924528	+	ORF	2641914	2644442	Cation transport ATPase
2646646	ACCAGATCGGT	0.914286	-	Intergenic
2648268	ACCCGATCACC	0.957447	+	ORF	2646760	2648529	ABC-type efflux pump, duplicated ATPase component YbhF
2651045	GGGCGATCCGA	0.942308	+	ORF	2650847	2652364	Outer membrane factor OMF1 associated with YbhGFSR efflux transporter
2651142	GTGCGATCGCG	0.916667	-	Intergenic
2652724	GGATGATCGAC	0.983333	-	Intergenic
2656824	GCTCGATCGAG	0.978723	-	ORF	2657800	2656421	Periplasmic sensor signal transduction histidine kinase
2657454	ATTCGATCAGC	0.9375	-	ORF	2657800	2656421	Periplasmic sensor signal transduction histidine kinase
2658956	AGCCGATCCCG	0.94	+	Intergenic
2668454	GATCGATCCGG	0.906977	-	Intergenic
2670097	GCATGATCGGC	0.9	-	Promoter
2672060	CGCCGATCGCG	0.921569	+	ORF	2670225	2672507	Nitric-oxide reductase (EC 1.7.99.7), quinol-dependent
2683250	GCCCGATCGGT	0.944444	+	ORF	2682027	2683682	Nitrate/nitrite transporter NarK/U
2686805	GCACGATCGAA	0.928571	+	Intergenic
2692314	AGCCGATCACC	0.978723	+	Intergenic
2699340	CCCTGATCGAC	0.913043	+	ORF	2698804	2699982	Rhodanese-related sulfurtransferase / Molybdopterin-synthase adenylyltransferase (EC 2.7.7.80)
2701744	CCGCGATCCAC	0.914894	-	ORF	2701931	2700723	Phosphopentomutase (EC 5.4.2.7)
2702771	GGCCGATCGCC	0.9	-	ORF	2703262	2701928	Thymidine phosphorylase (EC 2.4.2.4)
2704406	GCCTGATCGCG	0.952381	-	Intergenic
2706235	TGTCGATCTCG	0.902439	+	Intergenic
2708006	ACTCGATCCGC	0.925	-	Intergenic
2715026	CGAAGATCGAG	0.902439	+	Intergenic
2716670	GGTCGATCGCG	0.956522	+	Intergenic
2716951	GCCTGATCACC	0.930233	+	Intergenic
2719910	TGAAGATCAGC	1	+	Intergenic
2726195	CGTCGATCGCG	0.947368	-	Intergenic
2730323	GCACGATCGAC	0.928571	+	Intergenic
2733558	TGCAGATCGAC	0.912281	+	Intergenic
2740774	CGCCGATCGCC	0.951613	+	Intergenic
2741552	CCTCGATCAGC	0.977778	-	Intergenic
2744764	AGCTGATCGGG	0.923077	-	ORF	2745137	2744187	Efflux ABC transporter, ATP-binding protein
2745248	CGCCGATCAGC	0.92	+	Intergenic
2747535	TCTCGATCACG	1	-	Intergenic
2748118	CGCTGATCGGC	0.980392	+	Intergenic
2750143	GCACGATCAGC	0.925926	-	Intergenic
2755923	GCCCGATCGAT	0.978723	+	Intergenic
2757105	ACCAGATCCTT	0.981818	+	Intergenic
2759012	TGCCGATCAGC	0.910714	+	Intergenic
2761919	TGGTGATCGAG	0.913043	-	Intergenic
2763714	GGAAGATCCAT	0.920635	-	Promoter
2767974	TGTCGATCGCC	0.914894	-	Promoter
2771308	CGATGATCTGG	0.9	+	Intergenic
2772301	GGAGGATCGCC	0.903846	-	Intergenic
2773729	TATCGATCAGC	0.92	+	Intergenic
2778538	CGGCGATCGAC	0.914894	-	ORF	2778722	2777952	Flagellar biosynthesis protein FliR
2784877	AGGCGATCGAG	0.960784	-	ORF	2786132	2784765	Flagellum-specific ATP synthase FliI
2785443	CGACGATCACC	0.918033	+	Intergenic
2785519	GGCTGATCGGC	1	-	ORF	2786132	2784765	Flagellum-specific ATP synthase FliI
2787483	CGATGATCTGC	0.903226	+	Intergenic
2792993	GAGCGATCTGC	0.90625	+	Intergenic
2795834	TCCAGATCGGC	0.914286	-	ORF	2796279	2794837	Flagellin protein FlaB
2796724	CGATGATCTTG	0.966667	+	Intergenic
2815076	CACCGATCACG	0.96875	+	Intergenic
2827000	ATCGGATCGCG	0.926829	-	Intergenic
2827236	CTACGATCACG	0.955556	-	Intergenic
2828123	GCTCGATCAAC	0.938776	+	Intergenic
2829506	CGGCGATCACC	0.943396	+	ORF	2829042	2829926	hypothetical protein
2834350	CGCTGATCAGC	0.943396	-	Intergenic
2852756	TCACGATCATC	0.9	-	Intergenic
2861378	TGCCGATCGGG	0.971429	-	Promoter
2861661	CCCTGATCACC	0.977778	-	Intergenic
2861826	CAGCGATCGCG	0.945455	-	Intergenic
2869756	ACTCGATCAAG	0.928571	+	Intergenic
2874259	CGCCGATCCGC	0.980769	+	Intergenic
2879847	CCATGATCGAC	0.931034	+	Intergenic
2882289	GGCCGATCGCC	0.921569	-	Promoter
2888480	GCGCGATCCGG	0.92	+	Intergenic
2894604	TGGTGATCGCG	0.913043	+	Intergenic
2897065	TGTTGATCGGG	0.921569	-	Intergenic
2912978	CACCGATCACG	0.976744	-	Intergenic
2916308	GCATGATCGGA	0.949153	+	Intergenic
2920971	AGGCGATCAGC	0.959184	+	ORF	2920693	2921400	Enzyme involved in the deoxyxylulose pathway of isoprenoid biosynthesis
2924161	GCCCGATCTCG	0.902439	-	Intergenic
2927207	TGGCGATCACC	0.910714	-	Promoter
2936020	TCCTGATCGCC	0.929825	+	ORF	2935532	2937277	Phosphoenolpyruvate-protein phosphotransferase of PTS system (EC 2.7.3.9)
2939519	CGATGATCGAC	0.921569	-	Intergenic
2939869	CCGCGATCAAC	0.96	+	Intergenic
2943073	CTGTGATCGGC	0.931818	-	Promoter
2950500	CTTCGATCATT	1	-	Intergenic
2950589	GCCAGATCCAG	0.929825	+	Intergenic
2950817	GCGCGATCCTC	0.923077	+	Intergenic
2951320	CGACGATCCGT	1	-	Intergenic
2951925	TCATGATCGGC	0.92	-	Intergenic
2952293	TCCTGATCGAC	0.956522	+	ORF	2951862	2952410	Peroxiredoxin
2957932	TGCCGATCGGC	0.925926	-	ORF	2958518	2957679	hypothetical protein
2963213	CACCGATCCCG	0.931818	-	ORF	2967154	2963084	ATP-dependent helicase HrpA
2965670	GGCCGATCGCG	0.953125	+	Intergenic
2965847	CACCGATCCGG	0.980769	-	ORF	2967154	2963084	ATP-dependent helicase HrpA
2968870	ACGCGATCAGT	0.932203	-	ORF	2970515	2967852	FIG015547: peptidase, M16 family / FIG015287: Zinc protease
2977495	TGCTGATCGCC	0.943396	+	Intergenic
2981644	GTCCGATCACC	1	-	Intergenic
2989103	CCATGATCGCG	0.95	-	Intergenic
2993179	CGCCGATCAGC	0.959184	+	Intergenic
2993270	ACCTGATCTCG	0.901961	-	ORF	2994522	2991961	Aspartokinase (EC 2.7.2.4) / Diaminopimelate decarboxylase (EC 4.1.1.20)
2995089	AGGCGATCAAG	0.948276	-	ORF	2996365	2994848	Fumarate hydratase class I, aerobic (EC 4.2.1.2)
2995709	GCGCGATCAGT	0.915254	+	Intergenic
2998211	GCGCGATCGGC	0.92	+	ORF	2997366	2998244	Phenazine biosynthesis protein PhzF like
3001018	GCTTGATCGCG	0.906977	-	Intergenic
3015225	CCATGATCCGA	0.934426	-	Promoter
3017908	GCATGATCCGC	0.918919	+	Intergenic
3022575	GCATGATCCAC	0.984375	-	Promoter
3023286	GCAAGATCGAC	0.903226	-	Intergenic
3024565	ACCCGATCGAG	0.916667	-	Intergenic
3030573	GAATGATCGCC	0.924528	-	Intergenic
3031088	GCGAGATCCAG	0.9	-	Intergenic
3033610	CTTCGATCTGT	0.9	+	Intergenic
3034057	TGCTGATCGGC	0.931034	-	Intergenic
3036090	TGCCGATCGAG	0.932203	-	Intergenic
3037493	GAAGGATCAGT	0.93617	+	Intergenic
3038771	GGTCGATCGCG	0.915254	-	Intergenic
3043626	CGCTGATCGCA	0.981132	-	Intergenic
3046331	GCGTGATCGTC	0.92	+	Intergenic
3048552	AGGCGATCGGC	0.90566	-	ORF	3048889	3048347	hypothetical protein
3054693	CCACGATCGGC	0.901961	+	Intergenic
3056053	TGCCGATCGGC	0.921053	-	ORF	3058088	3054546	Two-component system sensor histidine kinase/response regulator hybrid
3061428	GACTGATCGGC	0.955556	-	ORF	3061804	3058232	Two-component system sensor histidine kinase/response regulator hybrid
3063146	GCACGATCGAG	0.914286	-	Intergenic
3072164	ACCAGATCACC	0.981132	+	ORF	3071736	3073076	Periplasmic chaperone and peptidyl-prolyl cis-trans isomerase of outer membrane proteins SurA (EC 5.2.1.8)
3084510	GGCCGATCGCC	0.916667	+	Intergenic
3085541	CGCCGATCACG	0.925926	+	Intergenic
3086536	GCTGGATCAGG	0.936508	-	ORF	3087039	3086098	D-alanine--D-alanine ligase (EC 6.3.2.4)
3089051	CCGCGATCGCC	0.909091	+	Intergenic
3094689	CGGCGATCGGC	0.916667	+	Intergenic
3095934	GCGTGATCCGC	0.933333	-	Intergenic
3099473	CGGCGATCGCG	0.907407	-	Intergenic
3103287	ACAAGATCAAC	0.938776	+	ORF	3102277	3103650	Fe-S protein, homolog of lactate dehydrogenase SO1521
3105553	TGCTGATCTGC	0.928571	+	Intergenic
3110035	GGCCGATCAGG	0.923077	-	Intergenic
3111811	CGCCGATCCGC	0.956522	+	Intergenic
3117837	GCGCGATCACG	0.9	+	Intergenic
3119560	CGGCGATCAAG	0.96	+	Intergenic
3125825	TGGCGATCATC	0.912281	-	ORF	3127494	3125068	hypothetical protein
3132984	CGGCGATCGCG	0.906977	-	Intergenic
3133842	GGAAGATCGAA	0.954545	-	Intergenic
3134566	GGCCGATCGGC	0.925926	+	ORF	3134300	3135220	Transcriptional regulator, RpiR family
3134567	CGCCGATCGGC	0.901961	-	Intergenic
3139651	CGGCGATCCGC	0.916667	-	Intergenic
3144564	CCTTGATCAGG	0.913043	-	Intergenic
3145738	GCGCGATCACC	0.962264	+	ORF	3145250	3146074	5,10-methylenetetrahydrofolate reductase (EC 1.5.1.20)
3145888	CCGAGATCCCG	0.90625	+	ORF	3145250	3146074	5,10-methylenetetrahydrofolate reductase (EC 1.5.1.20)
3161216	CGGCGATCTGC	0.931818	+	ORF	3160805	3161602	Short-chain fatty acids transporter
3161399	GCACGATCGAC	0.914894	-	Intergenic
3164452	CCGCGATCTCC	0.94	+	Intergenic
3165014	CTCCGATCCCG	0.926829	-	Intergenic
3165035	GGGCGATCGCC	0.914894	+	Intergenic
3174671	CGAAGATCGAG	0.910714	-	Promoter
3176228	CAGCGATCCGG	0.969697	-	ORF	3177649	3175958	hypothetical protein
3176489	CACTGATCGCC	0.909091	+	Intergenic
3177030	CGCTGATCCCG	0.931818	-	ORF	3177649	3175958	hypothetical protein
3178402	GCGCGATCCCG	0.923077	-	ORF	3179532	3177649	Aerotolerance protein BatB / Aerotolerance protein BatC
3187427	CCTCGATCGAG	0.924528	-	ORF	3188319	3187261	Type IV pilus biogenesis protein PilM
3192667	AGCCGATCGAG	0.942308	+	Intergenic
3194722	CACCGATCCCG	0.906977	-	Intergenic
3204564	CCTCGATCATG	0.921569	-	ORF	3204697	3203861	Phospholipid ABC transporter ATP-binding protein MlaF
3205098	TGGAGATCGAC	0.935484	-	ORF	3205408	3204773	Guanylate kinase (EC 2.7.4.8)
3206636	GACCGATCAGC	1	-	Intergenic
3212536	TGTCGATCAGC	0.934783	-	Intergenic
3215657	TGACGATCGCA	1	+	Intergenic
3217937	GCACGATCGCC	0.909091	-	ORF	3218337	3217792	hypothetical protein
3224957	CGCTGATCGAG	0.925926	-	Promoter
3225137	GCGCGATCGAA	0.978723	-	Intergenic
3225234	TGGAGATCTAA	0.927273	-	Promoter
3228530	CGCGGATCGGG	0.90625	+	Intergenic
3230270	CCGCGATCAGC	0.981132	-	Intergenic
3239575	CCCTGATCGCG	0.919355	+	ORF	3239099	3239842	Uncharacterized UPF0721 integral membrane protein
3245489	CGACGATCATC	0.929577	-	Intergenic
3247208	AAGCGATCAGG	0.9	-	Intergenic
3248454	GCATGATCCGT	0.9	+	Intergenic
3250100	GCCCGATCCCG	0.947368	-	ORF	3250436	3250017	VapC toxin protein
3253683	GCTCGATCGCG	0.9	+	Intergenic
3254775	CGGTGATCACC	0.926829	-	Intergenic
3255003	CGGTGATCACC	0.9	-	Intergenic
3256440	GGGTGATCCTC	0.978261	-	Intergenic
3256448	GCCCGATCGGG	1	-	Intergenic
3261371	TGTTGATCACG	0.97561	-	Intergenic
3264690	CGGCGATCGCG	0.918033	-	Intergenic
3265458	AGCCGATCACC	0.927273	+	Intergenic
3265993	AGGTGATCGCG	0.920635	-	Intergenic
3266706	AGCCGATCACC	0.977778	+	Promoter
3268882	CGCCGATCAGG	0.924242	-	Intergenic
3271731	AGGCGATCGCA	0.944444	-	ORF	3272363	3269490	TonB-dependent receptor
3272786	CACTGATCAAG	0.90566	+	Intergenic
3273873	CCCTGATCGAC	0.933333	-	ORF	3274414	3273284	hypothetical protein
3277144	GCATGATCAGC	0.942857	-	Intergenic
3278905	TGGCGATCAGG	0.915254	-	Intergenic
3294619	TCGCGATCTGC	0.903846	+	Intergenic
3300754	CCGCGATCAGG	0.9	+	Intergenic
3305762	CGTCGATCACC	0.958333	+	Intergenic
3311612	TCCCGATCGAG	0.955556	+	Intergenic
3312356	GCCCGATCGCC	0.915254	+	Intergenic
3313526	GCACGATCACC	0.927273	+	Intergenic
3317003	GTGCGATCAGC	0.916667	+	Intergenic
3317352	ACCAGATCGCA	0.921569	+	Intergenic
3318058	GGCCGATCACG	1	-	Intergenic
3319172	TCTCGATCTGC	0.938776	+	Intergenic
3319823	TGATGATCCGC	0.913793	-	Intergenic
3321125	CGGCGATCACC	0.93617	+	Intergenic
3325720	CCCCGATCGCG	0.927273	+	ORF	3325474	3327078	Uncharacterized MFS-type transporter
3326487	CGGCGATCAGC	0.97561	+	ORF	3325474	3327078	Uncharacterized MFS-type transporter
3326886	GGCTGATCGCC	0.92	+	ORF	3325474	3327078	Uncharacterized MFS-type transporter
3331155	GCTGGATCAGC	0.925926	+	Intergenic
3331273	AGGCGATCGCG	0.931034	-	ORF	3332324	3330033	NADP-dependent malic enzyme (EC 1.1.1.40)
3333570	CCGCGATCATG	0.916667	+	Intergenic
3335082	GTGTGATCGGG	0.926829	-	Intergenic
3335594	TGCTGATCAAT	0.9375	+	Intergenic
3340048	TCCCGATCATC	0.93617	-	ORF	3340275	3338950	Putative hydroxylase
3341054	AGCCGATCGCG	1	-	Intergenic
3341183	CGTCGATCGCG	0.962264	-	Intergenic
3346902	CGGCGATCAGC	0.901961	-	ORF	3348412	3345458	TonB-dependent receptor
3349822	GCATGATCGCC	1	-	Promoter
3354897	TGGCGATCAGC	0.923077	-	Intergenic
3355731	GGTCGATCGCC	0.935484	-	Intergenic
3359012	CGGCGATCTGC	0.918033	-	Intergenic
3360093	CGGCGATCGCG	0.963636	+	Intergenic
3360501	CGCCGATCCGC	0.956522	-	ORF	3360674	3360438	Twin-arginine translocation protein TatA
3364601	AGCTGATCAGC	0.9	-	Intergenic
3366402	GTGCGATCGGC	0.942308	+	ORF	3365347	3366633	Uncharacterized MFS-type transporter
3367839	TGCTGATCTAC	0.906977	+	ORF	3367681	3369327	NAD(FAD)-utilizing dehydrogenase, sll0175 homolog
3368389	TGTCGATCAGC	0.978261	-	Intergenic
3371002	CGCCGATCGCG	0.933333	+	Intergenic
3371254	TGATGATCTTG	0.942308	+	Intergenic
3372688	CGACGATCTGG	0.927273	-	ORF	3373056	3370105	diguanylate cyclase/phosphodiesterase (GGDEF & EAL domains) with PAS/PAC sensor(s)
3374948	GCGCGATCGGC	0.914286	-	Intergenic
3376555	TGCCGATCAGC	0.902778	-	Intergenic
3379292	CCGCGATCGGC	0.934211	-	ORF	3379626	3377941	DNA ligase (NAD(+)) (EC 6.5.1.2)
3382093	GCGCGATCAGG	0.901961	+	Intergenic
3384114	TCGAGATCGGC	0.965517	+	Intergenic
3398327	TGCTGATCGAC	0.901639	+	ORF	3396672	3398471	Transcription termination factor Rho
3406098	GCAAGATCGAC	0.927273	+	ORF	3404890	3406116	hypothetical protein
3410465	CGCTGATCGGC	0.94	+	Intergenic
3412588	GCAAGATCAAG	0.921569	+	ORF	3412430	3412597	LSU ribosomal protein L33p @ LSU ribosomal protein L33p, zinc-independent
3414417	GCAGGATCTCA	0.932203	+	Intergenic
3414707	CCGCGATCATC	0.914894	+	Intergenic
3414972	GCAGGATCGCC	0.962963	-	Intergenic
3419098	CCCTGATCAGC	0.901961	+	Intergenic
3422406	CGCTGATCGCG	0.9375	+	ORF	3421546	3423528	ATP-dependent DNA helicase Rep
3423956	GGAAGATCGCG	0.929825	+	Intergenic
3431815	CACTGATCTGG	0.948718	-	Intergenic
3432793	CGATGATCAGC	0.910714	+	Intergenic
3433869	TGCTGATCGGC	0.931818	-	ORF	3434011	3433091	Permease of the drug/metabolite transporter (DMT) superfamily
3436307	CGGCGATCATC	0.914894	-	Intergenic
3438845	CCGCGATCGCC	0.909091	-	Intergenic
3448222	TGCCGATCGAC	0.95	-	ORF	3448430	3447228	Aromatic-amino-acid aminotransferase (EC 2.6.1.57)
3448708	GGATGATCGGG	0.978261	+	Intergenic
3449222	GCATGATCGAG	0.959184	-	Intergenic
3454751	GGCCGATCGCG	0.979167	+	Intergenic
3455816	ACCTGATCCGG	0.9	+	ORF	3455724	3456194	tRNA (cytidine(34)-2'-O)-methyltransferase (EC 2.1.1.207)
3459122	CGCCGATCACC	0.956522	-	Intergenic
3461101	CGGCGATCACG	0.948276	-	Intergenic
3461463	AACCGATCACG	0.918367	+	ORF	3460846	3461862	dTDP-glucose 4,6-dehydratase (EC 4.2.1.46)
3470157	GCTCGATCGAG	0.972973	+	Intergenic
3470252	GCGCGATCACC	1	+	Intergenic
3471023	AGCCGATCAGC	0.97619	+	Intergenic
3476748	GTTCGATCATT	0.943396	+	ORF	3474963	3477383	Ribonucleotide reductase of class Ia (aerobic), alpha subunit (EC 1.17.4.1)
3477570	AGGCGATCAAG	0.955882	-	Intergenic
3480807	ACGCGATCAAG	0.90566	+	Intergenic
3483371	AAGCGATCGAC	0.941176	-	Intergenic
3485921	ACCCGATCATC	0.919355	-	Intergenic
3507342	CTATGATCGGC	1	-	ORF	3507346	3506591	YhhN-like
3509242	CGGCGATCAGC	0.925926	+	Intergenic
3510855	GGCCGATCACC	0.93617	+	Intergenic
3510989	CGCCGATCCAC	0.915254	-	Promoter
3511985	ACCTGATCGGC	0.957143	-	Intergenic
3516537	CGCCGATCGGC	0.929825	-	Intergenic
3521373	GCGCGATCGCG	0.964912	+	Intergenic
3530278	GCGAGATCGCC	0.912281	+	Intergenic
3534017	CCTCGATCGAC	0.96	-	Intergenic
3538007	AGCTGATCGCC	0.945455	+	Intergenic
3541678	AGATGATCACC	0.916667	+	Intergenic
3542025	GCACGATCCCG	0.931034	+	Promoter
3543425	CGCCGATCATG	0.966667	-	Intergenic
3545418	GCTCGATCCGC	1	+	Intergenic
3557110	CACCGATCAGC	0.95	+	Intergenic
3557965	CACAGATCAGC	0.918919	+	Intergenic
3558645	GAGCGATCGCG	0.980392	-	Intergenic
3560504	CCAGGATCATC	0.902778	-	Intergenic
3563509	GGCCGATCAGG	0.903226	-	Intergenic
3565765	GGGCGATCCGG	0.962963	-	intergenic
3566292	GCCAGATCTAA	0.904762	+	Intergenic
3570686	CCACGATCTTC	0.923077	-	Intergenic
3570784	TCTCGATCGCC	0.947368	+	ORF	3569456	3571783	Transcription accessory protein (S1 RNA-binding domain)
3576426	GGTCGATCGCG	0.919355	+	Intergenic
3578056	GCGCGATCCCG	0.913793	+	Intergenic
3584490	CCAGGATCGCG	0.933333	-	Intergenic
3584775	GTTCGATCGCG	0.9	-	Intergenic
3594626	CGGCGATCGCC	0.906667	-	Intergenic
3598531	CCGCGATCGGC	0.918919	+	Intergenic
3601519	GCGCGATCTCG	0.941176	-	intergenic
3604706	CCACGATCGGA	0.926471	-	Intergenic
3616047	AGCTGATCAAG	0.93617	-	Intergenic
3618005	CGGCGATCATC	0.913793	-	Intergenic
3623541	GCCCGATCCGC	0.954545	-	ORF	3625027	3623294	General secretion pathway protein E
3630058	CGCCGATCCGC	0.925926	-	ORF	3630591	3629671	Transcriptional regulator, LysR family
3632434	GCTCGATCAGC	0.912281	+	Intergenic
3635333	CGACGATCGGC	0.903846	+	Promoter
3638068	TTTCGATCGGC	0.90566	-	Intergenic
3649260	CCAAGATCACC	0.972973	+	Intergenic
3652865	CGGTGATCCGC	0.953488	+	ORF	3652863	3652898	CRISPR repeat with sequence gtgatccgcagcgaagagctgcggcctcattgaagc
3654506	AGAAGATCGGA	0.975	+	ORF	3654491	3654525	CRISPR spacer
3655465	CGGTGATCCGC	0.926829	+	ORF	3655463	3655498	CRISPR repeat with sequence gtgatccgcagcgaagagctgcggcctcattgaagc
3657150	CGAAGATCGCG	0.913793	-	Promoter
3664059	CCATGATCGCG	0.926829	-	Promoter
3664298	TGATGATCGGC	0.955556	-	Intergenic
3667047	CGGCGATCACC	0.924528	+	Promoter
3667307	AGGCGATCAGC	0.910714	+	ORF	3667188	3667904	Hydrolase PA4440, alpha/beta fold family
3669974	AGTCGATCGGC	0.903226	-	Intergenic
3671364	CGCCGATCAGC	0.909091	+	Intergenic
3677851	TCGTGATCGAC	0.942308	+	ORF	3677741	3678496	FIG143263: Glycosyl transferase @ Dolichyl-phosphate mannose synthase related protein
3678083	CGCCGATCACG	0.978261	-	Intergenic
3684051	ACCCGATCACG	0.95	-	ORF	3684172	3683207	Lysophospholipid acyltransferase
3690858	GCAAGATCAAA	0.952381	-	Promoter
3694566	ATCCGATCCGG	0.962963	-	Promoter
3700062	TCATGATCTTG	0.956522	-	Intergenic
3700338	CGGCGATCAGG	0.942308	-	Intergenic
3701120	GGCTGATCGGC	0.912281	+	Intergenic
3701455	TCAAGATCGCG	0.978723	-	Intergenic
3701825	TGGCGATCATC	0.929825	+	Intergenic
3706854	CCGCGATCACG	0.9	+	Intergenic
3707562	GGCAGATCCCA	0.942857	+	Intergenic
3711154	GAGCGATCAGG	0.970149	-	Intergenic
3714785	GCAGGATCGGC	0.912281	-	Intergenic
3715723	CGGCGATCGCC	0.928571	-	Intergenic
3728257	AGGCGATCTAC	0.980769	-	Intergenic
3735021	AGTCGATCTAT	0.910714	-	Intergenic
3741813	AATCGATCTTC	0.901639	-	Intergenic
3744516	TGCAGATCACT	0.927536	+	Intergenic
3750974	CCATGATCCCG	0.90566	-	Intergenic
3762195	CACCGATCCGA	0.9375	-	ORF	3762386	3761388	Iron siderophore sensor protein
3769637	TGGCGATCGAG	0.931034	+	Intergenic
3772446	TCGTGATCGGC	0.927536	+	Intergenic
3772694	AAAAGATCCTG	0.904762	-	ORF	3774351	3772477	Lysophospholipid transporter LplT / 2-acylglycerophosphoethanolamine acyltransferase (EC 2.3.1.40)
3775324	GCAAGATCGAA	0.924242	-	ORF	3777551	3774525	TonB-dependent receptor
3780755	CGCTGATCGCG	0.923077	+	Intergenic
3780839	CCCCGATCAGC	0.915254	+	Intergenic
3781502	TCTGGATCACA	0.936508	+	Promoter
3782154	GCTGGATCGAG	0.913793	-	Intergenic
3784236	GCGCGATCGCA	0.957143	+	Intergenic
3791633	AGCCGATCGCG	0.903226	-	Intergenic
3794050	GCGCGATCGGC	0.932203	+	Intergenic
3804421	GCTCGATCACG	0.939394	-	Intergenic
3806852	GGGTGATCGCC	0.961538	+	Intergenic
3810442	GCCCGATCGGC	0.924528	-	Promoter
3812184	GCTCGATCAGG	0.942029	-	Intergenic
3813322	TGTCGATCAGC	0.933333	-	Intergenic
3817209	GCGCGATCGAT	0.901961	-	ORF	3818311	3817028	3-ketoacyl-CoA thiolase (EC 2.3.1.16) @ Acetyl-CoA acetyltransferase (EC 2.3.1.9)
3820125	TGCCGATCGCG	1	-	Intergenic
3820677	GGCCGATCGCC	0.923077	-	Intergenic
3823720	AGTCGATCGCC	0.924528	-	Intergenic
3827399	GGCCGATCCAG	0.948276	-	Intergenic
3828366	AGCTGATCGGC	0.918367	+	ORF	3822754	3831429	Cyclic beta-1,2-glucan synthase (EC 2.4.1.-)
3845146	TGCCGATCGAG	0.909091	+	Intergenic
3845335	GGTTGATCGAA	0.911765	+	Intergenic
3847673	CAGTGATCGCT	0.940299	-	Intergenic
3859204	TCGAGATCGCG	0.933333	-	Intergenic
3864728	TAAAGATCAGC	0.934426	-	Promoter
3868236	GACCGATCGCG	0.957447	+	ORF	3866769	3869984	Type I restriction-modification system, restriction subunit R (EC 3.1.21.3)
3871494	GGACGATCCAG	0.970588	-	ORF	3872720	3870642	hypothetical protein
3873762	GATCGATCAGG	0.9	+	Intergenic
3896063	GCACGATCAGC	0.946429	-	Intergenic
3906447	CCGAGATCACT	0.910714	+	Intergenic
3910544	TCGCGATCGAG	0.946429	+	ORF	3909939	3910856	Porphobilinogen deaminase (EC 2.5.1.61)
3912121	GCAGGATCCAC	0.90411	+	Intergenic
3913554	CCACGATCCGC	0.925	+	Intergenic
3914669	GTTCGATCAGC	0.909091	-	intergenic
3917066	AGGCGATCGCG	0.907407	+	Intergenic
3917252	CCTCGATCTCC	0.961538	+	Intergenic
3922271	TGCTGATCACC	0.965517	+	ORF	3922104	3923114	Transcriptional regulator, LacI family
3930809	CGGCGATCGCC	0.942029	+	Intergenic
3933458	AGGCGATCACC	0.928571	-	Intergenic
3934019	TGAAGATCGCC	0.941176	-	Intergenic
3936898	GCACGATCGCG	0.942308	-	Intergenic
3937018	TGCCGATCAGG	0.935484	-	Intergenic
3939508	CGTCGATCGAC	0.923077	+	Intergenic
3941947	TGTCGATCACC	0.916667	+	Intergenic
3944128	AGATGATCGAG	0.914894	+	Intergenic
3945217	GCGAGATCAAG	1	+	Intergenic
3948198	TAGCGATCGGC	0.941176	-	Intergenic
3950055	CGCCGATCAAC	0.962264	+	Intergenic
3956655	ACTCGATCCTG	0.909091	+	Intergenic
3956724	TCGCGATCGAC	0.90566	+	Intergenic

## Sheet: FW104-R3
Site	Sequence	Frequency	Strand	Type	ORF start position	ORF end position	Annotated function
4640	CCAGGATCTCG	0.9	-	intergenic
5044	GCATGATCGCG	0.946429	+	intergenic
7574	TTCCGATCCTG	0.982143	+	intergenic
7828	AGGCGATCGAC	0.957447	+	intergenic
7829	TGTCGATCGCC	0.944444	-	intergenic
9242	GCGCGATCTTG	0.9625	-	intergenic
18207	GCAAGATCACC	0.907895	-	ORF	18523	16583	Acetyl-CoA synthetase (EC 6.2.1.1)
18246	TGGCGATCATC	0.928571	-	ORF	18523	16583	Acetyl-CoA synthetase (EC 6.2.1.1)
20907	CCGAGATCGCC	1	-	intergenic
22579	CCCCGATCGAC	0.922078	+	intergenic
26192	GCCCGATCCAG	0.904762	+	intergenic
26601	CGGCGATCAGA	0.945455	-	ORF	26738	25365	hypothetical protein
27042	CCACGATCAGC	0.907895	+	intergenic
30969	CCTCGATCAGG	0.977528	+	Intergenic
33653	GCGCGATCATC	0.902439	-	intergenic
36928	ATGCGATCGCC	0.9125	-	intergenic
38690	GGTCGATCCGC	0.928571	+	ORF	38519	38995	Transcriptional regulator, AsnC family
39163	CGCTGATCCTC	0.91954	+	ORF	39038	39847	Acyl-CoA:1-acyl-sn-glycerol-3-phosphate acyltransferase (EC 2.3.1.51)
40386	GCCCGATCATC	0.914634	+	ORF	39844	40863	hypothetical protein
41510	GCTTGATCGTG	0.95122	-	intergenic
44497	ACGCGATCCGG	0.9	+	intergenic
49525	GCCCGATCTCA	0.949367	-	ORF	49950	48475	AAA ATPase, central region
56540	TGTAGATCATC	0.92	+	intergenic
57383	GGGCGATCCGG	0.931818	-	ORF	57979	57020	WD40 domain protein beta Propeller
67865	TGCAGATCGAG	0.921348	-	ORF	69942	66751	RND efflux system, inner membrane transporter
73151	GCCAGATCCGC	0.961039	+	intergenic
75151	CGGTGATCGGC	0.963636	+	ORF	74849	76171	Ammonium transporter
75695	CCTCGATCGCC	0.945055	-	intergenic
77529	ACAAGATCGAC	0.936508	+	intergenic
83406	ATCCGATCTAC	0.903614	-	ORF	83623	81980	2-Keto-D-gluconate dehydrogenase (EC 1.1.99.4), membrane-bound, flavoprotein
88978	CGCCGATCAGC	0.970588	-	ORF	89675	87003	TonB-dependent receptor
93449	GCCTGATCGAG	0.951807	-	ORF	93915	93367	DNA protection during starvation protein
96807	TCGAGATCACC	0.907692	-	intergenic
96864	GCAAGATCCGC	0.906667	-	intergenic
103162	GGCCGATCAGC	0.92	-	intergenic
105665	GCCCGATCGTG	0.938272	-	intergenic
118550	CCGCGATCACC	0.961039	-	intergenic
122198	CCGCGATCTTG	0.921053	-	intergenic
124903	TGCTGATCGAC	0.923077	-	intergenic
125269	CGCTGATCGGC	0.922078	-	intergenic
127547	CCATGATCTCC	0.9125	+	intergenic
129264	CGCTGATCGAG	0.964286	-	ORF	130798	129224	Glucose-6-phosphate 1-dehydrogenase (EC 1.1.1.49)
130485	CGCTGATCGGG	0.971429	-	ORF	130798	129224	Glucose-6-phosphate 1-dehydrogenase (EC 1.1.1.49)
148005	AGGCGATCCGC	0.9	+	intergenic
150037	GCATGATCCGG	0.958333	-	intergenic
151509	CGGCGATCTAC	0.931507	+	ORF	148447	151617	Acriflavin resistance protein
152469	TGCTGATCAGC	0.931034	-	intergenic
156714	CCCTGATCGGC	0.902174	+	ORF	155551	157023	FIG015287: Zinc protease
156804	ACCAGATCGGC	0.923913	+	ORF	155551	157023	FIG015287: Zinc protease
156849	AGCAGATCGAG	0.947917	+	ORF	155551	157023	FIG015287: Zinc protease
159322	AGCAGATCTTC	0.9	-	Promoter
163735	CCTCGATCAGC	0.941176	-	intergenic
164453	TGATGATCAGC	0.9	+	intergenic
169925	TCACGATCGGC	0.915493	+	intergenic
170951	CTTCGATCACC	0.91358	+	Promoter
174993	ATGCGATCACC	0.946667	-	intergenic
176557	CGCCGATCACG	0.925373	+	intergenic
184680	GGTCGATCAGT	0.956522	-	intergenic
185751	AGAGGATCGAC	0.932039	+	intergenic
193487	CCGCGATCGGC	0.939394	+	intergenic
193989	ACCCGATCACA	0.9	+	Promoter
194861	CGCTGATCAAC	0.92	+	ORF	194097	196340	TonB-dependent receptor
200261	TGCCGATCACC	0.909091	+	ORF	199548	204542	Alpha-2-macroglobulin
207415	TCGCGATCGCG	0.935065	-	intergenic
207646	GGCTGATCCTC	0.909091	-	intergenic
211191	CCTCGATCACG	0.904762	+	ORF	210405	213464	RND efflux system, inner membrane transporter
214275	TGCCGATCGGC	0.915663	+	ORF	213526	214560	hypothetical protein
215076	GCCGGATCGAA	0.903614	-	intergenic
223588	AGCCGATCTGG	0.95	+	intergenic
224098	GGCCGATCAGG	0.939759	+	intergenic
225450	CGCCGATCACC	0.9	-	ORF	225529	224993	Outer membrane lipoprotein
234955	CGATGATCCTG	0.924051	-	ORF	235427	234765	FIG111991: hypothetical protein
249905	AGGCGATCGAG	0.923077	+	ORF	249381	250127	Hydantoin racemase (EC 5.1.99.5)
261339	TTCCGATCATT	0.936508	+	ORF	261166	263019	N-methylhydantoinase B (EC 3.5.2.14)
269598	GCCAGATCGGC	0.903226	-	ORF	274939	268544	Fibronectin type III domain protein
276389	TGCCGATCCAG	0.925373	+	ORF	276300	276833	Phage tail collar domain
282570	TCCAGATCGCG	0.925	+	intergenic
286361	CGGCGATCGCC	0.905405	-	intergenic
286596	GCGCGATCATG	0.928571	+	ORF	286534	286944	hypothetical protein
290809	TCCAGATCGCC	0.920635	+	intergenic
296490	CGGCGATCAGC	0.907895	+	intergenic
303490	GTTCGATCAGG	0.983051	+	intergenic
306568	GCACGATCCGC	0.935897	-	ORF	306644	306447	hypothetical protein
314195	GCGCGATCACG	0.958333	-	Promoter
315316	CGCCGATCAGC	1	-	intergenic
318907	TGGCGATCACC	0.942029	+	intergenic
319764	CCTCGATCGGC	0.904762	+	intergenic
322492	CGATGATCGCC	0.96875	+	intergenic
323957	TGCCGATCACC	0.912281	+	intergenic
324215	TCGCGATCCGC	0.935484	-	ORF	326524	323369	Proline dehydrogenase (EC 1.5.5.2) / Delta-1-pyrroline-5-carboxylate dehydrogenase (EC 1.2.1.88)
325826	GGGCGATCGCG	0.960526	+	intergenic
326959	CGGCGATCGCA	0.941176	+	ORF	326728	327213	hypothetical protein
328845	CCGCGATCAGC	0.952381	-	intergenic
332126	TCCCGATCCGG	0.944444	+	ORF	331553	332311	Cytochrome oxidase biogenesis protein Surf1, facilitates heme A insertion
333765	TCTGGATCGCG	0.947368	-	intergenic
337266	CCGCGATCGCC	0.95082	+	ORF	335650	338304	Mg(2+) transport ATPase, P-type (EC 3.6.3.2)
341144	GCGAGATCGCG	0.907895	+	intergenic
344288	GCTTGATCTGG	0.932432	-	intergenic
353015	GCGCGATCGGC	0.91954	+	Intergenic
356804	CGTCGATCGAC	0.9125	-	intergenic
369707	CCGCGATCCGG	0.945946	-	intergenic
370732	GGTCGATCAGC	0.969072	+	intergenic
370757	TGCTGATCAAC	0.935897	-	ORF	370914	370468	Rhodanese-related sulfurtransferase YibN
372675	CCGCGATCGCC	0.913793	-	intergenic
378208	GGCAGATCAAC	0.955224	-	intergenic
383873	CGAAGATCAGG	0.97	+	intergenic
384208	GTGGGATCGGT	0.918605	+	intergenic
388342	ACGCGATCCAC	0.95	-	ORF	389009	387642	Biotin carboxylase of acetyl-CoA carboxylase (EC 6.3.4.14)
388539	TGATGATCACC	0.982456	+	intergenic
391903	GCAAGATCGCC	0.968085	+	intergenic
393547	CCTCGATCATC	0.915493	-	ORF	393833	392937	Permease of the drug/metabolite transporter (DMT) superfamily
407481	GGGCGATCGCG	0.901408	+	intergenic
409204	GGTCGATCGCC	0.966102	-	intergenic
413825	TCCCGATCGGC	0.96875	+	intergenic
418153	GGCCGATCGCA	0.91358	+	intergenic
422427	GAAGGATCTCA	0.935065	-	ORF	423851	421719	Prolyl endopeptidase (EC 3.4.21.26)
428761	GTTCGATCTTC	0.972603	+	intergenic
432560	TCTCGATCAAC	0.915493	-	intergenic
433388	TGGCGATCACC	0.916667	-	intergenic
434540	GAGCGATCGCG	0.932432	+	ORF	433884	435305	Two-component transcriptional response regulator, AtoC family
434728	TCCAGATCGAC	0.948454	-	intergenic
450125	GCGCGATCTGG	0.925926	+	ORF	449219	450265	Rod shape-determining protein MreB
450226	AGCTGATCGAT	1	+	ORF	449219	450265	Rod shape-determining protein MreB
451579	GCACGATCAGC	0.939759	-	Intergenic
453119	TGGCGATCGCA	0.934211	-	intergenic
454438	CCGCGATCTGC	0.924051	-	intergenic
454755	CGCTGATCAGC	0.984615	+	ORF	453730	454845	Rod shape-determining protein RodA
454756	AGCTGATCAGC	0.986111	-	intergenic
455984	CGGCGATCCTG	0.947368	+	ORF	455949	456854	Septum-associated rare lipoprotein A
458860	GGTCGATCAGC	0.988506	-	intergenic
463321	CTTCGATCAGG	0.955224	+	intergenic
466384	GCCTGATCATC	0.902439	-	intergenic
467769	ACCAGATCGGC	0.931034	+	intergenic
469634	AGACGATCGGG	0.903614	+	intergenic
471496	ACGCGATCGCG	0.903846	-	ORF	472265	470859	Peptidase B (EC 3.4.11.23)
472313	GGGCGATCAGC	0.980769	+	intergenic
472591	GGAAGATCCGC	0.944444	+	intergenic
474678	ACAAGATCCGG	0.956522	+	intergenic
478280	CGGCGATCGCG	0.939394	-	intergenic
479807	AAGCGATCCAC	0.916667	+	Promoter
493360	ACCAGATCGCC	0.961039	+	intergenic
494637	TCAGGATCGGA	0.926471	-	ORF	494825	494592	hypothetical protein
497178	ATGCGATCGTG	0.917808	-	intergenic
503840	GCGTGATCGAG	0.907692	+	ORF	503091	504017	hypothetical protein
503985	AGTCGATCGCC	0.917808	-	Intergenic
507082	ACCCGATCGCG	1	-	Intergenic
509750	CGATGATCGAC	0.907692	+	ORF	508662	510854	Dipeptidyl carboxypeptidase Dcp (EC 3.4.15.5)
517580	AGCAGATCCGC	0.90625	+	intergenic
518114	CCGCGATCGCC	0.9	+	intergenic
528204	CGGAGATCCGC	0.952941	-	ORF	528970	527603	hypothetical protein
528306	TCGCGATCTCC	0.923077	-	ORF	528970	527603	hypothetical protein
531989	GGCCGATCACG	0.981818	+	intergenic
534046	CGACGATCACC	0.965517	+	intergenic
541318	TGCTGATCGAC	0.907692	+	ORF	540785	542029	Glutamine synthetase adenylyltransferase
544203	CGTCGATCACC	0.911392	-	intergenic
544254	GCTCGATCGCG	0.917526	-	intergenic
544848	ACAAGATCAAG	0.966102	+	ORF	544459	545280	hypothetical protein
558828	CGGCGATCCGT	0.956522	+	ORF	556182	559298	hypothetical protein
560943	GTGCGATCGAA	0.911392	-	intergenic
561143	TGCCGATCACC	0.9	-	intergenic
562848	AGGTGATCTGG	0.948718	-	intergenic
565064	GCTTGATCATG	0.923077	-	intergenic
566579	ACCAGATCGAG	0.942529	+	ORF	565425	566750	Sensor histidine kinase PhoQ (EC 2.7.13.3)
571016	GGATGATCGGT	0.922222	-	intergenic
572053	GCTCGATCTGG	0.907216	-	Intergenic
574435	CGGCGATCTCC	0.911765	-	intergenic
574806	CGCTGATCGAG	0.905882	+	intergenic
581469	GCATGATCGCG	0.930233	+	intergenic
581787	CCGCGATCAAG	0.946429	-	intergenic
582983	TCTTGATCTGA	0.932203	-	Promoter
585036	TGATGATCTGC	0.906977	-	ORF	585110	584025	Branched-chain alpha-keto acid dehydrogenase, E1 component, alpha subunit (EC 1.2.4.4)
598505	CGATGATCATC	0.974026	-	intergenic
599931	GAACGATCGCC	0.951613	+	intergenic
600253	GCCCGATCTTC	0.911392	-	Intergenic
601406	TGTTGATCTTG	1	+	intergenic
605239	GCCGGATCGAC	0.909091	+	ORF	605150	605590	hypothetical protein
610812	TGATGATCGGC	0.943662	-	intergenic
611165	GGCCGATCCAG	0.927536	+	Intergenic
615317	ACGCGATCAAC	0.927273	+	ORF	615138	615779	Outer membrane protein
621511	CGCCGATCGCC	0.904762	+	intergenic
626019	CGCCGATCACC	0.984127	-	ORF	626477	625542	dTDP-4-dehydrorhamnose reductase (EC 1.1.1.133)
630458	TCATGATCGCC	0.961039	-	intergenic
633998	CGCCGATCACC	0.933333	+	ORF	632924	637273	Glycosyl transferase, group 2 family
643720	GTAAGATCTAC	0.909091	-	intergenic
655629	ACCAGATCGGC	0.95	+	intergenic
655857	CGGCGATCATG	0.960526	+	Promoter
657497	TCCTGATCGCC	0.926829	+	intergenic
660131	TCTCGATCGGC	0.927711	-	Intergenic
660630	CGCCGATCGCC	0.907895	-	intergenic
669300	CGGCGATCAGC	0.914634	-	Intergenic
672185	GCTCGATCAGC	0.920635	+	intergenic
675175	GCACGATCAGC	1	-	ORF	675530	674790	Monofunctional biosynthetic peptidoglycan transglycosylase
679086	GCGAGATCGCC	0.942529	+	intergenic
681883	CGGCGATCAGC	0.957143	+	intergenic
682215	TGCCGATCGCG	0.918919	+	intergenic
685865	AGCAGATCGCC	0.906667	+	intergenic
687647	CGGCGATCGCC	0.906667	+	ORF	686289	688739	Acyl-CoA dehydrogenase
687779	TCGCGATCACG	0.911392	+	ORF	686289	688739	Acyl-CoA dehydrogenase
689820	CCTCGATCAGC	0.950617	+	intergenic
692169	TGCCGATCAGG	0.926471	+	intergenic
692170	ACCTGATCGGC	0.954545	-	ORF	693188	690354	Two-component system sensor histidine kinase
695339	CGCCGATCGAA	0.901408	-	ORF	695787	694186	Peptide chain release factor 3
696455	TTGCGATCAGA	0.944444	-	ORF	697177	696005	Transposase, Gmet_2093 family
697575	AGCCGATCGCC	0.933333	+	intergenic
708561	GGCCGATCACG	0.932432	+	Intergenic
718214	TGCTGATCGCC	0.95	-	ORF	718767	716896	Amino acid-proton symporter YbeC
718243	GGATGATCAGC	0.948052	+	intergenic
720037	CGTCGATCGGC	0.913043	+	intergenic
723400	GGGCGATCGCC	0.9	+	intergenic
729529	GCACGATCAGC	0.929825	+	intergenic
731995	GCGTGATCAGC	0.951613	+	ORF	731942	733144	Putative transport protein
732026	GCATGATCAGG	0.966667	-	intergenic
755837	GACGGATCTCG	0.901235	+	intergenic
758799	GCGCGATCATC	0.933333	+	intergenic
771927	AGCAGATCATG	0.920635	+	ORF	770002	772323	Alpha-1,2-mannosidase
773215	TGCAGATCGGC	0.915254	+	ORF	772409	774190	Phytochrome, two-component sensor histidine kinase (EC 2.7.3.-)
774380	GGGCGATCCGG	0.90411	+	ORF	774200	774646	Two-component transcriptional response regulator, LuxR family
778630	CGCCGATCGAC	0.981132	-	intergenic
779393	ACGTGATCGAG	0.9125	-	ORF	780306	778918	Type IV fimbriae expression regulatory protein PilR
782141	CGGCGATCATC	0.923077	+	intergenic
782142	AGATGATCGCC	0.943396	-	ORF	782722	780476	hypothetical protein
782469	CCGCGATCCCC	0.9125	-	ORF	782722	780476	hypothetical protein
783321	GCTCGATCAGC	0.909091	+	intergenic
793118	GCAAGATCGCC	0.901235	+	ORF	793050	794210	Succinyl-CoA ligase [ADP-forming] beta chain (EC 6.2.1.5)
795258	GGGCGATCAGC	0.954545	-	intergenic
795605	TGCTGATCTGC	0.916667	+	ORF	795174	796832	NAD synthetase (EC 6.3.1.5) / Glutamine amidotransferase chain of NAD synthetase
806817	CGGCGATCGCG	0.932432	+	ORF	806484	807116	hypothetical protein
807282	ACAAGATCCGC	0.95122	+	ORF	807205	808977	Aspartyl-tRNA synthetase (EC 6.1.1.12)
812631	GCACGATCATC	0.903846	-	intergenic
823496	CGGCGATCGCA	0.945946	+	intergenic
824549	ACGCGATCGAC	0.931507	-	ORF	827604	824290	Type IV fimbrial biogenesis protein PilY1
827158	CGGCGATCGCG	1	+	intergenic
829237	CCCTGATCGAG	0.95122	-	ORF	829304	828192	Type IV fimbrial biogenesis protein PilW
837732	GACGGATCGCA	0.903226	-	Promoter
854945	CGGCGATCACG	0.946429	-	intergenic
860483	CCATGATCGCC	0.907692	+	intergenic
863507	CGGCGATCCGT	0.90566	-	Intergenic
870506	AGATGATCAGT	0.901235	-	Intergenic
870762	CGCTGATCGCC	0.924528	+	ORF	870517	871578	Diaminohydroxyphosphoribosylaminopyrimidine deaminase (EC 3.5.4.26) / 5-amino-6-(5-phosphoribosylamino)uracil reductase (EC 1.1.1.193)
876170	GCTCGATCGCA	0.902778	+	ORF	876047	876991	Muramoyltetrapeptide carboxypeptidase (EC 3.4.17.13)
882580	TGGCGATCGCC	0.946429	+	ORF	881762	882736	Voltage-gated potassium channel beta subunit
887094	AGAAGATCGGC	0.935897	-	ORF	887113	885806	Lysine/cadaverine antiporter membrane protein CadB
890207	ACACGATCGGC	0.938462	+	ORF	889557	890714	D-aminopeptidase (EC 3.4.11.19)
895872	TGCTGATCTTC	0.917647	-	ORF	896638	895304	Pyridoxal phosphate-dependent aminotransferase
896786	CCGCGATCGGC	1	-	ORF	897438	896644	3-oxoadipate CoA-transferase subunit B (EC 2.8.3.6)
900144	CGCCGATCACC	0.949367	+	intergenic
900803	GAGCGATCGCG	0.911392	+	intergenic
905699	GTGCGATCGAC	0.90625	+	ORF	904806	906845	TPR domain protein
906066	CGAAGATCGGG	0.905405	-	intergenic
909698	GCAGGATCAGC	0.932432	-	intergenic
911534	GGGCGATCGCC	0.939394	-	intergenic
913071	TGGCGATCTCC	0.926829	-	intergenic
915618	GCGAGATCGGC	0.944444	+	ORF	914599	915912	ABC transporter, ATP-binding protein
916251	GCAAGATCCTC	0.930556	-	intergenic
916976	CGCCGATCTGC	0.954545	-	intergenic
922404	CGCCGATCTGG	0.909091	-	intergenic
924473	CAAGGATCTCG	0.953125	-	intergenic
934694	CGGCGATCGCT	0.907692	+	ORF	934593	935093	hypothetical protein
943373	AGCTGATCGAG	0.901408	+	ORF	942876	943709	Nucleoside-diphosphate-sugar epimerases
947050	CGATGATCTCG	0.9	-	intergenic
948131	GGCTGATCGCC	0.917808	-	ORF	948591	948016	Cell division integral membrane protein, YggT and half-length relatives
949134	TCGAGATCAGC	0.920635	+	intergenic
953844	CGTAGATCGGG	0.958333	+	intergenic
959818	CGGTGATCAAC	0.928571	-	ORF	960203	959277	Aspartate carbamoyltransferase (EC 2.1.3.2)
960874	CCATGATCGCC	0.935065	+	intergenic
967260	AGGTGATCCGC	0.955882	-	Promoter
973314	CGCCGATCGCC	0.955882	+	ORF	973089	974672	response regulator receiver modulated CheB methylesterase( EC:3.1.1.61 )
980086	GGGCGATCGCA	0.923077	-	intergenic
982470	TGCAGATCGAC	0.921053	+	intergenic
985578	GCCTGATCTGG	0.916667	-	ORF	986791	984308	ABC transporter, fused permease protein
985982	GCGCGATCGCG	0.910256	+	intergenic
992780	CGGCGATCATT	0.979167	-	intergenic
996269	GGGCGATCAGC	0.909091	+	Intergenic
1003697	CACCGATCTCA	0.9	+	ORF	1003592	1004470	Beta-propeller domains of methanol dehydrogenase type
1004258	TCGAGATCAGC	0.935484	-	intergenic
1004335	GCTCGATCGGC	0.9	+	ORF	1003592	1004470	Beta-propeller domains of methanol dehydrogenase type
1006365	GGTAGATCGAA	0.909091	+	intergenic
1007239	GGTAGATCGGG	0.96	+	intergenic
1009678	GCCTGATCTAC	0.948276	-	ORF	1010243	1008252	Prolyl oligopeptidase family protein
1013774	TGAGGATCTTG	0.922222	+	intergenic
1014664	ACCAGATCAGC	0.951613	-	intergenic
1014814	GGTCGATCAGA	0.927536	+	ORF	1014487	1015281	Thymidylate synthase (EC 2.1.1.45)
1015183	GCTCGATCCCG	0.920635	+	ORF	1014487	1015281	Thymidylate synthase (EC 2.1.1.45)
1015334	GCCCGATCTTA	0.92	-	Intergenic
1015450	GGCCGATCGCG	0.942029	-	intergenic
1015629	GGCAGATCACC	0.905882	+	ORF	1015408	1015896	Dihydrofolate reductase (EC 1.5.1.3)
1024575	TTCCGATCCCT	0.928571	-	intergenic
1032254	GCACGATCGCC	0.95	+	intergenic
1040716	CGGTGATCGCG	0.940299	+	intergenic
1042733	TGGCGATCGCC	0.926471	-	intergenic
1046163	CGCCGATCGGC	0.970149	-	intergenic
1051392	ACAAGATCGGC	0.910256	-	Intergenic
1052896	GCTCGATCAGC	0.945946	+	intergenic
1059372	ACCCGATCAGC	0.968254	-	Promoter
1062235	GCTCGATCATC	0.967213	+	intergenic
1064526	CGTCGATCACC	0.933333	+	intergenic
1066887	GGTCGATCAGG	0.90411	+	ORF	1065525	1067282	FIG140336: TPR domain protein
1078456	GCGCGATCAAC	0.927536	+	intergenic
1082370	ACGCGATCAGC	0.942857	-	intergenic
1092349	CTCTGATCGCC	0.901961	-	intergenic
1098369	GCAAGATCATC	0.969697	+	ORF	1098253	1098513	SSU ribosomal protein S17p (S11e)
1112536	AACTGATCGGC	0.97561	+	ORF	1112036	1112872	hypothetical protein
1114486	GTTCGATCCGG	0.9	+	intergenic
1115666	CGTTGATCAGG	0.926471	-	Promoter
1122479	CGCTGATCGGC	0.964286	+	ORF	1121166	1122647	TldD protein, part of TldE/TldD proteolytic complex
1125348	AGCCGATCGCC	0.907692	-	ORF	1125532	1125263	protein of unknown function DUF1653
1126009	TCCCGATCTCG	0.90411	+	ORF	1125640	1127007	TldE protein, part of TldE/TldD proteolytic complex
1131309	GCGAGATCACC	0.935065	+	intergenic
1132067	TGTCGATCCCG	0.924528	-	Promoter
1132751	TCGAGATCGGC	0.918919	+	intergenic
1133224	GCGAGATCGCC	0.917808	-	ORF	1136231	1132638	DNA polymerase III alpha subunit (EC 2.7.7.7)
1134669	GGTCGATCAGC	0.945946	+	intergenic
1134901	GCCAGATCATC	0.924242	-	ORF	1136231	1132638	DNA polymerase III alpha subunit (EC 2.7.7.7)
1137737	CGATGATCAGC	0.970149	+	intergenic
1137738	CGCTGATCATC	0.955224	-	ORF	1137967	1137314	Ribonuclease HII (EC 3.1.26.4)
1141601	CTTCGATCCCC	0.965517	+	intergenic
1142673	TCTCGATCAGC	0.921875	-	ORF	1144042	1141622	Outer membrane protein assembly factor YaeT
1144092	CCCCGATCAAC	0.974026	+	Intergenic
1146620	CGCCGATCCCT	0.929825	-	ORF	1146793	1145618	1-deoxy-D-xylulose 5-phosphate reductoisomerase (EC 1.1.1.267)
1148227	CCTCGATCGCC	1	+	Intergenic
1148228	AGGCGATCGAG	0.921875	-	ORF	1148364	1147624	Undecaprenyl diphosphate synthase (EC 2.5.1.31)
1148562	TCGCGATCTTG	0.906667	+	intergenic
1148563	CCAAGATCGCG	0.90625	-	ORF	1148939	1148382	Ribosome recycling factor
1149639	AGGTGATCGGC	0.947368	-	ORF	1149733	1149011	Uridylate kinase (EC 2.7.4.22)
1159288	TCGCGATCACC	0.92	-	intergenic
1162202	AGACGATCTGC	0.901961	-	intergenic
1162999	CCGCGATCATG	0.949153	+	ORF	1161974	1164352	Phenylalanyl-tRNA synthetase beta chain (EC 6.1.1.20)
1163168	GGCCGATCTGC	0.958333	+	ORF	1161974	1164352	Phenylalanyl-tRNA synthetase beta chain (EC 6.1.1.20)
1166252	GGCTGATCGCG	0.910256	-	ORF	1166478	1165246	D-3-phosphoglycerate dehydrogenase (EC 1.1.1.95)
1167010	GCTCGATCGGC	0.907692	+	ORF	1166594	1167985	D-2-hydroxyglutarate dehydrogenase (EC 1.1.99.2)
1175589	GGTCGATCGCG	0.909091	-	intergenic
1175751	TGCCGATCGCC	0.916667	-	Intergenic
1178371	CCATGATCATC	0.928571	+	ORF	1178300	1178632	Protein translocase subunit YajC
1182597	CCTCGATCACG	0.926471	+	intergenic
1196660	TGCTGATCGGC	0.921875	+	ORF	1196166	1196867	2-hydroxy-3-keto-5-methylthiopentenyl-1-phosphate phosphatase related protein
1196730	GCTCGATCAGG	0.901235	-	intergenic
1202049	AAGCGATCGCG	0.918919	-	intergenic
1204791	GGCCGATCGCA	0.906977	+	Intergenic
1226787	CGGTGATCAGG	0.939024	-	intergenic
1228082	CGAGGATCGGC	0.944444	-	intergenic
1232913	CGGCGATCACC	0.943662	+	intergenic
1248814	GCGCGATCCTT	0.92	-	intergenic
1254393	GCCAGATCAGC	0.907895	-	intergenic
1255019	TGTCGATCGGC	0.907692	+	ORF	1254303	1256000	Paraquat-inducible protein B
1256576	GGGCGATCGCG	0.925	-	intergenic
1257728	ATCCGATCACT	0.913043	+	ORF	1256757	1259396	Leucyl-tRNA synthetase (EC 6.1.1.4)
1259164	GGCTGATCCTC	0.963636	-	intergenic
1269546	GCATGATCTCG	0.934211	-	intergenic
1269965	GCGCGATCGGC	0.933333	+	intergenic
1270239	TGCCGATCGCG	0.958904	-	intergenic
1271559	GGAAGATCAGC	0.952941	-	intergenic
1285003	GGTCGATCAGG	0.909091	-	intergenic
1287135	CCTCGATCAGC	0.9	-	intergenic
1289960	AGGCGATCGCA	0.9	+	Intergenic
1292667	GCGCGATCGGT	0.913043	+	intergenic
1294947	GGCCGATCAGC	0.909091	-	intergenic
1299324	GGACGATCATG	0.9	+	Intergenic
1302434	TCTCGATCAGC	0.9	-	intergenic
1310845	ACAAGATCATT	0.924051	+	intergenic
1312292	AGGCGATCAGG	0.983607	-	ORF	1313367	1311325	FOG: PAS/PAC domain
1324662	GGCTGATCGCA	0.951613	-	intergenic
1324996	GATCGATCAGG	0.981481	+	Intergenic
1326322	GCACGATCACC	0.902778	-	ORF	1326587	1325217	Cysteinyl-tRNA synthetase (EC 6.1.1.16)
1330770	TCCAGATCGGT	0.90625	-	intergenic
1336337	GCGCGATCCCG	0.9	+	ORF	1335749	1336936	Glutamate 5-kinase (EC 2.7.2.11) / RNA-binding C-terminal domain PUA
1342083	CGCAGATCCGC	0.933333	-	ORF	1342534	1341239	Kynureninase (EC 3.7.1.3)
1342583	GCGGGATCGGC	1	+	intergenic
1345845	CGCTGATCTTC	1	-	ORF	1346305	1344209	hypothetical protein
1348157	TCGCGATCGCT	0.902778	+	ORF	1348046	1348498	hypothetical protein
1352308	GGGCGATCGAC	0.931507	-	ORF	1352777	1351443	Xaa-Pro dipeptidase (EC 3.4.13.9)
1358432	TGGCGATCGGG	0.926471	+	ORF	1357104	1358939	Ferrous iron transporter FeoB
1361941	CGACGATCCAG	0.925	+	ORF	1361477	1362430	FMN adenylyltransferase (EC 2.7.7.2) / Riboflavin kinase (EC 2.7.1.26)
1363323	CTTCGATCAGC	0.925926	-	intergenic
1365519	CGAAGATCGCC	0.933333	+	Promoter
1365671	CGGTGATCTCG	0.923077	+	ORF	1365549	1366049	Lipoprotein signal peptidase (EC 3.4.23.36)
1372731	GGATGATCAGC	0.901408	-	intergenic
1374606	AGTTGATCATG	0.910448	-	intergenic
1375547	AGCCGATCACC	0.910448	+	ORF	1372584	1376342	Type IV fimbrial biogenesis protein PilY1
1382353	CCTCGATCAGC	0.910714	+	Intergenic
1386767	GGTCGATCGCG	0.9625	-	intergenic
1386878	GGACGATCCGT	0.935484	+	ORF	1386542	1387831	RNA polymerase ECF-type sigma factor
1388565	GCCCGATCCGG	0.927273	+	ORF	1387947	1391678	periplasmic/7TM domain sensor diguanylate cyclase
1389216	CGTTGATCGGT	0.901639	-	intergenic
1390377	CAGCGATCCGG	0.943396	+	ORF	1387947	1391678	periplasmic/7TM domain sensor diguanylate cyclase
1398893	TCCTGATCCTC	0.902439	-	ORF	1398966	1397887	5-methyltetrahydrofolate--homocysteine methyltransferase (EC 2.1.1.13), N-terminal domain
1399923	GCCAGATCCAT	0.948276	+	Promoter
1407679	CGCCGATCTTC	0.913793	-	intergenic
1416075	TCCCGATCAGG	0.918033	-	intergenic
1424820	AGACGATCTCC	0.907692	+	intergenic
1426848	ACAAGATCCGC	0.988506	-	intergenic
1429262	ACCCGATCAAG	0.904762	-	ORF	1429857	1428943	23S rRNA (adenine(2030)-N(6))-methyltransferase (EC 2.1.1.266)
1435845	CCAGGATCACC	0.954545	+	ORF	1435508	1436815	hypothetical protein
1438077	AGGCGATCAGC	0.93617	-	intergenic
1442038	CGTCGATCATC	0.957746	+	intergenic
1447767	CGGCGATCGCG	0.928571	+	intergenic
1447768	GCGCGATCGCC	0.928571	-	intergenic
1449089	CGGTGATCGAG	0.932203	+	intergenic
1449623	TCGCGATCGGC	0.922078	+	intergenic
1455550	TCGCGATCGAT	0.902778	-	ORF	1455704	1453557	Uncharacterized protein YhjG
1456866	GGCCGATCACC	0.949153	+	intergenic
1458950	ACCAGATCGGC	0.955224	-	ORF	1459173	1458262	Hypothetical protein in Cyanoglobin locus
1477019	GGGCGATCGCC	0.910714	-	ORF	1477288	1476788	Transcription elongation factor GreB
1489392	AAGCGATCGGC	0.933333	-	intergenic
1491760	TGGTGATCCGC	0.936709	+	intergenic
1492951	GGTAGATCGGA	0.90625	-	intergenic
1500366	GTTCGATCACC	0.967742	-	intergenic
1500886	GTATGATCCAG	0.914286	+	intergenic
1506716	GGACGATCGCA	0.923077	-	intergenic
1507368	AGGCGATCGAC	0.902778	+	ORF	1507120	1508181	Histidinol-phosphate aminotransferase (EC 2.6.1.9)
1509195	GGGCGATCGCC	0.943662	-	intergenic
1509849	CGGTGATCGCG	0.909091	+	Promoter
1516281	GCATGATCTGG	0.97561	-	intergenic
1517981	ACAAGATCTCG	0.914286	+	intergenic
1520530	TCATGATCATG	0.911765	-	ORF	1521587	1520103	Cationic amino acid transporter
1521640	TGGCGATCAGC	0.960784	+	intergenic
1536447	TGTCGATCGCG	0.928571	+	ORF	1535230	1536783	Oligopeptide transporter
1538458	CCATGATCGGC	0.942857	+	Promoter
1539344	TCGAGATCCTT	0.98	-	intergenic
1544653	TGCCGATCGCG	0.923077	+	intergenic
1545721	CTCCGATCATG	0.956522	-	Intergenic
1547400	TCGCGATCGCC	0.907692	+	ORF	1545862	1547709	Efflux ABC transporter, permease/ATP-binding protein Atu2242
1549645	CCGCGATCGCG	0.964912	+	Promoter
1551542	GCGAGATCCAT	0.907692	-	intergenic
1552346	TCGCGATCAAC	0.932432	-	intergenic
1553209	AGGCGATCGCG	0.977778	+	ORF	1552706	1554154	Transcriptional regulator, GntR family domain / Aspartate aminotransferase (EC 2.6.1.1)
1553299	ACCTGATCGCC	0.912281	+	ORF	1552706	1554154	Transcriptional regulator, GntR family domain / Aspartate aminotransferase (EC 2.6.1.1)
1569650	TGATGATCAGG	0.958904	-	intergenic
1572162	GGTCGATCACC	0.944444	+	intergenic
1575549	GCCTGATCCAG	0.948276	-	intergenic
1575875	TGGCGATCTGG	1	-	intergenic
1576468	AGGCGATCGAG	0.946429	+	Promoter
1581124	CCTCGATCCGC	0.955556	-	intergenic
1585641	AACCGATCATC	0.922078	+	Promoter
1585880	AACCGATCAAT	0.95	-	intergenic
1587827	CCGCGATCGAC	0.9	+	ORF	1587162	1588109	Malonyl CoA-acyl carrier protein transacylase (EC 2.3.1.39)
1588282	CCGCGATCGGC	0.931507	+	ORF	1588145	1588888	3-oxoacyl-[acyl-carrier protein] reductase (EC 1.1.1.100), FadG
1589324	TGGCGATCAAT	0.909091	-	intergenic
1590660	CGACGATCAAC	0.954545	+	ORF	1589563	1590801	3-oxoacyl-[acyl-carrier-protein] synthase, KASII (EC 2.3.1.179)
1610825	CGGTGATCTGC	0.916667	+	ORF	1610139	1612184	NADH-ubiquinone oxidoreductase chain L (EC 1.6.5.3)
1616518	GCACGATCACC	0.954545	-	intergenic
1618015	GGGTGATCTGG	0.91358	-	intergenic
1619764	CGTCGATCAGC	0.904762	-	intergenic
1620444	TGGTGATCTTC	0.947368	+	ORF	1617805	1620606	Translation initiation factor 2
1623841	GCGAGATCGGC	0.921053	+	intergenic
1636448	GGCCGATCGCG	0.902174	+	intergenic
1638336	TGGCGATCGAG	0.913043	+	intergenic
1639404	CGCCGATCACC	0.985915	+	intergenic
1642910	AGCCGATCGGC	0.962264	+	intergenic
1644262	CTTCGATCGGA	0.911111	+	Intergenic
1649593	GGACGATCAGG	0.901408	+	intergenic
1649935	TCGCGATCTGC	0.927536	+	intergenic
1650127	AACCGATCGGC	0.901408	+	intergenic
1650154	TGCTGATCACC	0.954545	+	intergenic
1654605	TGCAGATCAGG	0.913043	-	intergenic
1654690	CAGCGATCGCG	0.931818	+	intergenic
1663426	GGGTGATCGAT	0.916667	-	ORF	1663640	1661973	Exoenzymes regulatory protein AepA precursor
1664898	ACGTGATCGGC	0.967213	+	intergenic
1674058	GGGCGATCGGA	0.944444	+	intergenic
1677394	GGTTGATCAGG	0.901408	+	intergenic
1680258	GCATGATCGCC	0.961538	+	intergenic
1682291	CGGCGATCGGC	0.931507	+	Intergenic
1687454	CGCTGATCTTG	0.903846	+	ORF	1686756	1690064	Two-component system sensor histidine kinase
1692925	CGGCGATCACG	0.901639	-	intergenic
1697908	CGGTGATCGAC	0.952381	+	ORF	1696646	1698652	Propionate--CoA ligase (EC 6.2.1.17)
1704116	CGCCGATCGCC	0.914286	+	ORF	1703729	1704874	2-methylcitrate synthase (EC 2.3.3.5)
1707626	AGCTGATCTTG	0.9	-	intergenic
1724147	GGGCGATCACG	0.92	-	intergenic
1729815	AGCTGATCGAC	0.921569	-	intergenic
1733617	CGCCGATCAGT	0.96	+	intergenic
1735564	GTTCGATCTGG	0.909091	+	ORF	1735405	1736151	hypothetical protein
1739488	GGAAGATCGAC	0.929825	+	intergenic
1740400	AGATGATCCTG	0.914286	-	intergenic
1741784	AGGTGATCATC	0.977273	+	intergenic
1746025	CCTCGATCAGC	0.931818	+	ORF	1745419	1746285	Transcriptional regulator, LysR family
1746314	CGCCGATCATC	0.978723	+	intergenic
1746315	CGATGATCGGC	0.96	-	intergenic
1746777	TGCCGATCGCG	0.957447	+	intergenic
1752074	GCTCGATCGAA	0.945205	-	ORF	1752330	1751515	Phosphate ABC transporter, ATP-binding protein PstB (TC 3.A.1.7.1)
1754911	GCAAGATCACC	0.941176	-	ORF	1755317	1754283	Phosphate ABC transporter, substrate-binding protein PstS (TC 3.A.1.7.1)
1754956	ACCAGATCAAG	0.942029	-	ORF	1755317	1754283	Phosphate ABC transporter, substrate-binding protein PstS (TC 3.A.1.7.1)
1761884	TCGCGATCCGA	0.942857	-	intergenic
1765926	ACATGATCTCG	0.959459	-	intergenic
1767650	GGGCGATCTCG	0.953846	+	ORF	1766768	1768078	3-phosphoshikimate 1-carboxyvinyltransferase (EC 2.5.1.19)
1769187	ACTTGATCAGC	0.902778	-	intergenic
1772805	CGGTGATCCGC	0.923077	+	intergenic
1776967	GCGTGATCGGC	0.969697	+	ORF	1776872	1778893	Bis-ABC ATPase YheS
1782834	ACCTGATCGCG	0.902778	+	ORF	1782430	1784097	Asparagine synthetase [glutamine-hydrolyzing] (EC 6.3.5.4)
1783853	TCGCGATCGCT	0.913043	-	intergenic
1784047	AGCCGATCCGT	0.930556	+	ORF	1782430	1784097	Asparagine synthetase [glutamine-hydrolyzing] (EC 6.3.5.4)
1784490	CACCGATCGCG	0.902439	-	intergenic
1788983	ACTCGATCATC	0.903226	+	ORF	1788558	1792067	Chromosome partition protein smc
1794636	GACCGATCAGC	0.913043	-	intergenic
1804479	CCATGATCGCC	0.902778	-	intergenic
1805484	TGCAGATCAGC	0.9375	-	intergenic
1813320	GGCCGATCAGT	0.982456	-	ORF	1814116	1812713	putative ISXo8 transposase
1830789	CACCGATCAGC	0.905405	+	intergenic
1836185	GACCGATCAAC	0.924528	-	ORF	1836418	1835768	UPF0070 protein YfgM
1838732	CGGCGATCGGA	0.963636	+	intergenic
1846733	GCAAGATCATC	0.907407	+	intergenic
1850286	CGGTGATCAGC	0.911111	+	Intergenic
1856105	TGCCGATCGGC	0.966667	-	Intergenic
1856623	GGCCGATCGCC	0.921875	+	ORF	1856521	1858089	Oxidoreductase
1857121	TGACGATCAGC	0.944444	-	intergenic
1860434	CACCGATCGCG	0.947368	+	ORF	1860144	1860620	hypothetical protein
1861126	ACCCGATCGAC	0.901639	+	intergenic
1863363	AGCTGATCGCG	0.963636	+	intergenic
1871272	TCGCGATCAGG	0.914634	+	intergenic
1872511	GACTGATCGCC	0.90625	-	Promoter
1874070	TCGTGATCAAT	0.924528	-	Intergenic
1878439	GGGTGATCGAC	0.945455	-	intergenic
1880022	GGCTGATCAGC	0.981132	+	intergenic
1880323	TGCTGATCGGC	0.95	-	ORF	1882649	1879422	Carbamoyl-phosphate synthase large chain (EC 6.3.5.5)
1888965	AGGCGATCGTT	0.909091	+	intergenic
1892625	ACCCGATCAAC	0.944444	-	intergenic
1897591	CGGCGATCTCA	0.901639	+	intergenic
1900469	GTTCGATCGCA	0.923077	+	intergenic
1909883	TACCGATCGAT	0.911765	+	Intergenic
1922821	CCGAGATCATC	0.916667	+	ORF	1922732	1923847	Antitoxin HigA / unknown domain
1926326	GCAAGATCATC	0.938462	+	intergenic
1929733	TGCAGATCCTG	0.933333	-	intergenic
1932216	ACGCGATCAAC	0.915254	+	Intergenic
1933435	GGATGATCGCG	0.913793	+	intergenic
1934213	CGACGATCAGC	0.9375	+	intergenic
1941419	GGTAGATCGCC	0.984127	-	intergenic
1943592	GCGCGATCGCA	0.962963	-	intergenic
1949509	TGCCGATCGCC	0.916667	-	intergenic
1949855	GCTCGATCGCA	0.92	+	ORF	1949753	1950226	Glycosyltransferase
1952185	CATCGATCACC	0.925926	-	intergenic
1959092	CTGTGATCGGC	0.929825	+	Promoter
1962593	CGACGATCCGA	0.924528	+	ORF	1962170	1962871	Cytochrome c family protein
1964493	ACGCGATCGCA	0.947368	+	ORF	1963419	1964711	hypothetical protein
1967172	TCGCGATCGGT	0.910448	+	ORF	1965976	1969155	Copper/silver efflux RND transporter, transmembrane protein CusA
1968068	ATGCGATCGGC	0.934426	-	intergenic
1969502	TCCCGATCAAC	0.93617	-	Intergenic
1970456	AGGCGATCGGA	0.938462	-	Intergenic
1970726	TCAAGATCGGC	0.906667	-	intergenic
1975076	CGCCGATCTCG	0.938462	+	intergenic
1975639	CGCTGATCTTG	0.90411	+	intergenic
1975640	CCAAGATCAGC	0.924051	-	intergenic
1979397	GGCAGATCGAC	1	-	ORF	1980533	1978671	Putative high-affinity iron permease
1989499	GCCAGATCCTC	0.938776	+	intergenic
1990188	TGGCGATCGAG	0.910714	-	ORF	1990579	1989227	Phosphoglucosamine mutase (EC 5.4.2.10)
1992768	GCTCGATCAGC	0.982143	-	intergenic
1993578	CCGCGATCCCG	0.935484	+	ORF	1992177	1993664	Exodeoxyribonuclease I (EC 3.1.11.1)
1999685	TGGCGATCAGC	0.957447	-	intergenic
2001748	GTTCGATCATC	0.922078	+	intergenic
2002118	GCATGATCATC	0.909091	-	Intergenic
2002133	CGGTGATCGCC	0.921569	-	Intergenic
2002859	CGGTGATCGGC	0.922078	+	intergenic
2009291	CGCCGATCCGC	0.90625	+	ORF	2008737	2010023	Manganese transport protein MntH
2027851	CCGTGATCCGC	0.905405	+	ORF	2025128	2028166	diguanylate cyclase/phosphodiesterase (GGDEF & EAL domains) with PAS/PAC sensor(s)
2027872	AGGTGATCCGG	0.945946	+	ORF	2025128	2028166	diguanylate cyclase/phosphodiesterase (GGDEF & EAL domains) with PAS/PAC sensor(s)
2035297	GCATGATCCCT	0.91358	+	Promoter
2036098	ACGTGATCGGC	0.913043	-	Promoter
2040328	CGCCGATCTGC	0.957447	+	intergenic
2041551	CGGCGATCGCG	1	-	intergenic
2056185	CCACGATCGCC	0.90411	-	intergenic
2060893	GCAAGATCCAC	0.915493	+	ORF	2059538	2060977	phospholipase
2061487	TGGCGATCGGC	0.9	+	ORF	2061137	2064559	Glycosyltransferase
2065084	GGCTGATCCGC	0.951613	+	intergenic
2071768	CGCCGATCGGC	0.946429	-	Intergenic
2084288	CGGAGATCACT	0.954545	-	ORF	2084421	2084071	hypothetical protein
2096339	CGCTGATCGAC	0.918919	+	Promoter
2096525	TGCCGATCGGG	0.9	-	Promoter
2098154	TGCCGATCGCC	0.9375	+	intergenic
2100575	ACCAGATCATG	0.911765	-	ORF	2101170	2100274	Signal peptidase I (EC 3.4.21.89)
2114493	GGCTGATCACC	0.924242	+	intergenic
2116716	GCCCGATCAGC	0.920635	+	Intergenic
2120814	GCACGATCACC	0.916667	-	intergenic
2121499	GGTCGATCGGT	0.952381	-	intergenic
2128057	TGCAGATCGGG	0.923077	+	intergenic
2130965	CGCCGATCAAG	0.934426	-	Promoter
2142967	CAACGATCATT	0.9375	-	ORF	2144340	2141866	ATP-dependent protease La (EC 3.4.21.53) Type I
2146029	AGAAGATCGAG	0.907692	-	ORF	2146546	2145917	ATP-dependent Clp protease proteolytic subunit ClpP (EC 3.4.21.92)
2147597	TGTCGATCGCC	0.916667	+	intergenic
2147660	TGCCGATCAGG	0.90566	+	intergenic
2150688	ACCAGATCAAG	0.928571	-	intergenic
2154472	GGATGATCGCG	0.9375	+	intergenic
2154888	AGGCGATCGCG	0.933333	+	Intergenic
2155247	CGCAGATCGAG	0.931507	-	intergenic
2155306	GGTCGATCCGC	0.913793	-	intergenic
2158281	GGCCGATCAGG	0.940299	+	intergenic
2163191	CGCTGATCACC	0.935484	-	ORF	2164437	2162767	CTP synthase (EC 6.3.4.2)
2167095	GCGAGATCGCC	0.928571	+	intergenic
2170653	CCCAGATCGAC	0.904762	+	intergenic
2174701	GGGTGATCTAT	0.903846	+	ORF	2173133	2175430	Nitric-oxide reductase (EC 1.7.99.7), quinol-dependent
2179815	CGCCGATCAGT	0.901639	+	intergenic
2186880	GCGCGATCAGC	0.901639	+	Intergenic
2195325	CAAAGATCACC	0.964912	+	Promoter
2197074	TGCCGATCGGG	0.942029	-	Promoter
2201219	CGACGATCGGC	0.967213	+	intergenic
2206687	TGCCGATCAGC	0.907692	-	intergenic
2206996	CGCCGATCACG	0.949367	-	intergenic
2225179	CGCTGATCCGT	0.916667	+	ORF	2224389	2225180	hypothetical protein
2229009	CGCCGATCTGG	0.903226	+	ORF	2228611	2229897	Alkaline phosphodiesterase I (EC 3.1.4.1) / Nucleotide pyrophosphatase (EC 3.6.1.9)
2235551	CCTCGATCACC	0.934426	+	intergenic
2236290	CGGCGATCTTC	0.925926	-	intergenic
2238596	GGTGGATCGGC	0.904762	+	intergenic
2240225	TCTCGATCGAC	0.936508	-	intergenic
2242055	GGCCGATCACC	0.901639	+	intergenic
2243817	GCCCGATCGGC	0.942857	+	intergenic
2244664	GGCAGATCAGC	0.915254	-	ORF	2245250	2243466	Lipid A export permease/ATP-binding protein MsbA
2245083	TGTCGATCAGC	0.909091	+	intergenic
2248730	GGGCGATCACG	0.907692	-	ORF	2248749	2246449	DNA internalization-related competence protein ComEC/Rec2
2250745	ACACGATCGAC	1	+	Intergenic
2259008	GCACGATCACC	0.982143	-	intergenic
2261682	TGGCGATCTCG	0.926471	+	ORF	2261476	2262684	Multidrug efflux system EmrAB-OMF, membrane fusion component EmrA
2262144	ACGCGATCTAC	0.948276	+	ORF	2261476	2262684	Multidrug efflux system EmrAB-OMF, membrane fusion component EmrA
2262888	AGCTGATCGTC	0.906977	-	intergenic
2263904	ACCAGATCGCC	0.964912	+	ORF	2262696	2264258	Multidrug efflux system EmrAB-OMF, inner-membrane proton/drug antiporter EmrB (MFS type)
2266091	ACCAGATCACC	0.918367	-	intergenic
2267072	GCAGGATCACT	0.942029	+	Promoter
2269496	CGGCGATCCTC	0.966102	-	intergenic
2274152	ACCTGATCGAA	0.935484	+	ORF	2273709	2274761	Cytochrome c heme lyase subunit CcmH
2291137	CCAGGATCAGC	0.924731	-	Promoter
2294134	AGGCGATCATC	0.902439	-	intergenic
2294346	GGGCGATCCAG	0.910448	+	Intergenic
2296639	TGAAGATCGAC	0.9375	+	intergenic
2297117	ACGCGATCATC	0.909091	-	intergenic
2304868	CCACGATCATC	0.910256	+	intergenic
2304935	GGCCGATCTGG	0.918033	+	intergenic
2306288	TGATGATCGGC	0.983051	-	intergenic
2307884	ACGAGATCGAG	0.921875	+	intergenic
2308240	GACAGATCGCT	0.928571	+	intergenic
2311909	CATTGATCCCG	0.9	+	intergenic
2317189	GCTTGATCGAA	0.90625	-	intergenic
2327311	CGTTGATCGAC	0.904762	+	Intergenic
2332986	CCTCGATCGAC	0.967742	+	intergenic
2335439	GACCGATCGGA	0.983607	+	Intergenic
2339260	CGCCGATCGGC	0.942857	-	Intergenic
2341263	CGAAGATCGGC	0.907692	-	ORF	2341501	2340575	Efflux ABC transporter, ATP-binding protein
2341954	CCGGGATCAGC	0.945205	-	intergenic
2354313	GCCGGATCAGC	0.984615	-	intergenic
2356520	TCATGATCTTG	0.910448	-	intergenic
2365089	TCGCGATCACC	0.905882	-	intergenic
2367032	CCATGATCGCG	0.914634	+	intergenic
2367740	TGGCGATCAGC	0.914286	+	Intergenic
2371708	GAACGATCAGT	0.942857	+	intergenic
2378385	GCTCGATCGGC	0.959459	-	intergenic
2381092	GACCGATCGCG	0.926471	+	intergenic
2381215	CCATGATCTCG	1	+	intergenic
2382647	CGCCGATCACC	0.91358	-	Promoter
2390778	CGCCGATCGAG	0.946667	+	ORF	2389180	2390955	hypothetical protein
2391398	AGCCGATCTGC	0.95082	-	intergenic
2392034	GAATGATCCGC	0.939394	-	ORF	2392090	2391704	hypothetical protein
2392986	ACCTGATCCGG	0.918033	-	intergenic
2395840	TACAGATCAGC	0.923077	-	intergenic
2399242	CCAGGATCTGC	0.902778	+	ORF	2399023	2399691	Coproheme decarboxylase HemQ (no EC)
2400586	TGGCGATCGAC	0.943662	-	ORF	2400644	2399841	hypothetical protein
2406146	CCGCGATCACG	0.922078	+	Intergenic
2408041	AGAAGATCGAG	0.919355	-	ORF	2409248	2407689	Glycerol kinase (EC 2.7.1.30)
2408160	CCGCGATCCGG	0.955882	-	ORF	2409248	2407689	Glycerol kinase (EC 2.7.1.30)
2409986	TCTCGATCATC	0.918367	-	ORF	2410867	2409245	Aerobic glycerol-3-phosphate dehydrogenase (EC 1.1.5.3)
2417986	GACAGATCAAC	0.934426	-	intergenic
2420894	ACCAGATCGGC	0.913043	+	intergenic
2421739	CCTCGATCTCG	0.96875	+	intergenic
2423391	GGCCGATCAGT	0.960784	-	ORF	2424186	2423011	putative ISXo8 transposase
2428588	AGATGATCATC	0.960784	-	ORF	2431754	2428074	B12 binding domain / kinase domain / Methylmalonyl-CoA mutase (EC 5.4.99.2)
2436266	TGATGATCTGG	0.979592	+	ORF	2436261	2437805	putative phospholipase D family protein
2441739	CGGCGATCTGC	0.916667	+	intergenic
2446145	CGGCGATCAGC	0.945455	-	intergenic
2448358	ACGCGATCGGG	0.928571	+	intergenic
2451066	CGCCGATCACC	0.913043	+	intergenic
2453847	CGCCGATCGGC	0.95	-	intergenic
2460877	TGCTGATCGTC	0.920635	-	Intergenic
2461785	GCTTGATCGCG	0.9375	+	intergenic
2462950	GCGCGATCACC	0.925373	-	intergenic
2464937	GCCTGATCGGG	0.9	-	intergenic
2470916	GGGTGATCTCG	0.962963	+	intergenic
2472017	AACAGATCCAC	0.915493	-	ORF	2472147	2471755	Aspartate 1-decarboxylase (EC 4.1.1.11)
2472971	GTTTGATCAGC	0.944444	+	Intergenic
2473641	TCGCGATCGGC	0.930556	+	intergenic
2474560	CAGCGATCACG	0.948276	-	Promoter
2479437	TCCTGATCGAC	0.967213	+	intergenic
2486100	CGGCGATCGCG	1	-	intergenic
2491013	CGAAGATCGAG	0.947368	+	intergenic
2492189	GCGAGATCGGC	0.925926	+	intergenic
2497920	AGAAGATCTCG	0.926471	+	intergenic
2499336	GCGAGATCATC	0.932203	-	ORF	2500153	2499116	RecA protein
2503608	CTCAGATCGGT	0.909091	-	Promoter
2504472	CAAAGATCTTC	0.928571	+	intergenic
2508484	TACCGATCCGG	0.956522	+	intergenic
2515995	CGCCGATCGGC	0.9	+	intergenic
2521063	CGATGATCGAC	0.910714	+	intergenic
2527902	TGCAGATCCTG	0.913043	+	intergenic
2536186	CCTCGATCACC	0.982143	-	intergenic
2537052	GGCCGATCCAC	0.947368	-	intergenic
2537512	TGCCGATCCCA	0.934211	+	ORF	2536673	2537596	hypothetical protein
2541000	CCGCGATCACC	0.971831	+	intergenic
2541653	AGGCGATCGCG	0.933333	-	ORF	2542431	2541514	hypothetical protein
2547085	CCGCGATCCGC	0.903226	-	intergenic
2548587	GCATGATCTTC	0.9	+	intergenic
2552083	GCGCGATCGCC	0.945946	+	intergenic
2554664	TGACGATCGCG	0.9	+	intergenic
2557679	CGAAGATCGCG	0.95	-	ORF	2558187	2557303	2-hydroxy-3-oxopropionate reductase (EC 1.1.1.60)
2563182	CGCCGATCACG	0.9375	+	intergenic
2568237	CGCCGATCATC	0.903226	+	ORF	2567392	2568897	Carboxypeptidase C (cathepsin A)
2569478	GCGGGATCGGC	0.982759	+	intergenic
2570606	TCGAGATCGGC	0.925926	-	intergenic
2574141	GCCAGATCCAG	0.983333	+	intergenic
2574646	CCATGATCGAC	0.911765	-	ORF	2575124	2574597	hypothetical protein
2586842	TGCCGATCAGC	0.921053	+	Promoter
2589352	GCTCGATCTCG	0.933333	+	intergenic
2592005	CGGCGATCGAG	0.902778	-	intergenic
2593067	TGCTGATCGGC	0.916667	+	intergenic
2601618	ATCCGATCGGG	0.930556	-	ORF	2602189	2601353	Probable carboxyvinyl-carboxyphosphonate phosphorylmutase (EC 2.7.8.23)
2601869	CGGCGATCACC	0.939394	+	intergenic
2602136	GCACGATCGCC	0.924242	-	ORF	2602189	2601353	Probable carboxyvinyl-carboxyphosphonate phosphorylmutase (EC 2.7.8.23)
2602410	CCGCGATCAGC	0.924051	-	intergenic
2602748	ACCCGATCGCG	0.91358	+	intergenic
2603039	TCGAGATCGAA	0.931818	+	intergenic
2603163	CGTCGATCGCC	0.933333	-	intergenic
2604702	CGATGATCGGG	0.909091	-	Intergenic
2608780	GGTCGATCGCC	0.907895	-	intergenic
2610014	CCCTGATCAGT	0.904762	+	intergenic
2612589	CCCTGATCCAA	0.946429	+	Promoter
2626076	CGGCGATCAGC	0.905405	-	intergenic
2627309	GGGTGATCGCG	0.93617	-	intergenic
2628995	GCCAGATCGCC	0.9875	+	ORF	2627766	2629715	Nitrous-oxide reductase (EC 1.7.99.6)
2632330	TGGTGATCATG	0.903226	+	ORF	2631956	2632789	Nitrous oxide reductase maturation transmembrane protein NosY
2646641	ACCAGATCGGT	0.957143	-	Intergenic
2651040	GGGCGATCCGA	0.955882	+	ORF	2650842	2652359	Outer membrane factor OMF1 associated with YbhGFSR efflux transporter
2651137	GTGCGATCGCG	0.925373	-	intergenic
2652719	GGATGATCGAC	0.930556	-	intergenic
2657449	ATTCGATCAGC	0.981481	-	intergenic
2658951	AGCCGATCCCG	0.957447	+	Intergenic
2662521	TCAAGATCGAC	0.911765	+	ORF	2661139	2662530	Metallo-beta-lactamase family protein, RNA-specific
2669015	AGCCGATCACG	0.927273	-	intergenic
2670092	GCATGATCGGC	0.962963	-	Promoter
2670432	GATCGATCTGG	0.939394	+	ORF	2670220	2672502	Nitric-oxide reductase (EC 1.7.99.7), quinol-dependent
2675966	GACGGATCGAA	0.907895	-	Intergenic
2682667	CGAAGATCCAG	0.9	-	intergenic
2692309	AGCCGATCACC	0.96875	+	intergenic
2696960	CGACGATCAGT	0.911765	+	Intergenic
2701739	CCGCGATCCAC	0.945205	-	intergenic
2708001	ACTCGATCCGC	0.901639	-	ORF	2708165	2706717	L-aspartate oxidase (EC 1.4.3.16)
2715021	CGAAGATCGAG	0.932203	+	intergenic
2716665	GGTCGATCGCG	0.960526	+	intergenic
2719905	TGAAGATCAGC	0.957746	+	intergenic
2724181	CCTCGATCAGC	0.907692	-	ORF	2724278	2720940	TonB-dependent receptor
2725231	GGCTGATCGCC	0.922078	-	ORF	2726354	2724642	Putative hemolysin
2726052	AGCCGATCAGC	0.914286	+	intergenic
2730318	GCACGATCGAC	0.902778	+	intergenic
2734499	GGATGATCGGC	0.929825	+	intergenic
2735488	GATCGATCGGC	0.9	+	intergenic
2738470	CCATGATCGAC	0.9375	+	Intergenic
2739414	TGCCGATCAGC	0.903226	-	intergenic
2740769	CGCCGATCGCC	0.94	+	Intergenic
2741547	CCTCGATCAGC	0.936508	-	intergenic
2744666	CGGTGATCCAC	0.911765	-	ORF	2745132	2744182	Efflux ABC transporter, ATP-binding protein
2747530	TCTCGATCACG	0.941176	-	intergenic
2748113	CGCTGATCGGC	0.93617	+	ORF	2747862	2748323	Metal-dependent hydrolase YbeY, involved in rRNA and/or ribosome maturation and assembly
2755918	GCCCGATCGAT	1	+	intergenic
2757100	ACCAGATCCTT	0.920635	+	intergenic
2761914	TGGTGATCGAG	0.913793	-	intergenic
2767505	CCCTGATCGAC	0.95122	-	intergenic
2769372	TCGTGATCGCG	0.909091	-	intergenic
2770089	GCGCGATCGAC	0.911765	-	intergenic
2772594	ACTCGATCACC	0.916667	+	intergenic
2773724	TATCGATCAGC	0.901408	+	intergenic
2784872	AGGCGATCGAG	0.971429	-	ORF	2786127	2784760	Flagellum-specific ATP synthase FliI
2785438	CGACGATCACC	0.940299	+	intergenic
2785514	GGCTGATCGGC	0.953488	-	ORF	2786127	2784760	Flagellum-specific ATP synthase FliI
2786425	GTCAGATCGGC	0.909091	+	intergenic
2789716	CCGCGATCATC	0.906667	+	intergenic
2795157	CCGCGATCGCC	0.901235	-	ORF	2796274	2794832	Flagellin protein FlaB
2796719	CGATGATCTTG	0.910448	+	intergenic
2805549	CGCAGATCAAC	0.914286	-	ORF	2806189	2805542	Flagellar basal-body rod modification protein FlgD
2805780	GCACGATCAGC	0.953125	-	ORF	2806189	2805542	Flagellar basal-body rod modification protein FlgD
2815071	CACCGATCACG	0.928571	+	intergenic
2825698	CCCTGATCGGC	0.960526	-	intergenic
2827231	CTACGATCACG	0.970588	-	Intergenic
2829501	CGGCGATCACC	0.904762	+	ORF	2829037	2829921	hypothetical protein
2830529	CGGCGATCGCC	0.911765	+	ORF	2830148	2831317	UDP-N-acetylglucosamine 2-epimerase (EC 5.1.3.14)
2834345	CGCTGATCAGC	0.954545	-	intergenic
2861373	TGCCGATCGGG	0.984375	-	Promoter
2861656	CCCTGATCACC	0.96	-	intergenic
2861821	CAGCGATCGCG	0.976471	-	intergenic
2864384	CCGCGATCTGG	0.934426	-	ORF	2865151	2864090	FIG070318: hypothetical protein
2873843	CCGCGATCAGT	0.928571	-	intergenic
2888475	GCGCGATCCGG	0.916667	+	intergenic
2894599	TGGTGATCGCG	0.967213	+	intergenic
2896748	GGGCGATCGGG	0.924242	-	intergenic
2898760	CCCAGATCGGC	0.901235	-	Intergenic
2899659	CGCCGATCCAC	0.956522	-	intergenic
2912973	CACCGATCACG	0.971831	-	intergenic
2913692	GGCTGATCGAC	0.909091	+	ORF	2912622	2913944	Hemolysins and related proteins containing CBS domains
2921684	CCGCGATCGGC	0.916667	-	intergenic
2926893	TTTCGATCATC	0.916667	+	Intergenic
2927276	GGCTGATCCTG	0.956522	+	ORF	2927127	2928137	D-arabinose-5-phosphate isomerase (EC 5.3.1.13)
2939864	CCGCGATCAAC	0.901235	+	ORF	2939280	2940302	Putative membrane protein YeiH
2941837	CCGCGATCAGC	0.910256	+	intergenic
2944880	AGGCGATCAAC	0.91358	-	intergenic
2950584	GCCAGATCCAG	0.921348	+	intergenic
2951281	CGGCGATCGCA	0.933333	-	intergenic
2952288	TCCTGATCGAC	0.967391	+	ORF	2951857	2952405	Peroxiredoxin
2959066	GCAAGATCGGC	0.91358	+	intergenic
2963208	CACCGATCCCG	0.956522	-	ORF	2967149	2963079	ATP-dependent helicase HrpA
2968865	ACGCGATCAGT	0.917808	-	ORF	2970510	2967847	FIG015547: peptidase, M16 family / FIG015287: Zinc protease
2969710	GATAGATCGAA	0.911392	+	intergenic
2977491	TGCTGATCGCC	0.909091	+	intergenic
2981640	GTCCGATCACC	1	-	Intergenic
2981687	AGGCGATCCAC	0.912281	+	ORF	2981654	2981803	hypothetical protein
2986125	GCGCGATCGCC	0.940299	+	intergenic
2989099	CCATGATCGCG	0.93617	-	ORF	2990130	2988757	UDP-N-acetylmuramoyl-L-alanine--D-glutamate ligase (EC 6.3.2.9)
2990949	CCGCGATCAGG	0.914634	+	intergenic
2993175	CGCCGATCAGC	0.986111	+	intergenic
2993266	ACCTGATCTCG	0.911111	-	ORF	2994518	2991957	Aspartokinase (EC 2.7.2.4) / Diaminopimelate decarboxylase (EC 4.1.1.20)
2995085	AGGCGATCAAG	0.925926	-	ORF	2996361	2994844	Fumarate hydratase class I, aerobic (EC 4.2.1.2)
2995705	GCGCGATCAGT	0.944444	+	intergenic
3001014	GCTTGATCGCG	0.95	-	Intergenic
3010393	GGTCGATCAGC	0.907407	+	ORF	3010288	3011802	InterPro IPR002559 COGs COG3666
3015221	CCATGATCCGA	0.939759	-	Promoter
3015736	CCCCGATCCGC	0.969231	-	intergenic
3022571	GCATGATCCAC	0.963855	-	Promoter
3023282	GCAAGATCGAC	0.940476	-	ORF	3024003	3022600	putative membrane protein
3024561	ACCCGATCGAG	0.926829	-	ORF	3025060	3024056	FIG022979: MoxR-like ATPases
3030569	GAATGATCGCC	0.933333	-	Intergenic
3034053	TGCTGATCGGC	0.945205	-	ORF	3035320	3033425	FIG01210409: hypothetical protein
3036086	TGCCGATCGAG	0.942529	-	ORF	3036750	3035356	3'-to-5' exoribonuclease RNase R
3043622	CGCTGATCGCA	0.971014	-	ORF	3047091	3042934	hypothetical protein
3058378	CCACGATCGGC	0.926471	+	intergenic
3062653	GCGCGATCAAT	0.9125	+	ORF	3062440	3063405	GTPase
3078978	TCCTGATCGAC	0.945205	-	intergenic
3084506	GGCCGATCGCC	0.914286	+	intergenic
3085537	CGCCGATCACG	0.903226	+	intergenic
3085538	TCGTGATCGGC	0.901639	-	ORF	3086097	3085363	Cell division protein FtsQ
3085754	AGCTGATCAGC	0.9	-	ORF	3086097	3085363	Cell division protein FtsQ
3089047	CCGCGATCGCC	0.92	+	intergenic
3093345	TGCTGATCGCC	0.926471	-	Promoter
3095930	GCGTGATCCGC	0.945455	-	intergenic
3103814	TGACGATCAGC	0.907692	-	intergenic
3108620	AGGCGATCGAC	0.9	+	intergenic
3110031	GGCCGATCAGG	0.944444	-	intergenic
3119556	CGGCGATCAAG	0.921875	+	intergenic
3127051	TGGTGATCCTT	0.934211	-	intergenic
3134562	GGCCGATCGGC	0.909091	+	ORF	3134296	3135216	Transcriptional regulator, RpiR family
3139524	CGCCGATCACC	0.906977	-	intergenic
3145734	GCGCGATCACC	0.915493	+	intergenic
3153619	GTGCGATCCCG	0.925926	+	ORF	3151790	3154069	hypothetical protein
3161212	CGGCGATCTGC	0.940299	+	ORF	3160801	3161598	Short-chain fatty acids transporter
3161395	GCACGATCGAC	0.959459	-	intergenic
3164448	CCGCGATCTCC	0.934211	+	intergenic
3165031	GGGCGATCGCC	0.931507	+	intergenic
3165334	CGCCGATCAGG	0.928571	+	intergenic
3168715	CCACGATCGCG	0.923913	-	intergenic
3173031	CGATGATCGAC	0.940476	-	ORF	3173536	3170429	RND multidrug efflux transporter; Acriflavin resistance protein
3176224	CAGCGATCCGG	1	-	intergenic
3176485	CACTGATCGCC	0.943396	+	intergenic
3177026	CGCTGATCCCG	0.9	-	intergenic
3181522	AACTGATCGGC	0.928571	+	intergenic
3188027	GAAAGATCGCC	0.905405	+	intergenic
3192663	AGCCGATCGAG	0.906667	+	intergenic
3194718	CACCGATCCCG	0.901235	-	Intergenic
3198273	TGATGATCTCC	0.919355	+	intergenic
3206632	GACCGATCAGC	0.973684	-	intergenic
3212532	TGTCGATCAGC	0.927536	-	intergenic
3215625	GCGTGATCGGC	0.904762	-	intergenic
3217075	CGACGATCGGC	0.910448	+	intergenic
3220694	ATGCGATCCGT	0.9	+	ORF	3220436	3221080	Ribose-5-phosphate isomerase A (EC 5.3.1.6)
3224953	CGCTGATCGAG	0.909091	-	Promoter
3227854	CGACGATCACC	0.920635	+	intergenic
3230266	CCGCGATCAGC	0.961538	-	intergenic
3235250	TCGCGATCACC	0.914894	+	ORF	3234849	3235580	integral membrane sensor signal transduction histidine kinase
3251781	GCGCGATCCGG	0.902439	+	intergenic
3254281	AGCCGATCATG	0.929825	+	intergenic
3254770	TGGTGATCACC	0.929825	+	intergenic
3254999	CGGTGATCACC	0.934426	-	intergenic
3256436	GGGTGATCCTC	0.925926	-	intergenic
3256444	GCCCGATCGGG	0.976744	-	intergenic
3257347	AGGCGATCGGC	0.980769	-	ORF	3257798	3256641	hypothetical protein
3258444	CGCCGATCGGC	0.911765	+	intergenic
3261601	AGGTGATCAGC	0.90625	-	intergenic
3266702	AGCCGATCACC	0.980392	+	Promoter
3267107	CCCAGATCTTC	0.903846	-	intergenic
3271727	AGGCGATCGCA	0.913793	-	ORF	3272359	3269486	TonB-dependent receptor
3273983	TGAAGATCTGG	0.923077	-	ORF	3274410	3273280	hypothetical protein
3277140	GCATGATCAGC	0.906667	-	intergenic
3288287	AGGCGATCGCC	0.945205	+	intergenic
3289189	AGCTGATCTCC	0.901961	-	ORF	3289871	3289065	DnaJ-like protein DjlA
3305758	CGTCGATCACC	0.927273	+	intergenic
3306110	AGCTGATCCTG	0.938776	-	intergenic
3306701	CGCCGATCGCC	0.931507	-	intergenic
3311608	TCCCGATCGAG	0.953125	+	intergenic
3317972	ACCTGATCGAC	0.906977	+	ORF	3317739	3318155	UspA
3318023	GCCAGATCGAA	0.932203	+	ORF	3317739	3318155	UspA
3318054	GGCCGATCACG	0.935484	-	intergenic
3322955	CCCCGATCAGC	0.938462	+	Intergenic
3325716	CCCCGATCGCG	0.971429	+	intergenic
3326483	CGGCGATCAGC	1	+	intergenic
3326882	GGCTGATCGCC	0.9	+	intergenic
3327253	GGGCGATCCAG	0.943396	+	intergenic
3330357	AGCTGATCCGC	0.956522	-	ORF	3332320	3330029	NADP-dependent malic enzyme (EC 1.1.1.40)
3331151	GCTGGATCAGC	0.955224	+	intergenic
3335078	GTGTGATCGGG	0.901235	-	intergenic
3335590	TGCTGATCAAT	0.962264	+	intergenic
3341050	AGCCGATCGCG	0.953125	-	intergenic
3346898	CGGCGATCAGC	0.906667	-	intergenic
3349818	GCATGATCGCC	0.957447	-	Promoter
3355727	GGTCGATCGCC	0.902174	-	intergenic
3356212	GCATGATCAAC	0.919355	+	ORF	3355418	3356620	hypothetical protein
3357357	CGCCGATCGGC	0.919355	+	ORF	3357022	3359196	Helicase PriA essential for oriC/DnaA-independent DNA replication
3357718	GTTCGATCAGC	0.909091	-	intergenic
3357954	GCCTGATCATC	0.951613	+	ORF	3357022	3359196	Helicase PriA essential for oriC/DnaA-independent DNA replication
3360089	CGGCGATCGCG	0.949153	+	intergenic
3360497	CGCCGATCCGC	0.921875	-	ORF	3360670	3360434	Twin-arginine translocation protein TatA
3366398	GTGCGATCGGC	0.936709	+	intergenic
3368385	TGTCGATCAGC	0.966102	-	intergenic
3370998	CGCCGATCGCG	0.933333	+	intergenic
3372684	CGACGATCTGG	0.907692	-	intergenic
3376551	TGCCGATCAGC	0.941176	-	Intergenic
3379288	CCGCGATCGGC	0.93617	-	ORF	3379622	3377937	DNA ligase (NAD(+)) (EC 6.5.1.2)
3383592	GCGCGATCTTG	0.910448	+	intergenic
3384110	TCGAGATCGGC	0.907692	+	intergenic
3386086	CCGCGATCGCG	0.95122	-	intergenic
3387463	CGTCGATCGCC	0.922078	-	intergenic
3393433	TGCTGATCGCC	0.928571	-	intergenic
3406270	TGCCGATCTTG	0.936709	-	intergenic
3412566	ACGTGATCTAC	0.905405	+	intergenic
3414413	GCAGGATCTCA	0.983871	+	ORF	3414326	3415090	Efflux ABC transporter, ATP-binding protein
3414968	GCAGGATCGCC	0.922222	-	Intergenic
3423952	GGAAGATCGCG	0.95122	+	intergenic
3425011	GGATGATCGCG	0.929577	+	intergenic
3425012	ACGCGATCATC	0.917647	-	intergenic
3431811	CACTGATCTGG	0.956522	-	Intergenic
3433865	TGCTGATCGGC	0.965517	-	Intergenic
3441435	CCATGATCGAC	0.938272	-	ORF	3441439	3439259	Signal receiver domain, OmpR family / Diguanylate cyclase, GGDEF domain / c-di-GMP-specific phosphodiesterase class I
3448218	TGCCGATCGAC	0.928571	-	intergenic
3449677	GGCGGATCGGG	0.905882	-	intergenic
3449917	CGTCGATCTCG	0.9125	-	intergenic
3458650	CCGCGATCAGC	0.964912	-	intergenic
3459118	CGCCGATCACC	0.941176	-	intergenic
3460143	TGCCGATCGAC	0.904762	+	ORF	3459889	3460443	Acyltransferase
3466265	AGAAGATCACG	0.921875	-	ORF	3466926	3465886	Transcriptional regulator
3470153	GCTCGATCGAG	0.901408	+	intergenic
3470248	GCGCGATCACC	0.9	+	intergenic
3471019	AGCCGATCAGC	0.910256	+	intergenic
3471607	GCGCGATCACC	0.931507	+	intergenic
3477116	GGTCGATCAGC	0.970588	-	intergenic
3477566	AGGCGATCAAG	0.939759	-	intergenic
3481386	TATCGATCGAG	0.918033	-	intergenic
3487646	TCCCGATCCGG	0.934211	+	Promoter
3489441	CGACGATCCGC	0.9	+	Promoter
3500627	CGGTGATCGCC	0.9	-	intergenic
3511981	ACCTGATCGGC	0.92	-	intergenic
3516898	CGCTGATCAAC	0.915493	+	intergenic
3521369	GCGCGATCGCG	0.9375	+	intergenic
3525414	CGCTGATCACG	0.910448	-	Intergenic
3529063	CGGCGATCGCC	0.929577	-	intergenic
3530274	GCGAGATCGCC	0.903614	+	intergenic
3531314	GGGTGATCTTC	0.914894	+	intergenic
3532074	CATCGATCTGG	0.939759	-	intergenic
3545414	GCTCGATCCGC	0.947368	+	intergenic
3556482	CGGCGATCCGC	0.973684	+	intergenic
3557961	CACAGATCAGC	0.938462	+	Intergenic
3558641	GAGCGATCGCG	0.98913	-	intergenic
3559589	GCCCGATCGAA	0.919355	+	ORF	3558975	3559856	Uncharacterized inner membrane transporter YijE
3560500	CCAGGATCATC	0.94186	-	intergenic
3563279	GCGCGATCGAC	0.913043	-	intergenic
3565761	GGGCGATCCGG	0.902778	-	intergenic
3570682	CCACGATCTTC	0.927273	-	intergenic
3570748	TCCCGATCTCG	0.916667	+	ORF	3569452	3571779	Transcription accessory protein (S1 RNA-binding domain)
3575909	GCGCGATCGCC	0.92	-	intergenic
3576422	GGTCGATCGCG	0.902778	+	intergenic
3579042	TGCCGATCGCC	0.930556	+	intergenic
3579912	GGGCGATCAGC	0.902174	+	intergenic
3582927	GCACGATCGCC	0.923077	+	intergenic
3584486	CCAGGATCGCG	0.970588	-	intergenic
3584579	GGCCGATCGGC	0.904762	-	intergenic
3584827	GCGAGATCGCC	0.928571	+	intergenic
3591282	TGACGATCACC	0.90411	+	Intergenic
3601515	GCGCGATCTCG	0.925373	-	intergenic
3607018	CGTCGATCATG	0.906667	+	ORF	3605779	3607164	Leucine aminopeptidase-related protein
3616043	AGCTGATCAAG	0.933333	-	intergenic
3617432	GCGCGATCGGA	0.902778	+	intergenic
3617433	GTCCGATCGCG	0.912281	-	Promoter
3619787	GCGCGATCGAC	0.957746	-	ORF	3620082	3619213	General secretion pathway protein K
3620529	GGCCGATCGGC	0.930556	+	intergenic
3623537	GCCCGATCCGC	0.965517	-	ORF	3625023	3623290	General secretion pathway protein E
3628850	CGACGATCACC	0.907895	+	intergenic
3631136	TGTCGATCAGG	0.9	-	intergenic
3638064	TTTCGATCGGC	0.911765	-	intergenic
3649256	CCAAGATCACC	0.9375	+	intergenic
3652429	CCGTGATCCGC	0.9625	+	ORF	3652427	3652462	CRISPR repeat with sequence gtgatccgcagcgaagagctgcggcctcattgaagc
3655461	CGGTGATCCGC	0.951807	+	ORF	3655459	3655494	CRISPR repeat with sequence gtgatccgcagcgaagagctgcggcctcattgaagc
3660639	GCGCGATCAAC	0.921053	-	Promoter
3664294	TGATGATCGGC	0.940299	-	intergenic
3667016	CATCGATCGCC	0.942857	+	Intergenic
3669970	AGTCGATCGGC	0.9	-	intergenic
3671360	CGCCGATCAGC	0.913043	+	Intergenic
3677351	CACAGATCGCG	0.9	-	intergenic
3678079	CGCCGATCACG	0.95	-	intergenic
3690854	GCAAGATCAAA	0.928571	-	Promoter
3691653	GCGCGATCACC	0.924242	+	intergenic
3694562	ATCCGATCCGG	0.974359	-	Promoter
3698680	TGAAGATCGGC	0.912088	-	intergenic
3700058	TCATGATCTTG	0.917808	-	intergenic
3700334	CGGCGATCAGG	0.91358	-	intergenic
3701451	TCAAGATCGCG	0.976471	-	intergenic
3702307	TTTCGATCTTC	0.916667	+	intergenic
3707558	GGCAGATCCCA	0.955556	+	Intergenic
3707883	TGCCGATCGGG	0.901235	+	intergenic
3711150	GAGCGATCAGG	0.939024	-	intergenic
3713832	CCGCGATCACG	0.901408	+	intergenic
3715719	CGGCGATCGCC	0.918919	-	intergenic
3728253	AGGCGATCTAC	0.929412	-	intergenic
3741809	AATCGATCTTC	0.970588	-	ORF	3742818	3740701	Lasso peptide isopeptidase AtxE family, specific for knotted structure
3755372	CGCAGATCGCC	0.953846	-	ORF	3755859	3755266	FIG006045: Sigma factor, ECF subfamily
3762191	CACCGATCCGA	0.920635	-	intergenic
3763085	TACAGATCGCC	0.901639	-	ORF	3763341	3763057	Adenine-specific DNA methylase containing a Zn-ribbon
3765902	GGCCGATCTTA	0.954545	-	intergenic
3772442	TCGTGATCGGC	0.93617	+	intergenic
3773533	TCTCGATCGGC	0.985075	-	intergenic
3778544	CGACGATCCGA	0.904762	-	intergenic
3782150	GCTGGATCGAG	0.917647	-	intergenic
3784232	GCGCGATCGCA	0.92	+	intergenic
3784494	TGCCGATCATC	0.913978	-	intergenic
3790156	CGACGATCGCT	0.945946	-	intergenic
3790604	TGAAGATCTTT	0.951807	-	intergenic
3806852	GGGTGATCGCC	0.949153	+	intergenic
3807361	AGCTGATCGGA	0.903614	-	intergenic
3812184	GCTCGATCAGG	0.953488	-	intergenic
3813322	TGTCGATCAGC	0.95	-	intergenic
3820125	TGCCGATCGCG	0.955882	-	intergenic
3821388	CCTCGATCCGC	0.948276	-	intergenic
3824644	GCACGATCGCT	0.9375	+	ORF	3822754	3831429	Cyclic beta-1,2-glucan synthase (EC 2.4.1.-)
3830451	CGCTGATCGGC	0.930556	+	ORF	3822754	3831429	Cyclic beta-1,2-glucan synthase (EC 2.4.1.-)
3844090	CGGCGATCCCG	0.916667	+	intergenic
3855003	GAGCGATCCTG	0.935065	-	ORF	3855224	3854244	Mobile element protein
3859204	TCGAGATCGCG	0.956522	-	intergenic
3868236	GACCGATCGCG	0.970588	+	intergenic
3871494	GGACGATCCAG	0.981132	-	intergenic
3896065	GCACGATCAGC	0.926829	-	intergenic
3912123	GCAGGATCCAC	0.929412	+	intergenic
3913556	CCACGATCCGC	0.953488	+	intergenic
3914671	GTTCGATCAGC	0.925926	-	intergenic
3915190	CGCCGATCAGA	1	+	intergenic
3916651	CGGCGATCAGC	0.917808	+	intergenic
3917068	AGGCGATCGCG	0.924051	+	intergenic
3917254	CCTCGATCTCC	0.932584	+	intergenic
3918120	GCGCGATCGCG	0.929412	-	intergenic
3922273	TGCTGATCACC	0.97619	+	ORF	3922106	3923116	Transcriptional regulator, LacI family
3926843	CACTGATCAGC	0.950617	+	ORF	3926229	3927692	hypothetical protein
3933460	AGGCGATCACC	0.910714	-	ORF	3934028	3933216	Exodeoxyribonuclease III (EC 3.1.11.2)
3936900	GCACGATCGCG	0.96	-	intergenic
3937001	GCACGATCGGC	0.926829	+	intergenic
3937020	TGCCGATCAGG	0.907895	-	intergenic
3939510	CGTCGATCGAC	0.930556	+	intergenic
3941636	GGCCGATCTGG	0.9375	-	intergenic
3945219	GCGAGATCAAG	0.96	+	intergenic
3945804	CGACGATCCGC	0.93617	+	intergenic
3950057	CGCCGATCAAC	0.942857	+	intergenic
3952401	GCGCGATCTCG	0.931034	-	intergenic
3954365	ACCAGATCCAT	0.901099	-	intergenic

## Sheet: FW104-R5
Gene ID	Site	Sequence	Frequency	Strand	Type	ORF start position	ORF end position	Annotated function
FW104-R5_contig_1	5044	GCATGATCGCG	0.909091	+	ORF	4070	6502	DNA gyrase subunit B (EC 5.99.1.3)
FW104-R5_contig_1	7574	TTCCGATCCTG	0.904762	+	ORF	6731	7996	TPR domain protein, putative component of TonB system
FW104-R5_contig_1	7828	AGGCGATCGAC	0.932203	+	ORF	6731	7996	TPR domain protein, putative component of TonB system
FW104-R5_contig_1	9242	GCGCGATCTTG	0.940299	-	ORF	9825	9160	RecA/RadA recombinase
FW104-R5_contig_1	10414	CGGTGATCGCC	0.911111	+	ORF	10145	10549	Biopolymer transport protein ExbD/TolR
FW104-R5_contig_1	18207	GCAAGATCACC	0.918919	-	ORF	18523	16583	Acetyl-CoA synthetase (EC 6.2.1.1)
FW104-R5_contig_1	18246	TGGCGATCATC	0.901235	-	ORF	18523	16583	Acetyl-CoA synthetase (EC 6.2.1.1)
FW104-R5_contig_1	20907	CCGAGATCGCC	0.939394	-	intergenic
FW104-R5_contig_1	24827	GCGTGATCACC	0.914634	+	intergenic
FW104-R5_contig_1	27042	CCACGATCAGC	0.95	+	intergenic
FW104-R5_contig_1	27956	GTGAGATCGAC	0.921348	+	intergenic
FW104-R5_contig_1	30969	CCTCGATCAGG	0.965909	+	intergenic
FW104-R5_contig_1	33188	CGAAGATCCGC	0.92	-	ORF	33706	33020	hypothetical protein
FW104-R5_contig_1	33653	GCGCGATCATC	0.925373	-	ORF	33706	33020	hypothetical protein
FW104-R5_contig_1	36980	CGTCGATCCGC	0.9375	+	intergenic
FW104-R5_contig_1	39163	CGCTGATCCTC	0.934066	+	ORF	39038	39847	Acyl-CoA:1-acyl-sn-glycerol-3-phosphate acyltransferase (EC 2.3.1.51)
FW104-R5_contig_1	45454	GACAGATCCGG	0.958333	+	intergenic
FW104-R5_contig_1	49525	GCCCGATCTCA	0.905882	-	ORF	49950	48475	AAA ATPase, central region
FW104-R5_contig_1	57383	GGGCGATCCGG	0.901961	-	ORF	57979	57020	WD40 domain protein beta Propeller
FW104-R5_contig_1	67864	CCTCGATCTGC	0.925926	+	ORF	67302	68840	Putative DNA helicase
FW104-R5_contig_1	67865	TGCAGATCGAG	0.935484	-	ORF	69942	66751	RND efflux system, inner membrane transporter
FW104-R5_contig_1	73152	GCCAGATCCGC	0.947917	+	ORF	72725	73366	hypothetical protein
FW104-R5_contig_1	77530	ACAAGATCGAC	0.902439	+	ORF	76370	77782	Glutamine synthetase type I (EC 6.3.1.2)
FW104-R5_contig_1	83992	CCAGGATCGCG	0.91453	+	intergenic
FW104-R5_contig_1	86411	GGCCGATCTCG	0.957895	-	ORF	86809	86120	Two-component transcriptional response regulator, OmpR family
FW104-R5_contig_1	88979	CGCCGATCAGC	0.955224	-	ORF	89676	87004	TonB-dependent receptor
FW104-R5_contig_1	93450	GCCTGATCGAG	0.906977	-	ORF	93916	93368	DNA protection during starvation protein
FW104-R5_contig_1	95590	AGGAGATCAGC	0.905172	+	intergenic
FW104-R5_contig_1	103163	GGCCGATCAGC	0.952381	-	ORF	103641	101425	ATP-dependent helicase DinG/Rad3
FW104-R5_contig_1	105666	GCCCGATCGTG	0.973684	-	ORF	108050	104163	Cyclic beta-1,2-glucan synthase (EC 2.4.1.-)
FW104-R5_contig_1	118551	CCGCGATCACC	0.954545	-	ORF	119047	116879	Prolyl endopeptidase (EC 3.4.21.26)
FW104-R5_contig_1	125270	CGCTGATCGGC	0.929412	-	ORF	125553	124735	Thioredoxin-like protein
FW104-R5_contig_1	129265	CGCTGATCGAG	0.949367	-	ORF	130799	129225	Glucose-6-phosphate 1-dehydrogenase (EC 1.1.1.49)
FW104-R5_contig_1	130486	CGCTGATCGGG	0.962963	-	ORF	130799	129225	Glucose-6-phosphate 1-dehydrogenase (EC 1.1.1.49)
FW104-R5_contig_1	135746	GTCAGATCCAT	0.933333	-	ORF	137355	135730	hypothetical protein
FW104-R5_contig_1	150038	GCATGATCCGG	0.948718	-	intergenic
FW104-R5_contig_1	151510	CGGCGATCTAC	0.913978	+	ORF	148448	151618	Acriflavin resistance protein
FW104-R5_contig_1	156169	CCTCGATCGCG	0.92	+	ORF	155552	157024	FIG015287: Zinc protease
FW104-R5_contig_1	156805	ACCAGATCGGC	0.934066	+	ORF	155552	157024	FIG015287: Zinc protease
FW104-R5_contig_1	156850	AGCAGATCGAG	0.947368	+	ORF	155552	157024	FIG015287: Zinc protease
FW104-R5_contig_1	164454	TGATGATCAGC	0.930233	+	intergenic
FW104-R5_contig_1	168948	TCCTGATCAGC	0.914286	-	ORF	168997	168791	Uncharacterized membrane protein RSP_0589
FW104-R5_contig_1	170952	CTTCGATCACC	0.986842	+	ORF	169664	171079	Efflux transport system, outer membrane factor (OMF) lipoprotein
FW104-R5_contig_1	179662	ACCAGATCTCG	0.921875	+	ORF	178544	181294	N-acetylglucosamine-regulated TonB-dependent outer membrane receptor
FW104-R5_contig_1	184731	ACGCGATCGCC	0.927536	+	ORF	183880	184941	N-acetylglucosamine related transporter, NagX
FW104-R5_contig_1	185752	AGAGGATCGAC	0.944444	+	ORF	185629	185787	Transposase
FW104-R5_contig_1	188291	GCTCGATCTCG	0.926829	+	ORF	188095	188766	hypothetical protein
FW104-R5_contig_1	193488	CCGCGATCGGC	0.92	+	ORF	191755	193986	beta-glucosidase (EC 3.2.1.21)
FW104-R5_contig_1	200263	TGCCGATCACC	0.959596	+	ORF	199550	204544	Alpha-2-macroglobulin
FW104-R5_contig_1	204094	GGCAGATCGAC	0.907407	+	ORF	199550	204544	Alpha-2-macroglobulin
FW104-R5_contig_1	214277	TGCCGATCGGC	0.946237	+	ORF	213528	214562	hypothetical protein
FW104-R5_contig_1	218336	AGCCGATCGGG	0.939759	-	intergenic
FW104-R5_contig_1	221157	GGCCGATCGCG	0.916667	-	intergenic
FW104-R5_contig_1	223587	AGCCGATCTGG	0.907895	+	intergenic
FW104-R5_contig_1	229643	GCTCGATCGGC	0.909091	+	intergenic
FW104-R5_contig_1	233797	GGCGGATCAGG	0.909091	-	ORF	234729	233317	Deoxyribodipyrimidine photolyase (EC 4.1.99.3)
FW104-R5_contig_1	234954	CGATGATCCTG	0.910256	-	ORF	235426	234764	FIG111991: hypothetical protein
FW104-R5_contig_1	242072	ACACGATCAAA	0.90411	+	intergenic
FW104-R5_contig_1	244383	TGCCGATCGGG	0.908046	-	intergenic
FW104-R5_contig_1	261339	TTCCGATCATT	0.902778	+	ORF	261166	263019	N-methylhydantoinase B (EC 3.5.2.14)
FW104-R5_contig_1	263384	CCCAGATCGGT	0.953125	-	intergenic
FW104-R5_contig_1	274749	CGACGATCAGC	0.910112	-	ORF	274939	268544	Fibronectin type III domain protein
FW104-R5_contig_1	276389	TGCCGATCCAG	0.915663	+	ORF	276300	276833	Phage tail collar domain
FW104-R5_contig_1	286596	GCGCGATCATG	0.957895	+	ORF	286534	286944	hypothetical protein
FW104-R5_contig_1	290810	AGGCGATCTGG	0.914894	-	ORF	291244	290597	Dihydrofolate reductase (EC 1.5.1.3)
FW104-R5_contig_1	296490	CGGCGATCAGC	0.957143	+	intergenic
FW104-R5_contig_1	303490	GTTCGATCAGG	0.984127	+	intergenic
FW104-R5_contig_1	306568	GCACGATCCGC	0.971014	-	ORF	306644	306447	hypothetical protein
FW104-R5_contig_1	310219	CGGCGATCGAG	0.926829	-	intergenic
FW104-R5_contig_1	314217	GCCAGATCATC	0.901639	+	ORF	312979	314814	Glutathione-regulated potassium-efflux system protein KefB
FW104-R5_contig_1	314461	CGATGATCTTC	0.917526	-	intergenic
FW104-R5_contig_1	320722	GCTCGATCAGG	0.905405	+	intergenic
FW104-R5_contig_1	324542	GGGCGATCGCG	0.932432	+	intergenic
FW104-R5_contig_1	325675	CGGCGATCGCA	0.945946	+	ORF	325444	325929	hypothetical protein
FW104-R5_contig_1	327561	CCGCGATCAGC	0.939394	-	intergenic
FW104-R5_contig_1	330842	TCCCGATCCGG	0.916667	+	ORF	330269	331027	Cytochrome oxidase biogenesis protein Surf1, facilitates heme A insertion
FW104-R5_contig_1	332481	TCTGGATCGCG	0.957746	-	intergenic
FW104-R5_contig_1	332486	TCCAGATCGCG	0.928571	+	ORF	331593	332768	Heme A synthase, cytochrome oxidase biogenesis protein Cox15-CtaA
FW104-R5_contig_1	333867	CGCAGATCATC	0.920455	-	Intergenic
FW104-R5_contig_1	335982	CCGCGATCGCC	0.953846	+	ORF	334366	337020	Mg(2+) transport ATPase, P-type (EC 3.6.3.2)
FW104-R5_contig_1	347106	TCTCGATCTGC	0.919355	-	intergenic
FW104-R5_contig_1	351731	GCGCGATCGGC	0.913043	+	Intergenic
FW104-R5_contig_1	356712	CGTCGATCGAC	0.948718	-	intergenic
FW104-R5_contig_1	369866	TGAAGATCATC	0.902439	-	intergenic
FW104-R5_contig_1	370665	TGCTGATCAAC	0.942029	-	ORF	370822	370376	Rhodanese-related sulfurtransferase YibN
FW104-R5_contig_1	376594	CGTCGATCAGC	0.901408	+	intergenic
FW104-R5_contig_1	378116	GGCAGATCAAC	0.96	-	ORF	378561	376348	ATP-dependent DNA helicase UvrD/PcrA (EC 3.6.4.12)
FW104-R5_contig_1	383781	CGAAGATCAGG	0.932039	+	intergenic
FW104-R5_contig_1	383782	ACCTGATCTTC	0.921053	-	ORF	385055	383445	IMP cyclohydrolase (EC 3.5.4.10) / Phosphoribosylaminoimidazolecarboxamide formyltransferase (EC 2.1.2.3)
FW104-R5_contig_1	384116	GTGGGATCGGT	0.9375	+	intergenic
FW104-R5_contig_1	387929	TCAAGATCACC	0.939394	-	ORF	388917	387550	Biotin carboxylase of acetyl-CoA carboxylase (EC 6.3.4.14)
FW104-R5_contig_1	388250	ACGCGATCCAC	0.923077	-	ORF	388917	387550	Biotin carboxylase of acetyl-CoA carboxylase (EC 6.3.4.14)
FW104-R5_contig_1	388447	TGATGATCACC	0.933333	+	intergenic
FW104-R5_contig_1	394518	GCCTGATCATG	0.911392	+	ORF	394375	394668	Heat shock protein 10 kDa family chaperone GroES
FW104-R5_contig_1	394921	CCACGATCACC	0.923077	+	ORF	394778	396427	Heat shock protein 60 kDa family chaperone GroEL
FW104-R5_contig_1	396137	CGACGATCGCG	0.925	-	intergenic
FW104-R5_contig_1	403700	TGTCGATCAGC	0.924731	-	intergenic
FW104-R5_contig_1	405226	GGCCGATCGCG	0.90411	+	intergenic
FW104-R5_contig_1	407389	GGGCGATCGCG	0.904762	+	ORF	406372	407523	Glycosyltransferase
FW104-R5_contig_1	413733	TCCCGATCGGC	0.940299	+	ORF	412747	414012	3-deoxy-D-manno-octulosonic acid transferase (EC 2.4.99.12)(EC 2.4.99.13)
FW104-R5_contig_1	418164	ACGTGATCGAC	0.915493	-	ORF	418759	417743	Zinc-type alcohol dehydrogenase-like protein
FW104-R5_contig_1	422335	GAAGGATCTCA	0.97619	-	ORF	423759	421627	Prolyl endopeptidase (EC 3.4.21.26)
FW104-R5_contig_1	428669	GTTCGATCTTC	0.983871	+	intergenic
FW104-R5_contig_1	429737	CCTCGATCGGG	0.925926	+	Intergenic
FW104-R5_contig_1	431408	CCTCGATCAGC	0.913043	-	intergenic
FW104-R5_contig_1	432468	TCTCGATCAAC	0.983871	-	intergenic
FW104-R5_contig_1	434448	GAGCGATCGCG	0.907895	+	ORF	433792	435213	Two-component transcriptional response regulator, AtoC family
FW104-R5_contig_1	434636	TCCAGATCGAC	0.918605	-	intergenic
FW104-R5_contig_1	440604	TGAAGATCTTT	0.942529	+	ORF	440509	446226	repeat region
FW104-R5_contig_1	450143	AGCTGATCGAT	0.956522	+	ORF	449136	450182	Rod shape-determining protein MreB
FW104-R5_contig_1	454355	CCGCGATCTGC	0.915493	-	intergenic
FW104-R5_contig_1	454672	CGCTGATCAGC	0.978261	+	ORF	453647	454762	Rod shape-determining protein RodA
FW104-R5_contig_1	454673	AGCTGATCAGC	0.958904	-	intergenic
FW104-R5_contig_1	458777	GGTCGATCAGC	0.970588	-	intergenic
FW104-R5_contig_1	463061	GCATGATCATC	0.93	+	intergenic
FW104-R5_contig_1	463238	CTTCGATCAGG	0.903226	+	intergenic
FW104-R5_contig_1	467686	ACCAGATCGGC	0.985714	+	intergenic
FW104-R5_contig_1	471413	ACGCGATCGCG	0.956522	-	ORF	472182	470776	Peptidase B (EC 3.4.11.23)
FW104-R5_contig_1	472230	GGGCGATCAGC	0.951613	+	intergenic
FW104-R5_contig_1	472508	GGAAGATCCGC	0.938272	+	intergenic
FW104-R5_contig_1	472637	CGGTGATCCGT	0.95	+	intergenic
FW104-R5_contig_1	473871	CGCCGATCGAC	0.929412	-	ORF	474355	472994	Phosphate ABC transporter, substrate-binding protein PstS (TC 3.A.1.7.1)
FW104-R5_contig_1	474595	ACAAGATCCGG	0.96875	+	intergenic
FW104-R5_contig_1	478197	CGGCGATCGCG	0.953488	-	intergenic
FW104-R5_contig_1	479724	AAGCGATCCAC	0.930233	+	Promoter
FW104-R5_contig_1	493277	ACCAGATCGCC	0.942857	+	intergenic
FW104-R5_contig_1	494554	TCAGGATCGGA	0.948718	-	ORF	494742	494509	hypothetical protein
FW104-R5_contig_1	496761	GCTCGATCCGC	0.907407	-	ORF	497939	496560	glycoside hydrolase family 2, sugar binding
FW104-R5_contig_1	499515	GTAAGATCAGC	0.90411	+	ORF	498961	499569	Outer membrane protein H precursor
FW104-R5_contig_1	501106	GTGCGATCGGG	0.927536	+	intergenic
FW104-R5_contig_1	503757	GCGTGATCGAG	0.954545	+	ORF	503008	503934	hypothetical protein
FW104-R5_contig_1	503902	AGTCGATCGCC	0.910448	-	Intergenic
FW104-R5_contig_1	506999	ACCCGATCGCG	1	-	Intergenic
FW104-R5_contig_1	509106	GCCTGATCGAG	0.907692	+	ORF	508579	510771	Dipeptidyl carboxypeptidase Dcp (EC 3.4.15.5)
FW104-R5_contig_1	509667	CGATGATCGAC	0.943662	+	ORF	508579	510771	Dipeptidyl carboxypeptidase Dcp (EC 3.4.15.5)
FW104-R5_contig_1	517497	AGCAGATCCGC	0.924242	+	ORF	517417	519060	hypothetical protein
FW104-R5_contig_1	520049	AGGCGATCGGA	0.948052	+	Promoter
FW104-R5_contig_1	526250	GCGTGATCGAC	0.901235	+	intergenic
FW104-R5_contig_1	527397	AGCCGATCGCG	0.91358	+	Intergenic
FW104-R5_contig_1	528088	AGGCGATCGCC	0.915663	-	ORF	528887	527520	hypothetical protein
FW104-R5_contig_1	528121	CGGAGATCCGC	0.943662	-	ORF	528887	527520	hypothetical protein
FW104-R5_contig_1	533963	CGACGATCACC	0.94186	+	intergenic
FW104-R5_contig_1	534985	GCCCGATCATC	0.927711	+	Intergenic
FW104-R5_contig_1	541235	TGCTGATCGAC	0.954023	+	ORF	540702	541946	Glutamine synthetase adenylyltransferase
FW104-R5_contig_1	544765	ACAAGATCAAG	0.932203	+	ORF	544376	545197	hypothetical protein
FW104-R5_contig_1	558745	CGGCGATCCGT	0.979592	+	ORF	556099	559215	hypothetical protein
FW104-R5_contig_1	562765	AGGTGATCTGG	0.925	-	intergenic
FW104-R5_contig_1	573627	CCTCGATCCAC	0.956522	-	intergenic
FW104-R5_contig_1	574352	CGGCGATCTCC	0.9125	-	intergenic
FW104-R5_contig_1	574723	CGCTGATCGAG	0.904255	+	ORF	574163	575527	Tryptophanyl-tRNA synthetase (EC 6.1.1.2)
FW104-R5_contig_1	581704	CCGCGATCAAG	0.904762	-	ORF	582809	581400	Dihydrolipoamide acyltransferase component of branched-chain alpha-keto acid dehydrogenase complex (EC 2.3.1.168)
FW104-R5_contig_1	582900	TCTTGATCTGA	0.90625	-	Promoter
FW104-R5_contig_1	584953	TGATGATCTGC	0.959184	-	ORF	585027	583942	Branched-chain alpha-keto acid dehydrogenase, E1 component, alpha subunit (EC 1.2.4.4)
FW104-R5_contig_1	587689	TGCCGATCGCG	0.914634	-	intergenic
FW104-R5_contig_1	594014	GCTCGATCTCG	0.905405	-	intergenic
FW104-R5_contig_1	595378	CGAAGATCGCG	0.931034	-	intergenic
FW104-R5_contig_1	598422	CGATGATCATC	0.966667	-	intergenic
FW104-R5_contig_1	599848	GAACGATCGCC	0.985915	+	intergenic
FW104-R5_contig_1	601323	TGTTGATCTTG	0.931034	+	intergenic
FW104-R5_contig_1	606692	CGCGGATCACC	0.947368	-	intergenic
FW104-R5_contig_1	607853	GCAAGATCGAC	0.905263	-	ORF	608235	607603	hypothetical protein
FW104-R5_contig_1	611082	GGCCGATCCAG	0.942029	+	Intergenic
FW104-R5_contig_1	612299	AGGTGATCCGG	0.901639	+	Intergenic
FW104-R5_contig_1	615234	ACGCGATCAAC	0.967213	+	ORF	615055	615696	Outer membrane protein
FW104-R5_contig_1	618967	GCGAGATCGCC	0.909091	-	intergenic
FW104-R5_contig_1	620156	AGGCGATCTGC	0.941176	+	ORF	619874	620698	Universal stress protein UspA and related nucleotide-binding proteins
FW104-R5_contig_1	623610	GCGCGATCGCC	0.910256	-	ORF	623785	621239	Mg(2+) transport ATPase, P-type (EC 3.6.3.2)
FW104-R5_contig_1	625936	CGCCGATCACC	0.938272	-	ORF	626394	625459	dTDP-4-dehydrorhamnose reductase (EC 1.1.1.133)
FW104-R5_contig_1	630375	TCATGATCGCC	0.965909	-	intergenic
FW104-R5_contig_1	633168	CCATGATCGCC	0.925	+	ORF	632841	637190	Glycosyl transferase, group 2 family
FW104-R5_contig_1	634420	TGATGATCGGC	0.941176	-	intergenic
FW104-R5_contig_1	645630	AAACGATCGCA	0.914634	+	intergenic
FW104-R5_contig_1	646596	TGCAGATCGGC	0.95	+	intergenic
FW104-R5_contig_1	655546	ACCAGATCGGC	0.97561	+	ORF	654875	655861	Alpha-L-Rha alpha-1,3-L-rhamnosyltransferase (EC 2.4.1.-)
FW104-R5_contig_1	655774	CGGCGATCATG	0.902439	+	ORF	654875	655861	Alpha-L-Rha alpha-1,3-L-rhamnosyltransferase (EC 2.4.1.-)
FW104-R5_contig_1	657414	TCCTGATCGCC	0.935897	+	intergenic
FW104-R5_contig_1	666112	CCTGGATCGAC	0.918033	+	Promoter
FW104-R5_contig_1	669763	GCGCGATCACG	0.902439	-	intergenic
FW104-R5_contig_1	671517	CCTCGATCATC	0.918033	+	intergenic
FW104-R5_contig_1	675092	GCACGATCAGC	0.919355	-	ORF	675447	674707	Monofunctional biosynthetic peptidoglycan transglycosylase
FW104-R5_contig_1	679003	GCGAGATCGCC	0.923077	+	intergenic
FW104-R5_contig_1	689737	CCTCGATCAGC	0.955882	+	intergenic
FW104-R5_contig_1	692087	ACCTGATCGGC	0.948052	-	ORF	693105	690271	Two-component system sensor histidine kinase
FW104-R5_contig_1	696372	TTGCGATCAGA	0.914894	-	ORF	697094	695922	Transposase, Gmet_2093 family
FW104-R5_contig_1	697492	AGCCGATCGCC	0.961538	+	intergenic
FW104-R5_contig_1	708478	GGCCGATCACG	0.923913	+	Intergenic
FW104-R5_contig_1	712407	CGGTGATCCGC	0.91954	-	intergenic
FW104-R5_contig_1	718131	TGCTGATCGCC	0.924242	-	ORF	718684	716813	Amino acid-proton symporter YbeC
FW104-R5_contig_1	718160	GGATGATCAGC	0.950617	+	intergenic
FW104-R5_contig_1	723317	GGGCGATCGCC	0.903614	+	intergenic
FW104-R5_contig_1	725532	TCTTGATCACC	0.962264	+	intergenic
FW104-R5_contig_1	727839	TGGCGATCGCG	0.913043	-	ORF	728608	727250	hypothetical protein
FW104-R5_contig_1	729446	GCACGATCAGC	0.980392	+	intergenic
FW104-R5_contig_1	729581	GGCCGATCGAC	0.919355	+	intergenic
FW104-R5_contig_1	732405	GCACGATCAGC	0.909091	-	intergenic
FW104-R5_contig_1	754288	CCGGGATCACC	0.913043	-	intergenic
FW104-R5_contig_1	758716	GCGCGATCATC	0.934211	+	intergenic
FW104-R5_contig_1	761214	CGTCGATCGCG	0.916667	+	Promoter
FW104-R5_contig_1	762152	CCGCGATCAGC	0.90625	-	intergenic
FW104-R5_contig_1	764976	GCGCGATCACC	0.942857	+	intergenic
FW104-R5_contig_1	777267	CGCCGATCTCC	0.903846	-	intergenic
FW104-R5_contig_1	778210	GTTCGATCGAC	0.915789	+	ORF	777560	778825	ABC transporter, permease protein
FW104-R5_contig_1	778547	CGCCGATCGAC	0.964286	-	intergenic
FW104-R5_contig_1	780987	GCCCGATCCGC	0.907692	-	ORF	782639	780393	hypothetical protein
FW104-R5_contig_1	782059	AGATGATCGCC	0.940299	-	ORF	782639	780393	hypothetical protein
FW104-R5_contig_1	795175	GGGCGATCAGC	0.906977	-	intergenic
FW104-R5_contig_1	797153	GCTCGATCACG	0.9	+	intergenic
FW104-R5_contig_1	800940	CGACGATCGCC	0.912281	-	intergenic
FW104-R5_contig_1	806734	CGGCGATCGCG	0.906667	+	ORF	806401	807033	hypothetical protein
FW104-R5_contig_1	807199	ACAAGATCCGC	0.921053	+	ORF	807122	808894	Aspartyl-tRNA synthetase (EC 6.1.1.12)
FW104-R5_contig_1	812548	GCACGATCATC	0.917808	-	intergenic
FW104-R5_contig_1	823413	CGGCGATCGCA	0.91954	+	intergenic
FW104-R5_contig_1	825405	GGCTGATCTAC	0.977273	-	ORF	827521	824207	Type IV fimbrial biogenesis protein PilY1
FW104-R5_contig_1	827075	CGGCGATCGCG	0.931034	+	intergenic
FW104-R5_contig_1	829239	TGGCGATCTGG	0.947368	+	intergenic
FW104-R5_contig_1	850576	GCGTGATCGAC	0.909091	+	ORF	849026	852889	Phosphoribosylformylglycinamidine synthase, synthetase subunit (EC 6.3.5.3) / Phosphoribosylformylglycinamidine synthase, glutamine amidotransferase subunit (EC 6.3.5.3)
FW104-R5_contig_1	852451	AGGAGATCATC	0.910448	+	ORF	849026	852889	Phosphoribosylformylglycinamidine synthase, synthetase subunit (EC 6.3.5.3) / Phosphoribosylformylglycinamidine synthase, glutamine amidotransferase subunit (EC 6.3.5.3)
FW104-R5_contig_1	853916	GCTCGATCGCC	0.922078	-	intergenic
FW104-R5_contig_1	854862	CGGCGATCACG	0.953125	-	intergenic
FW104-R5_contig_1	860400	CCATGATCGCC	0.91358	+	intergenic
FW104-R5_contig_1	887010	AGAAGATCGGC	0.9	-	ORF	887029	885722	Lysine/cadaverine antiporter membrane protein CadB
FW104-R5_contig_1	890123	ACACGATCGGC	0.910256	+	ORF	889473	890630	D-aminopeptidase (EC 3.4.11.19)
FW104-R5_contig_1	896705	CCGCGATCGGC	0.916667	-	ORF	897357	896563	3-oxoadipate CoA-transferase subunit B (EC 2.8.3.6)
FW104-R5_contig_1	898023	TGCCGATCAGC	0.911765	+	intergenic
FW104-R5_contig_1	900063	CGCCGATCACC	0.95	+	intergenic
FW104-R5_contig_1	902336	GCGCGATCGCC	0.953846	+	ORF	902028	903230	3-ketoacyl-CoA thiolase (EC 2.3.1.16) @ Acetyl-CoA acetyltransferase (EC 2.3.1.9)
FW104-R5_contig_1	909620	GCAGGATCAGC	0.969697	-	intergenic
FW104-R5_contig_1	911456	GGGCGATCGCC	0.965517	-	intergenic
FW104-R5_contig_1	912840	CGCCGATCTCG	0.969697	-	intergenic
FW104-R5_contig_1	915540	GCGAGATCGGC	0.923077	+	ORF	914521	915834	ABC transporter, ATP-binding protein
FW104-R5_contig_1	915579	CGGCGATCTAC	0.901639	+	ORF	914521	915834	ABC transporter, ATP-binding protein
FW104-R5_contig_1	916898	CGCCGATCTGC	0.909091	-	intergenic
FW104-R5_contig_1	924395	CAAGGATCTCG	0.985075	-	intergenic
FW104-R5_contig_1	941376	TGGCGATCGGC	0.921053	-	ORF	942193	941102	3-dehydroquinate synthase (EC 4.2.3.4)
FW104-R5_contig_1	943044	CGAAGATCGCG	0.929412	-	intergenic
FW104-R5_contig_1	948053	GGCTGATCGCC	0.927536	-	ORF	948513	947938	Cell division integral membrane protein, YggT and half-length relatives
FW104-R5_contig_1	953766	CGTAGATCGGG	0.9375	+	intergenic
FW104-R5_contig_1	959090	CGTCGATCGCA	0.9375	+	Intergenic
FW104-R5_contig_1	960796	CCATGATCGCC	0.946237	+	intergenic
FW104-R5_contig_1	965794	TGCCGATCTGC	0.95	-	intergenic
FW104-R5_contig_1	965854	CGGCGATCGCA	0.916667	-	intergenic
FW104-R5_contig_1	966196	TGCTGATCTGC	0.932203	-	intergenic
FW104-R5_contig_1	967182	AGGTGATCCGC	0.924242	-	Promoter
FW104-R5_contig_1	969806	TCGCGATCGCC	0.915493	-	intergenic
FW104-R5_contig_1	973236	CGCCGATCGCC	0.986842	+	ORF	973011	974594	response regulator receiver modulated CheB methylesterase( EC:3.1.1.61 )
FW104-R5_contig_1	976394	CCGCGATCGCC	0.909091	-	ORF	977772	976363	Adenosylmethionine-8-amino-7-oxononanoate aminotransferase (EC 2.6.1.62)
FW104-R5_contig_1	980008	GGGCGATCGCA	0.927273	-	intergenic
FW104-R5_contig_1	982392	TGCAGATCGAC	0.965116	+	ORF	982270	983046	hypothetical protein
FW104-R5_contig_1	985500	GCCTGATCTGG	0.97561	-	ORF	986713	984230	ABC transporter, fused permease protein
FW104-R5_contig_1	985904	GCGCGATCGCG	0.942857	+	intergenic
FW104-R5_contig_1	986941	GGGCGATCGCC	0.932432	+	intergenic
FW104-R5_contig_1	988491	CGCTGATCCGC	0.957143	+	ORF	988120	988851	Two-component transcriptional response regulator, OmpR family
FW104-R5_contig_1	995300	CGGCGATCGCC	0.95122	+	intergenic
FW104-R5_contig_1	997311	GCACGATCGCC	0.905405	-	ORF	998473	996218	Outer membrane receptor proteins, mostly Fe transport
FW104-R5_contig_1	1004180	TCGAGATCAGC	0.974684	-	intergenic
FW104-R5_contig_1	1004257	GCTCGATCGGC	0.945946	+	ORF	1003514	1004392	Beta-propeller domains of methanol dehydrogenase type
FW104-R5_contig_1	1007162	GCCCGATCTAC	0.902778	-	ORF	1007889	1005028	TonB-dependent receptor
FW104-R5_contig_1	1012880	GAAAGATCATC	0.930233	-	intergenic
FW104-R5_contig_1	1014586	ACCAGATCAGC	0.929412	-	intergenic
FW104-R5_contig_1	1015105	GCTCGATCCCG	0.971014	+	ORF	1014409	1015203	Thymidylate synthase (EC 2.1.1.45)
FW104-R5_contig_1	1015256	GCCCGATCTTA	0.914286	-	Intergenic
FW104-R5_contig_1	1015372	GGCCGATCGCG	0.9	-	intergenic
FW104-R5_contig_1	1024497	TTCCGATCCCT	0.90625	-	intergenic
FW104-R5_contig_1	1024600	CGGTGATCGCC	0.916667	+	ORF	1023952	1025205	Glycosyl transferase, group 1
FW104-R5_contig_1	1029058	ACAAGATCAGC	0.9375	-	intergenic
FW104-R5_contig_1	1032176	GCACGATCGCC	0.964706	+	intergenic
FW104-R5_contig_1	1040637	CGGTGATCGCG	0.943662	+	intergenic
FW104-R5_contig_1	1042167	TGGCGATCACG	0.930556	+	ORF	1042111	1043214	NAD(P) transhydrogenase N-domain of subunit alpha (EC 1.6.1.2)
FW104-R5_contig_1	1042653	AGGCGATCGCC	0.939394	+	ORF	1042111	1043214	NAD(P) transhydrogenase N-domain of subunit alpha (EC 1.6.1.2)
FW104-R5_contig_1	1046714	TCACGATCACG	0.902778	-	intergenic
FW104-R5_contig_1	1047568	ACAGGATCGGC	0.9125	+	Promoter
FW104-R5_contig_1	1048343	CGCCGATCCCG	0.923077	+	intergenic
FW104-R5_contig_1	1051313	ACAAGATCGGC	0.90411	-	ORF	1051389	1050898	asparaginase/glutaminase
FW104-R5_contig_1	1052527	AGCTGATCGTC	0.941176	-	ORF	1053257	1051617	Putative acyl-CoA dehydrogenase
FW104-R5_contig_1	1055328	CGGAGATCACA	0.957746	+	intergenic
FW104-R5_contig_1	1059293	ACCCGATCAGC	0.9375	-	ORF	1059813	1059211	Flavoprotein WrbA
FW104-R5_contig_1	1062087	GGTTGATCCGC	0.90625	+	intergenic
FW104-R5_contig_1	1062156	GCTCGATCATC	0.933333	+	intergenic
FW104-R5_contig_1	1066091	AGGCGATCACC	0.934783	-	intergenic
FW104-R5_contig_1	1066822	GGTCGATCAGG	0.901639	+	ORF	1065460	1067217	FIG140336: TPR domain protein
FW104-R5_contig_1	1069718	CGGCGATCCTG	0.909091	-	intergenic
FW104-R5_contig_1	1069999	CGATGATCGCC	0.904762	-	intergenic
FW104-R5_contig_1	1078391	GCGCGATCAAC	0.932203	+	Promoter
FW104-R5_contig_1	1081747	GCGCGATCACG	0.909091	-	intergenic
FW104-R5_contig_1	1108565	CGTCGATCAGC	0.95	-	intergenic
FW104-R5_contig_1	1110424	TCGAGATCAGC	0.935897	+	intergenic
FW104-R5_contig_1	1112471	AACTGATCGGC	1	+	ORF	1111971	1112807	hypothetical protein
FW104-R5_contig_1	1115601	CGTTGATCAGG	0.918033	-	intergenic
FW104-R5_contig_1	1118613	AGTCGATCGGC	0.930556	-	intergenic
FW104-R5_contig_1	1122414	CGCTGATCGGC	0.961538	+	ORF	1121101	1122582	TldD protein, part of TldE/TldD proteolytic complex
FW104-R5_contig_1	1125283	AGCCGATCGCC	0.936508	-	ORF	1125467	1125198	protein of unknown function DUF1653
FW104-R5_contig_1	1131244	GCGAGATCACC	0.918919	+	intergenic
FW104-R5_contig_1	1133159	GCGAGATCGCC	0.9	-	ORF	1136166	1132573	DNA polymerase III alpha subunit (EC 2.7.7.7)
FW104-R5_contig_1	1137672	CGATGATCAGC	0.986842	+	intergenic
FW104-R5_contig_1	1137673	CGCTGATCATC	0.953488	-	ORF	1137902	1137249	Ribonuclease HII (EC 3.1.26.4)
FW104-R5_contig_1	1140638	CGAAGATCGGC	0.9	-	ORF	1141425	1140397	UDP-3-O-[3-hydroxymyristoyl] glucosamine N-acyltransferase (EC 2.3.1.191)
FW104-R5_contig_1	1144027	CCCCGATCAAC	0.988235	+	Intergenic
FW104-R5_contig_1	1144028	CGTTGATCGGG	0.941176	-	ORF	1144164	1143994	hypothetical protein
FW104-R5_contig_1	1146555	CGCCGATCCCT	0.913793	-	ORF	1146728	1145553	1-deoxy-D-xylulose 5-phosphate reductoisomerase (EC 1.1.1.267)
FW104-R5_contig_1	1148162	CCTCGATCGCC	0.983051	+	Intergenic
FW104-R5_contig_1	1162934	CCGCGATCATG	0.903614	+	ORF	1161909	1164287	Phenylalanyl-tRNA synthetase beta chain (EC 6.1.1.20)
FW104-R5_contig_1	1163103	GGCCGATCTGC	0.92	+	ORF	1161909	1164287	Phenylalanyl-tRNA synthetase beta chain (EC 6.1.1.20)
FW104-R5_contig_1	1163769	AGGCGATCAGT	0.907407	-	intergenic
FW104-R5_contig_1	1178306	CCATGATCATC	0.915493	+	ORF	1178235	1178567	Protein translocase subunit YajC
FW104-R5_contig_1	1183252	CGCCGATCGCC	1	+	intergenic
FW104-R5_contig_1	1189470	TGGCGATCGCG	0.910256	+	ORF	1189309	1190223	Acyltransferase family protein
FW104-R5_contig_1	1202912	TCGAGATCGAG	0.931034	+	ORF	1202361	1203431	hypothetical protein
FW104-R5_contig_1	1212695	CGTCGATCGCC	0.928571	+	intergenic
FW104-R5_contig_1	1223882	CGGTGATCAGG	0.910256	-	intergenic
FW104-R5_contig_1	1225177	CGAGGATCGGC	0.959459	-	intergenic
FW104-R5_contig_1	1231209	AGAAGATCGAG	0.9375	-	ORF	1233103	1230980	Metallopeptidase
FW104-R5_contig_1	1240105	ACAAGATCAAG	0.925373	-	ORF	1241093	1240083	Putative DNA-binding protein in cluster with Type I restriction-modification system
FW104-R5_contig_1	1245909	GCGCGATCCTT	0.980769	-	intergenic
FW104-R5_contig_1	1252529	GGCCGATCATC	0.936508	-	intergenic
FW104-R5_contig_1	1254823	ATCCGATCACT	0.942029	+	ORF	1253852	1256491	Leucyl-tRNA synthetase (EC 6.1.1.4)
FW104-R5_contig_1	1256259	GGCTGATCCTC	0.98	-	intergenic
FW104-R5_contig_1	1266641	GCATGATCTCG	0.941176	-	intergenic
FW104-R5_contig_1	1267060	GCGCGATCGGC	0.947368	+	ORF	1266581	1267675	2-keto-3-deoxy-D-arabino-heptulosonate-7-phosphate synthase I alpha (EC 2.5.1.54)
FW104-R5_contig_1	1267334	TGCCGATCGCG	0.96875	-	intergenic
FW104-R5_contig_1	1268654	GGAAGATCAGC	0.936709	-	intergenic
FW104-R5_contig_1	1269172	GCGTGATCGCA	0.924528	+	ORF	1268549	1269241	protein of unknown function DUF1345
FW104-R5_contig_1	1274453	GGTCGATCCCG	0.918033	+	ORF	1274237	1275097	YpfJ protein, zinc metalloprotease superfamily
FW104-R5_contig_1	1279388	TGCCGATCTTA	0.95082	+	intergenic
FW104-R5_contig_1	1287550	GTCCGATCGGC	0.9375	-	ORF	1288455	1287235	hypothetical protein
FW104-R5_contig_1	1292042	GGCCGATCAGC	0.925373	-	intergenic
FW104-R5_contig_1	1296201	CCGCGATCAAC	0.933333	-	ORF	1296424	1296110	hypothetical protein
FW104-R5_contig_1	1296419	GGACGATCATG	0.96	+	Intergenic
FW104-R5_contig_1	1299529	TCTCGATCAGC	0.92	-	intergenic
FW104-R5_contig_1	1307940	ACAAGATCATT	0.914286	+	ORF	1307932	1308324	LSU ribosomal protein L19p
FW104-R5_contig_1	1309387	AGGCGATCAGG	0.985075	-	ORF	1310462	1308420	FOG: PAS/PAC domain
FW104-R5_contig_1	1316204	AGGCGATCAAG	0.948276	+	ORF	1315584	1316438	Squalene/phytoene synthase
FW104-R5_contig_1	1319299	TGCTGATCGTG	0.930233	-	intergenic
FW104-R5_contig_1	1321757	GGCTGATCGCA	0.958333	-	intergenic
FW104-R5_contig_1	1322091	GATCGATCAGG	0.967213	+	Intergenic
FW104-R5_contig_1	1322357	CCTCGATCGCG	0.910448	+	intergenic
FW104-R5_contig_1	1323417	GCACGATCACC	0.9	-	ORF	1323682	1322312	Cysteinyl-tRNA synthetase (EC 6.1.1.16)
FW104-R5_contig_1	1324268	GCTCGATCAGC	0.910448	+	ORF	1323873	1324400	probable exported protein YPO1624
FW104-R5_contig_1	1333432	GCGCGATCCCG	0.927273	+	ORF	1332844	1334031	Glutamate 5-kinase (EC 2.7.2.11) / RNA-binding C-terminal domain PUA
FW104-R5_contig_1	1339178	CGCAGATCCGC	0.904762	-	ORF	1339629	1338334	Kynureninase (EC 3.7.1.3)
FW104-R5_contig_1	1339678	GCGGGATCGGC	0.953846	+	intergenic
FW104-R5_contig_1	1340177	AGGCGATCGCG	0.916667	+	Intergenic
FW104-R5_contig_1	1341594	GCGAGATCGCC	0.923077	+	intergenic
FW104-R5_contig_1	1342940	CGCTGATCTTC	0.903226	-	ORF	1343400	1341304	hypothetical protein
FW104-R5_contig_1	1343249	CGCAGATCGGC	0.914286	-	ORF	1343400	1341304	hypothetical protein
FW104-R5_contig_1	1345252	TCGCGATCGCT	0.913043	+	ORF	1345141	1345593	hypothetical protein
FW104-R5_contig_1	1349403	GGGCGATCGAC	0.942857	-	ORF	1349872	1348538	Xaa-Pro dipeptidase (EC 3.4.13.9)
FW104-R5_contig_1	1353702	TGCCGATCCAG	0.920635	-	ORF	1353836	1353039	Methylglutaconyl-CoA hydratase (EC 4.2.1.18)
FW104-R5_contig_1	1354026	GGCCGATCCGA	0.93617	+	ORF	1353957	1354202	Ferrous iron transporter-associated protein FeoA
FW104-R5_contig_1	1355527	TGGCGATCGGG	0.914286	+	ORF	1354199	1356034	Ferrous iron transporter FeoB
FW104-R5_contig_1	1360343	TCCAGATCGGG	0.926316	-	intergenic
FW104-R5_contig_1	1362614	CGAAGATCGCC	0.9375	+	Promoter
FW104-R5_contig_1	1369829	GGATGATCAGC	0.96	-	intergenic
FW104-R5_contig_1	1371703	ACATGATCAAC	0.917647	+	ORF	1369682	1373440	Type IV fimbrial biogenesis protein PilY1
FW104-R5_contig_1	1371704	AGTTGATCATG	0.929577	-	intergenic
FW104-R5_contig_1	1374149	GGCCGATCCGG	0.913043	-	ORF	1375938	1374097	Exodeoxyribonuclease V alpha chain (EC 3.1.11.5)
FW104-R5_contig_1	1376487	GGTCGATCATC	0.934426	+	intergenic
FW104-R5_contig_1	1379244	CGTCGATCCGC	0.913793	-	ORF	1379516	1375935	Exodeoxyribonuclease V beta chain (EC 3.1.11.5)
FW104-R5_contig_1	1379451	CCTCGATCAGC	0.932203	+	Intergenic
FW104-R5_contig_1	1382672	CGCCGATCAGC	1	+	intergenic
FW104-R5_contig_1	1383865	GGTCGATCGCG	0.925373	-	intergenic
FW104-R5_contig_1	1383976	GGACGATCCGT	0.911765	+	ORF	1383640	1384929	RNA polymerase ECF-type sigma factor
FW104-R5_contig_1	1385663	GCCCGATCCGG	0.909091	+	ORF	1385045	1388776	periplasmic/7TM domain sensor diguanylate cyclase
FW104-R5_contig_1	1386314	CGTTGATCGGT	0.927536	-	intergenic
FW104-R5_contig_1	1397021	GCCAGATCCAT	0.925926	+	Promoter
FW104-R5_contig_1	1398496	GGCGGATCAGA	0.9	+	intergenic
FW104-R5_contig_1	1404779	CGCCGATCTTC	0.90566	-	intergenic
FW104-R5_contig_1	1408942	CCCCGATCAGC	0.9	+	ORF	1408421	1409182	NAD kinase (EC 2.7.1.23)
FW104-R5_contig_1	1413175	TCCCGATCAGG	0.964286	-	intergenic
FW104-R5_contig_1	1415572	GCACGATCTCT	0.91358	+	ORF	1414282	1416552	Branched-chain alpha-keto acid dehydrogenase, E1 component, alpha subunit (EC 1.2.4.4) / Branched-chain alpha-keto acid dehydrogenase, E1 component, beta subunit (EC 1.2.4.4)
FW104-R5_contig_1	1421920	AGACGATCTCC	0.936709	+	intergenic
FW104-R5_contig_1	1426362	ACCCGATCAAG	0.9	-	ORF	1426966	1426043	23S rRNA (adenine(2030)-N(6))-methyltransferase (EC 2.1.1.266)
FW104-R5_contig_1	1434039	TCGTGATCGGC	0.95	-	intergenic
FW104-R5_contig_1	1436300	CGGTGATCGAG	0.904762	+	ORF	1435638	1438811	Copper/silver efflux RND transporter, transmembrane protein CusA
FW104-R5_contig_1	1436834	TCGCGATCGGC	0.936709	+	ORF	1435638	1438811	Copper/silver efflux RND transporter, transmembrane protein CusA
FW104-R5_contig_1	1444099	GGCCGATCACC	0.919355	+	intergenic
FW104-R5_contig_1	1450357	AAGCGATCGCG	0.929412	-	ORF	1450448	1449846	Electron transfer iron-sulfur protein
FW104-R5_contig_1	1464252	GGGCGATCGCC	0.958333	-	ORF	1464521	1464021	Transcription elongation factor GreB
FW104-R5_contig_1	1476625	AAGCGATCGGC	0.911392	-	intergenic
FW104-R5_contig_1	1480184	GGTAGATCGGA	0.942857	-	intergenic
FW104-R5_contig_1	1480723	ACGCGATCGGC	0.983607	+	ORF	1479965	1481197	Tryptophan synthase beta chain (EC 4.2.1.20)
FW104-R5_contig_1	1487599	GTTCGATCACC	0.934211	-	intergenic
FW104-R5_contig_1	1493949	GGACGATCGCA	0.9375	-	intergenic
FW104-R5_contig_1	1496428	GGGCGATCGCC	0.961039	-	intergenic
FW104-R5_contig_1	1503514	GCATGATCTGG	0.953488	-	ORF	1503785	1503099	2,3-diketo-5-methylthiopentyl-1-phosphate enolase-phosphatase (EC 3.1.3.77)
FW104-R5_contig_1	1505214	ACAAGATCTCG	0.917647	+	ORF	1505199	1505531	High potential iron-sulfur protein
FW104-R5_contig_1	1507763	TCATGATCATG	0.962025	-	ORF	1508820	1507336	Cationic amino acid transporter
FW104-R5_contig_1	1524016	GCCTGATCAGC	0.933333	-	intergenic
FW104-R5_contig_1	1525691	CCATGATCGGC	0.936709	+	Promoter
FW104-R5_contig_1	1526577	TCGAGATCCTT	0.981481	-	intergenic
FW104-R5_contig_1	1532954	CTCCGATCATG	0.96875	-	Promoter
FW104-R5_contig_1	1536860	CCGCGATCGCG	0.9	+	ORF	1536501	1537007	Arsenate reductase (EC 1.20.4.4) thioredoxin-coupled, LMWP family
FW104-R5_contig_1	1539560	TCGCGATCAAC	0.923077	-	ORF	1539762	1538965	hypothetical protein
FW104-R5_contig_1	1542445	CGCAGATCGGG	0.9	-	intergenic
FW104-R5_contig_1	1543840	CGCCGATCGCC	0.911392	-	intergenic
FW104-R5_contig_1	1546241	GACCGATCCCG	0.909091	+	ORF	1545950	1547008	hypothetical protein
FW104-R5_contig_1	1551188	CCTCGATCGAC	0.901639	-	ORF	1551471	1550140	Protein-L-isoaspartate O-methyltransferase (EC 2.1.1.77)
FW104-R5_contig_1	1556864	TGATGATCAGG	1	-	intergenic
FW104-R5_contig_1	1562763	GCCTGATCCAG	0.90411	-	intergenic
FW104-R5_contig_1	1563089	TGGCGATCTGG	0.928571	-	intergenic
FW104-R5_contig_1	1568338	CCTCGATCCGC	0.90566	-	ORF	1569176	1567194	FIG001454: Transglutaminase-like enzymes, putative cysteine proteases
FW104-R5_contig_1	1571549	TGGCGATCGCC	0.901639	+	intergenic
FW104-R5_contig_1	1575039	CCGCGATCGAC	0.967742	+	ORF	1574374	1575321	Malonyl CoA-acyl carrier protein transacylase (EC 2.3.1.39)
FW104-R5_contig_1	1576588	GGCAGATCGAC	0.916667	-	intergenic
FW104-R5_contig_1	1588832	GCTCGATCGAC	0.945205	-	intergenic
FW104-R5_contig_1	1606976	CGTCGATCAGC	0.928571	-	intergenic
FW104-R5_contig_1	1608064	ACGCGATCACG	0.9	+	ORF	1607977	1608360	Ribosome-binding factor A
FW104-R5_contig_1	1611054	GGCCGATCTCG	0.941176	-	intergenic
FW104-R5_contig_1	1613432	ACCTGATCGAC	0.914286	+	ORF	1613124	1614191	Polyhydroxyalkanoic acid synthase
FW104-R5_contig_1	1620132	CGATGATCCGC	0.905882	+	ORF	1620130	1621077	DnaJ-class molecular chaperone CbpA
FW104-R5_contig_1	1625548	TGGCGATCGAG	0.913793	+	intergenic
FW104-R5_contig_1	1626616	CGCCGATCACC	0.939394	+	intergenic
FW104-R5_contig_1	1629679	TCGCGATCTCC	0.909091	-	ORF	1630307	1629357	Acetyltransferase
FW104-R5_contig_1	1630122	AGCCGATCGGC	0.956522	+	intergenic
FW104-R5_contig_1	1633543	GGTCGATCGGC	0.943396	-	intergenic
FW104-R5_contig_1	1637147	TCGCGATCTGC	0.907692	+	intergenic
FW104-R5_contig_1	1637339	AACCGATCGGC	0.945946	+	intergenic
FW104-R5_contig_1	1640291	ACAAGATCCAG	0.926471	+	ORF	1639641	1640579	Cysteine synthase (EC 2.5.1.47)
FW104-R5_contig_1	1641817	TGCAGATCAGG	0.955556	-	intergenic
FW104-R5_contig_1	1644317	CGTCGATCATG	0.933333	+	ORF	1643382	1644764	Fumarate hydratase class II (EC 4.2.1.2)
FW104-R5_contig_1	1650638	GGGTGATCGAT	0.929577	-	ORF	1650852	1649185	Exoenzymes regulatory protein AepA precursor
FW104-R5_contig_1	1652110	ACGTGATCGGC	0.919355	+	ORF	1651688	1652662	Transcriptional regulator, LysR family
FW104-R5_contig_1	1653204	TCATGATCATG	0.914894	-	intergenic
FW104-R5_contig_1	1654836	GGGCGATCAAC	0.960784	+	intergenic
FW104-R5_contig_1	1656503	GCGTGATCATG	0.909091	-	ORF	1656717	1655200	LSU rRNA pseudouridine(2605) synthase (EC 5.4.99.22)
FW104-R5_contig_1	1662039	GCCCGATCAAT	0.910714	+	ORF	1661685	1662131	hypothetical protein
FW104-R5_contig_1	1666510	GCAGGATCGCG	0.911392	-	ORF	1668042	1666216	GTP-binding protein TypA/BipA
FW104-R5_contig_1	1667470	GCATGATCGCC	0.939394	+	intergenic
FW104-R5_contig_1	1674079	ACACGATCGCC	0.964912	-	intergenic
FW104-R5_contig_1	1676701	GGAAGATCAGC	0.956522	-	intergenic
FW104-R5_contig_1	1679701	AGTAGATCGGC	0.967213	-	intergenic
FW104-R5_contig_1	1685120	CGGTGATCGAC	0.931507	+	ORF	1683858	1685864	Propionate--CoA ligase (EC 6.2.1.17)
FW104-R5_contig_1	1685853	CCCCGATCAGG	0.909091	+	ORF	1683858	1685864	Propionate--CoA ligase (EC 6.2.1.17)
FW104-R5_contig_1	1694838	AGCTGATCTTG	0.956522	-	intergenic
FW104-R5_contig_1	1696038	AAAAGATCAAT	0.9	-	intergenic
FW104-R5_contig_1	1701184	GCGCGATCAGC	0.938462	-	ORF	1702841	1699185	hypothetical protein
FW104-R5_contig_1	1704464	ACCTGATCGAG	0.928571	+	ORF	1704165	1706324	hypothetical protein
FW104-R5_contig_1	1717026	AGCTGATCGAC	0.931818	-	intergenic
FW104-R5_contig_1	1717690	CGCAGATCAGC	0.914286	+	ORF	1716476	1717756	D-amino acid dehydrogenase (EC 1.4.99.6)
FW104-R5_contig_1	1722775	GTTCGATCTGG	0.926471	+	ORF	1722616	1723362	hypothetical protein
FW104-R5_contig_1	1732049	CGTCGATCTTG	0.90625	+	intergenic
FW104-R5_contig_1	1733236	CCTCGATCAGC	0.928571	+	ORF	1732630	1733496	Transcriptional regulator, LysR family
FW104-R5_contig_1	1733988	TGCCGATCGCG	0.933333	+	ORF	1733970	1736537	3'-to-5' exoribonuclease RNase R
FW104-R5_contig_1	1736261	AGGCGATCGGC	0.934783	+	ORF	1733970	1736537	3'-to-5' exoribonuclease RNase R
FW104-R5_contig_1	1739285	GCTCGATCGAA	0.906667	-	ORF	1739541	1738726	Phosphate ABC transporter, ATP-binding protein PstB (TC 3.A.1.7.1)
FW104-R5_contig_1	1742122	GCAAGATCACC	0.987654	-	ORF	1742528	1741494	Phosphate ABC transporter, substrate-binding protein PstS (TC 3.A.1.7.1)
FW104-R5_contig_1	1742167	ACCAGATCAAG	0.952941	-	ORF	1742528	1741494	Phosphate ABC transporter, substrate-binding protein PstS (TC 3.A.1.7.1)
FW104-R5_contig_1	1749095	TCGCGATCCGA	0.904762	-	intergenic
FW104-R5_contig_1	1753137	ACATGATCTCG	0.90411	-	intergenic
FW104-R5_contig_1	1754821	TCATGATCGAA	0.915254	+	ORF	1753979	1755289	3-phosphoshikimate 1-carboxyvinyltransferase (EC 2.5.1.19)
FW104-R5_contig_1	1754861	GGGCGATCTCG	0.932203	+	ORF	1753979	1755289	3-phosphoshikimate 1-carboxyvinyltransferase (EC 2.5.1.19)
FW104-R5_contig_1	1756398	ACTTGATCAGC	0.917647	-	intergenic
FW104-R5_contig_1	1763246	CCACGATCAGC	0.948052	+	intergenic
FW104-R5_contig_1	1764178	GCGTGATCGGC	1	+	ORF	1764083	1766104	Bis-ABC ATPase YheS
FW104-R5_contig_1	1767342	ACGCGATCCCC	0.910714	+	ORF	1767025	1768737	Single-stranded-DNA-specific exonuclease RecJ
FW104-R5_contig_1	1768381	GCTCGATCAGC	0.901408	-	intergenic
FW104-R5_contig_1	1771064	TCGCGATCGCT	0.944444	-	intergenic
FW104-R5_contig_1	1782077	TCACGATCAAG	0.9	+	ORF	1781592	1782212	SOS-response repressor and protease LexA (EC 3.4.21.88)
FW104-R5_contig_1	1783148	GCACGATCGCA	0.904255	-	intergenic
FW104-R5_contig_1	1791690	CCATGATCGCC	0.948052	-	intergenic
FW104-R5_contig_1	1792695	TGCAGATCAGC	0.960526	-	ORF	1793636	1791867	Bipolar DNA helicase HerA
FW104-R5_contig_1	1800529	GGCCGATCAGT	0.947368	-	ORF	1801324	1800149	putative ISXo8 transposase
FW104-R5_contig_1	1816949	CGCCGATCGCC	0.904762	+	intergenic
FW104-R5_contig_1	1817997	CACCGATCAGC	0.930556	+	intergenic
FW104-R5_contig_1	1823930	CAGCGATCAGC	0.945946	-	ORF	1824775	1823780	Cytoskeleton protein RodZ
FW104-R5_contig_1	1824455	GCTCGATCGCA	0.901639	-	ORF	1824775	1823780	Cytoskeleton protein RodZ
FW104-R5_contig_1	1825940	CGGCGATCGGA	0.933333	+	intergenic
FW104-R5_contig_1	1843313	TGCCGATCGGC	0.930556	-	ORF	1843371	1842346	hypothetical protein
FW104-R5_contig_1	1843831	GGCCGATCGCC	0.946429	+	ORF	1843729	1845297	Oxidoreductase
FW104-R5_contig_1	1845767	GGATGATCCAG	0.924242	-	intergenic
FW104-R5_contig_1	1847642	CACCGATCGCG	0.910448	+	ORF	1847352	1847828	hypothetical protein
FW104-R5_contig_1	1850571	AGCTGATCGCG	0.938462	+	ORF	1850338	1851261	MBL-fold metallo-hydrolase superfamily
FW104-R5_contig_1	1853148	GGTCGATCGGT	0.923077	+	intergenic
FW104-R5_contig_1	1853322	AACCGATCGCA	0.906667	+	intergenic
FW104-R5_contig_1	1855197	TGAAGATCCGC	0.971014	-	ORF	1856740	1854842	UDP-N-acetylglucosamine 4,6-dehydratase (EC 4.2.1.135)
FW104-R5_contig_1	1857681	AGCCGATCGCG	0.916667	+	Intergenic
FW104-R5_contig_1	1858760	AGGCGATCGAG	0.948718	-	ORF	1858929	1857757	Lipopolysaccharide assembly protein LapB
FW104-R5_contig_1	1861278	TCGTGATCAAT	0.918367	-	ORF	1861393	1859720	SSU ribosomal protein S1p
FW104-R5_contig_1	1865647	GGGTGATCGAC	0.962264	-	intergenic
FW104-R5_contig_1	1867230	GGCTGATCAGC	0.95082	+	intergenic
FW104-R5_contig_1	1869034	GCAAGATCGGC	0.934426	-	ORF	1869857	1866630	Carbamoyl-phosphate synthase large chain (EC 6.3.5.5)
FW104-R5_contig_1	1869652	AGCCGATCAAC	0.914286	-	ORF	1869857	1866630	Carbamoyl-phosphate synthase large chain (EC 6.3.5.5)
FW104-R5_contig_1	1873452	GCAAGATCAGC	0.901408	-	ORF	1873924	1872794	Chaperone protein DnaJ
FW104-R5_contig_1	1876173	AGGCGATCGTT	0.932203	+	intergenic
FW104-R5_contig_1	1880867	GCATGATCATC	0.9375	-	intergenic
FW104-R5_contig_1	1891618	TTCCGATCACC	0.9	+	intergenic
FW104-R5_contig_1	1895769	ACCAGATCAAT	0.907895	+	ORF	1894933	1896048	Antitoxin HigA / unknown domain
FW104-R5_contig_1	1898527	GCAAGATCATC	0.938462	+	intergenic
FW104-R5_contig_1	1901934	TGCAGATCCTG	0.914894	-	ORF	1902457	1900526	hypothetical protein
FW104-R5_contig_1	1903820	AGCCGATCAGC	0.90566	+	intergenic
FW104-R5_contig_1	1905612	GGAAGATCGGC	0.907407	+	intergenic
FW104-R5_contig_1	1921647	CGCCGATCGAC	0.945455	+	ORF	1918725	1921898	CzcABC family efflux RND transporter, transmembrane protein
FW104-R5_contig_1	1932433	GCCCGATCCCA	0.944444	+	ORF	1931335	1933113	Multicopper oxidase
FW104-R5_contig_1	1932745	CATCGATCGGG	0.926829	-	intergenic
FW104-R5_contig_1	1933968	GCAGGATCTGG	0.929825	+	ORF	1933110	1934369	Copper resistance protein B
FW104-R5_contig_1	1936796	CGCCGATCACG	0.909091	+	ORF	1936046	1938094	Multicopper oxidase
FW104-R5_contig_1	1939611	CCATGATCGAC	0.901408	-	intergenic
FW104-R5_contig_1	1941118	GCCCGATCCGT	0.952381	-	Intergenic
FW104-R5_contig_1	1943176	GCGTGATCGCG	0.910448	-	intergenic
FW104-R5_contig_1	1950453	CAGCGATCACC	0.973684	+	ORF	1948152	1950698	Nucleoside-diphosphate-sugar epimerase
FW104-R5_contig_1	1951536	CAACGATCACG	0.902778	-	Promoter
FW104-R5_contig_1	1955577	CTACGATCGCG	0.933333	+	ORF	1955004	1955789	Arsenic resistance protein ArsH
FW104-R5_contig_1	1958576	CACCGATCTGA	0.906977	-	intergenic
FW104-R5_contig_1	1961329	GGCCGATCTCG	0.938462	+	ORF	1959187	1962321	CzcABC family efflux RND transporter, transmembrane protein
FW104-R5_contig_1	1961557	TGCGGATCGGT	0.98	-	intergenic
FW104-R5_contig_1	1962274	CTTCGATCCAG	0.957447	-	Intergenic
FW104-R5_contig_1	1964050	GCGCGATCCCA	0.902778	+	intergenic
FW104-R5_contig_1	1964327	CACCGATCGGC	0.946429	-	ORF	1964937	1964314	Cobalt/zinc/cadmium resistance protein CzcD
FW104-R5_contig_1	1964424	ACCAGATCGGG	0.972222	+	intergenic
FW104-R5_contig_1	1971693	CGCCGATCAGC	0.984127	+	intergenic
FW104-R5_contig_1	1974737	TACGGATCCGA	0.944444	+	intergenic
FW104-R5_contig_1	1978756	TGGCGATCAGG	0.912281	+	intergenic
FW104-R5_contig_1	1979670	GCGCGATCGTG	0.931034	-	intergenic
FW104-R5_contig_1	2006852	GCCAGATCCTC	0.942308	+	intergenic
FW104-R5_contig_1	2007871	GGCCGATCAGC	0.932203	-	ORF	2007932	2006580	Phosphoglucosamine mutase (EC 5.4.2.10)
FW104-R5_contig_1	2008133	CGCTGATCGCT	0.90625	-	ORF	2008890	2007982	Dihydropteroate synthase (EC 2.5.1.15)
FW104-R5_contig_1	2010121	GCTCGATCAGC	0.935897	-	intergenic
FW104-R5_contig_1	2013258	GCCGGATCGCC	0.928571	-	Intergenic
FW104-R5_contig_1	2017038	TGGCGATCAGC	0.9375	-	ORF	2017441	2015015	DNA ligase (NAD(+)) (EC 6.5.1.2)
FW104-R5_contig_1	2019101	GTTCGATCATC	0.907692	+	ORF	2018079	2019557	Uncharacterized MFS-type transporter
FW104-R5_contig_1	2019778	TGGCGATCTGC	0.906977	-	intergenic
FW104-R5_contig_1	2020212	CGGTGATCGGC	0.917808	+	ORF	2019613	2020818	Na+/H+ antiporter
FW104-R5_contig_1	2021094	GGCCGATCACG	0.902778	-	intergenic
FW104-R5_contig_1	2024208	GATCGATCACC	0.954545	+	intergenic
FW104-R5_contig_1	2033921	CCGCGATCGAA	0.90625	+	intergenic
FW104-R5_contig_1	2035173	GCCAGATCACG	0.939394	-	ORF	2035456	2032793	TonB-dependent receptor
FW104-R5_contig_1	2045225	AGGTGATCCGG	0.959184	+	ORF	2042481	2045519	diguanylate cyclase/phosphodiesterase (GGDEF & EAL domains) with PAS/PAC sensor(s)
FW104-R5_contig_1	2045883	AGCTGATCCGG	0.909091	-	ORF	2046004	2045783	Proline dehydrogenase
FW104-R5_contig_1	2047963	AGCTGATCATC	0.919355	-	intergenic
FW104-R5_contig_1	2058901	CGGCGATCGCG	0.953125	-	intergenic
FW104-R5_contig_1	2066916	GACCGATCGGC	0.910448	+	ORF	2066745	2066930	hypothetical protein
FW104-R5_contig_1	2066917	GGCCGATCGGT	0.902778	-	Intergenic
FW104-R5_contig_1	2073535	CCACGATCGCC	0.929577	-	intergenic
FW104-R5_contig_1	2082434	GGCTGATCCGC	0.939759	+	ORF	2082012	2083760	hypothetical protein
FW104-R5_contig_1	2083317	GGTCGATCGTC	0.961538	-	intergenic
FW104-R5_contig_1	2101638	CGGAGATCACT	0.984615	-	ORF	2101771	2101421	hypothetical protein
FW104-R5_contig_1	2107616	TGCTGATCGCC	0.901639	-	ORF	2108010	2107447	Hypoxanthine-guanine phosphoribosyltransferase (EC 2.4.2.8)
FW104-R5_contig_1	2108635	CCGCGATCGGC	0.967742	-	ORF	2109023	2108007	beta-N-acetylglucosaminidase (EC 3.2.1.52)
FW104-R5_contig_1	2108902	AGCTGATCGCG	0.92	-	ORF	2109023	2108007	beta-N-acetylglucosaminidase (EC 3.2.1.52)
FW104-R5_contig_1	2117582	GTTCGATCCCG	0.918367	+	intergenic
FW104-R5_contig_1	2117925	ACCAGATCATG	0.934426	-	ORF	2118520	2117624	Signal peptidase I (EC 3.4.21.89)
FW104-R5_contig_1	2131116	TGAAGATCAGC	0.963636	+	intergenic
FW104-R5_contig_1	2132423	CGCCGATCAGC	0.909091	+	intergenic
FW104-R5_contig_1	2132792	CGCTGATCTGG	0.911765	-	ORF	2134191	2132425	sodium/hydrogen exchanger
FW104-R5_contig_1	2134033	CGGCGATCCGC	0.90625	-	ORF	2134191	2132425	sodium/hydrogen exchanger
FW104-R5_contig_1	2137894	TCATGATCTTC	0.902778	-	intergenic
FW104-R5_contig_1	2138164	GCACGATCACC	0.930233	-	intergenic
FW104-R5_contig_1	2138849	GGTCGATCGGT	0.936508	-	intergenic
FW104-R5_contig_1	2156392	TCAAGATCAAC	0.906667	-	ORF	2158274	2156373	Peptidyl-prolyl cis-trans isomerase PpiD (EC 5.2.1.8)
FW104-R5_contig_1	2160317	CAACGATCATT	0.938462	-	ORF	2161690	2159216	ATP-dependent protease La (EC 3.4.21.53) Type I
FW104-R5_contig_1	2164947	TGTCGATCGCC	0.910448	+	intergenic
FW104-R5_contig_1	2165010	TGCCGATCAGG	0.964286	+	intergenic
FW104-R5_contig_1	2171822	GGATGATCGCG	0.945205	+	intergenic
FW104-R5_contig_1	2172239	GCGCGATCGCC	0.92	-	ORF	2172307	2171627	Protein-L-isoaspartate O-methyltransferase (EC 2.1.1.77)
FW104-R5_contig_1	2172656	GGTCGATCCGC	0.9	-	ORF	2173108	2172311	5'-nucleotidase SurE (EC 3.1.3.5)
FW104-R5_contig_1	2182373	CCCAGATCGCA	0.913043	-	intergenic
FW104-R5_contig_1	2188003	CCCAGATCGAC	0.9	+	intergenic
FW104-R5_contig_1	2196717	CGGTGATCGCG	0.913043	-	ORF	2198074	2196566	hypothetical protein
FW104-R5_contig_1	2197166	CGCCGATCAGT	0.90625	+	intergenic
FW104-R5_contig_1	2212676	CAAAGATCACC	0.909091	+	Promoter
FW104-R5_contig_1	2217257	GCATGATCTTC	0.935484	+	ORF	2216943	2217299	Protein of unknown function DUF1428
FW104-R5_contig_1	2219128	CCACGATCACC	0.9	+	intergenic
FW104-R5_contig_1	2227594	TAGCGATCGAA	0.931507	-	intergenic
FW104-R5_contig_1	2246091	TCGAGATCAGC	0.938272	-	intergenic
FW104-R5_contig_1	2250419	GCATGATCGCC	0.911765	+	intergenic
FW104-R5_contig_1	2252902	CCTCGATCACC	0.918033	+	intergenic
FW104-R5_contig_1	2256724	GCATGATCGGG	0.920635	+	Promoter
FW104-R5_contig_1	2257576	TCTCGATCGAC	0.950617	-	intergenic
FW104-R5_contig_1	2258013	GCGCGATCGAG	0.904762	+	ORF	2256733	2258292	Carbon-nitrogen hydrolase
FW104-R5_contig_1	2259701	CCGCGATCGCG	0.92	-	intergenic
FW104-R5_contig_1	2261168	GCCCGATCGGC	0.970588	+	intergenic
FW104-R5_contig_1	2262015	GGCAGATCAGC	0.932432	-	ORF	2262601	2260817	Lipid A export permease/ATP-binding protein MsbA
FW104-R5_contig_1	2268096	ACACGATCGAC	0.964286	+	Intergenic
FW104-R5_contig_1	2278183	CGGCGATCGAA	0.902778	+	ORF	2277347	2278840	Outer membrane factor (OMF) lipoprotein associated wth EmrAB-OMF efflux system
FW104-R5_contig_1	2279033	TGGCGATCTCG	0.95	+	ORF	2278827	2280035	Multidrug efflux system EmrAB-OMF, membrane fusion component EmrA
FW104-R5_contig_1	2281255	ACCAGATCGCC	0.903226	+	ORF	2280047	2281609	Multidrug efflux system EmrAB-OMF, inner-membrane proton/drug antiporter EmrB (MFS type)
FW104-R5_contig_1	2283442	ACCAGATCACC	0.967213	-	intergenic
FW104-R5_contig_1	2284423	GCAGGATCACT	0.984375	+	ORF	2283139	2284542	Kynurenine 3-monooxygenase (EC 1.14.13.9)
FW104-R5_contig_1	2286847	CGGCGATCCTC	0.963636	-	intergenic
FW104-R5_contig_1	2291503	ACCTGATCGAA	0.922078	+	ORF	2291060	2292112	Cytochrome c heme lyase subunit CcmH
FW104-R5_contig_1	2295612	TGAAGATCGGC	0.902778	-	ORF	2297437	2294090	hypothetical protein
FW104-R5_contig_1	2308488	CCAGGATCAGC	0.942857	-	Promoter
FW104-R5_contig_1	2310070	GCCCGATCCGG	0.903846	-	ORF	2310759	2309731	UDP-N-acetylenolpyruvoylglucosamine reductase (EC 1.3.1.98)
FW104-R5_contig_1	2322286	GGCCGATCTGG	0.96875	+	intergenic
FW104-R5_contig_1	2323639	TGATGATCGGC	0.942029	-	ORF	2323925	2321922	oligopeptide transporter
FW104-R5_contig_1	2325235	ACGAGATCGAG	0.954545	+	ORF	2325005	2325562	YaeQ protein
FW104-R5_contig_1	2335793	TCGAGATCCTG	0.90625	-	intergenic
FW104-R5_contig_1	2344843	CCGCGATCGCC	0.949367	+	intergenic
FW104-R5_contig_1	2350337	CCTCGATCGAC	0.907692	+	intergenic
FW104-R5_contig_1	2352790	GACCGATCGGA	0.935484	+	Intergenic
FW104-R5_contig_1	2355703	TGTCGATCCCG	0.902778	-	ORF	2356395	2355544	hypothetical protein
FW104-R5_contig_1	2356611	CGCCGATCGGC	0.983051	-	Intergenic
FW104-R5_contig_1	2357738	GCATGATCAGT	0.90411	+	intergenic
FW104-R5_contig_1	2359305	CCGGGATCAGC	0.985507	-	intergenic
FW104-R5_contig_1	2366581	ACGCGATCGAC	0.942308	+	ORF	2365976	2367481	ABC transporter, substrate-binding protein (cluster 13, osmolytes) / ABC transporter, permease protein (cluster 13, osmolytes)
FW104-R5_contig_1	2371664	GCCGGATCAGC	0.919355	-	intergenic
FW104-R5_contig_1	2374188	CGGCGATCATC	0.914286	+	ORF	2373694	2375181	Cytochrome c oxidase (B(O/a)3-type) chain I (EC 1.9.3.1)
FW104-R5_contig_1	2375707	TGCTGATCCTC	0.931034	+	ORF	2375153	2375767	Cytochrome oxidase biogenesis protein Sco1/SenC/PrrC, thiol-disulfide reductase involved in Cu(I) insertion into CoxII Cu(A) center
FW104-R5_contig_1	2377419	ATAAGATCCGC	0.964706	-	Promoter
FW104-R5_contig_1	2379354	GGCCGATCGCG	0.927536	-	intergenic
FW104-R5_contig_1	2380611	AGCTGATCGCC	0.933333	+	ORF	2380363	2381364	Tetrapartite efflux system, membrane fusion component FusE-like
FW104-R5_contig_1	2384383	CTATGATCGCG	0.907895	+	intergenic
FW104-R5_contig_1	2385091	TGGCGATCAGC	0.925373	+	Intergenic
FW104-R5_contig_1	2389060	GAACGATCAGT	0.925926	+	intergenic
FW104-R5_contig_1	2395737	GCTCGATCGGC	0.902778	-	intergenic
FW104-R5_contig_1	2398401	TGGCGATCCTG	0.956522	+	intergenic
FW104-R5_contig_1	2398444	GACCGATCGCG	0.95082	+	intergenic
FW104-R5_contig_1	2398567	CCATGATCTCG	0.985294	+	intergenic
FW104-R5_contig_1	2409386	GAATGATCCGC	0.966667	-	ORF	2409442	2409056	hypothetical protein
FW104-R5_contig_1	2410338	ACCTGATCCGG	0.941176	-	intergenic
FW104-R5_contig_1	2413192	TACAGATCAGC	0.901235	-	intergenic
FW104-R5_contig_1	2416609	GCCTGATCTCC	0.935065	-	intergenic
FW104-R5_contig_1	2421535	CGGCGATCAGC	0.971014	-	ORF	2421644	2420712	Transcriptional regulator, LysR family
FW104-R5_contig_1	2425512	CCGCGATCCGG	0.918605	-	ORF	2426600	2425041	Glycerol kinase (EC 2.7.1.30)
FW104-R5_contig_1	2438246	ACCAGATCGGC	0.967033	+	intergenic
FW104-R5_contig_1	2440742	CACTGATCGGC	0.916667	+	ORF	2440126	2441609	repeat region
FW104-R5_contig_1	2440743	GGCCGATCAGT	0.967213	-	ORF	2441539	2440136	putative ISXo8 transposase
FW104-R5_contig_1	2445941	AGATGATCATC	0.954545	-	ORF	2449107	2445427	B12 binding domain / kinase domain / Methylmalonyl-CoA mutase (EC 5.4.99.2)
FW104-R5_contig_1	2448559	CCTCGATCGCC	0.915493	+	intergenic
FW104-R5_contig_1	2453619	TGATGATCTGG	0.925926	+	ORF	2453614	2455158	putative phospholipase D family protein
FW104-R5_contig_1	2456444	GGCCGATCAGT	0.916667	-	intergenic
FW104-R5_contig_1	2460748	CGCCGATCGGA	0.904762	-	intergenic
FW104-R5_contig_1	2463498	CGGCGATCAGC	0.955882	-	intergenic
FW104-R5_contig_1	2465711	ACGCGATCGGG	0.953846	+	ORF	2464895	2466280	hypothetical protein
FW104-R5_contig_1	2468420	CGCCGATCACC	0.960784	+	intergenic
FW104-R5_contig_1	2471201	CGCCGATCGGC	0.945205	-	intergenic
FW104-R5_contig_1	2478231	TGCTGATCGTC	0.928571	-	ORF	2478298	2477450	Thiosulfate sulfurtransferase, rhodanese (EC 2.8.1.1)
FW104-R5_contig_1	2479139	GCTTGATCGCG	0.984127	+	intergenic
FW104-R5_contig_1	2480304	GCGCGATCACC	0.917647	-	intergenic
FW104-R5_contig_1	2481224	CGAAGATCCAT	0.9625	+	intergenic
FW104-R5_contig_1	2484139	GGCTGATCCGC	0.907895	-	ORF	2484302	2482476	DNA mismatch repair protein MutL
FW104-R5_contig_1	2488270	GGGTGATCTCG	0.967213	+	ORF	2488007	2489104	Epoxyqueuosine reductase (EC 1.17.99.6) QueG
FW104-R5_contig_1	2489371	AACAGATCCAC	0.984848	-	ORF	2489501	2489109	Aspartate 1-decarboxylase (EC 4.1.1.11)
FW104-R5_contig_1	2490325	GTTTGATCAGC	0.935484	+	Intergenic
FW104-R5_contig_1	2491914	CAGCGATCACG	0.939394	-	ORF	2493179	2491827	Poly(A) polymerase (EC 2.7.7.19)
FW104-R5_contig_1	2492922	GGCCGATCAGG	0.916667	+	intergenic
FW104-R5_contig_1	2494863	CCGCGATCGGG	0.915493	+	intergenic
FW104-R5_contig_1	2495114	TCGCGATCGCC	0.901639	+	intergenic
FW104-R5_contig_1	2496791	TCCTGATCGAC	0.955882	+	ORF	2496423	2496884	Thiol peroxidase, Bcp-type (EC 1.11.1.15)
FW104-R5_contig_1	2500850	TCGTGATCAAC	0.909091	+	ORF	2500467	2500922	4-carboxymuconolactone decarboxylase domain/alkylhydroperoxidase AhpD family core domain protein
FW104-R5_contig_1	2503318	TGACGATCACC	0.936508	+	ORF	2502878	2504575	Exported zinc metalloprotease YfgC precursor
FW104-R5_contig_1	2503454	CGGCGATCGCG	0.92	-	intergenic
FW104-R5_contig_1	2509543	GCGAGATCGGC	0.939394	+	ORF	2508956	2510473	Exopolyphosphatase (EC 3.6.1.11)
FW104-R5_contig_1	2513176	CGCTGATCGCC	0.914894	-	ORF	2515637	2512995	Alanyl-tRNA synthetase (EC 6.1.1.7)
FW104-R5_contig_1	2514711	GGATGATCCGG	0.903614	+	intergenic
FW104-R5_contig_1	2515095	AGAAGATCTCG	0.945652	+	intergenic
FW104-R5_contig_1	2521482	GTTTGATCCCA	0.941176	+	Intergenic
FW104-R5_contig_1	2521650	CAAAGATCTTC	0.9375	+	intergenic
FW104-R5_contig_1	2524177	ATTCGATCCAG	0.91358	+	ORF	2523307	2525988	Serine/threonine protein kinase
FW104-R5_contig_1	2525662	TACCGATCCGG	0.901961	+	ORF	2523307	2525988	Serine/threonine protein kinase
FW104-R5_contig_1	2533173	CGCCGATCGGC	0.913043	+	intergenic
FW104-R5_contig_1	2538241	CGATGATCGAC	0.934783	+	intergenic
FW104-R5_contig_1	2544151	CGGCGATCGCA	0.907407	+	intergenic
FW104-R5_contig_1	2545080	TGCAGATCCTG	0.948718	+	ORF	2544910	2545614	putative monooxygenase
FW104-R5_contig_1	2553364	CCTCGATCACC	0.925373	-	intergenic
FW104-R5_contig_1	2554690	TGCCGATCCCA	0.90411	+	ORF	2553851	2554774	hypothetical protein
FW104-R5_contig_1	2562677	CCCTGATCGCG	0.966102	+	ORF	2562612	2562992	hypothetical protein
FW104-R5_contig_1	2564285	CGGCGATCGAT	0.904762	+	intergenic
FW104-R5_contig_1	2569261	GCGCGATCGCC	0.947368	+	intergenic
FW104-R5_contig_1	2580360	CGCCGATCACG	0.933333	+	ORF	2578794	2580515	DipZ protein
FW104-R5_contig_1	2585415	CGCCGATCATC	0.914286	+	ORF	2584570	2586075	Carboxypeptidase C (cathepsin A)
FW104-R5_contig_1	2586656	GCGGGATCGGC	0.985294	+	intergenic
FW104-R5_contig_1	2587784	TCGAGATCGGC	0.920455	-	ORF	2588355	2587105	hypothetical protein
FW104-R5_contig_1	2591153	TGCTGATCGAA	0.952941	-	ORF	2591778	2589592	23S rRNA (guanine(2445)-N(2))-methyltransferase (EC 2.1.1.173) / 23S rRNA (guanine(2069)-N(7))-methyltransferase (EC 2.1.1.264)
FW104-R5_contig_1	2591319	GCCAGATCCAG	0.984615	+	intergenic
FW104-R5_contig_1	2605761	GCCAGATCAGG	0.90625	+	intergenic
FW104-R5_contig_1	2606530	GCTCGATCTCG	0.9375	+	intergenic
FW104-R5_contig_1	2608547	CGCCGATCGCG	0.915254	+	intergenic
FW104-R5_contig_1	2609410	CGTCGATCAGC	0.980769	+	intergenic
FW104-R5_contig_1	2610245	TGCTGATCGGC	0.951613	+	intergenic
FW104-R5_contig_1	2615027	AAGTGATCGCC	0.9	+	ORF	2614479	2615249	Septum site-determining protein MinC
FW104-R5_contig_1	2618796	ATCCGATCGGG	0.907895	-	ORF	2619367	2618531	Probable carboxyvinyl-carboxyphosphonate phosphorylmutase (EC 2.7.8.23)
FW104-R5_contig_1	2619047	CGGCGATCACC	0.95	+	intergenic
FW104-R5_contig_1	2619588	CCGCGATCAGC	0.902439	-	intergenic
FW104-R5_contig_1	2627192	CCCTGATCAGT	0.918033	+	ORF	2626318	2627193	hypothetical protein
FW104-R5_contig_1	2633995	AGGCGATCGGA	0.945455	+	ORF	2633867	2634475	hypothetical protein
FW104-R5_contig_1	2640523	CCATGATCAGC	0.911765	+	ORF	2640521	2641600	Thioredoxin reductase (EC 1.8.1.9)
FW104-R5_contig_1	2643254	CGGCGATCAGC	0.982456	-	intergenic
FW104-R5_contig_1	2644046	TCACGATCCAG	1	-	intergenic
FW104-R5_contig_1	2646173	GCCAGATCGCC	0.931507	+	ORF	2644944	2646893	Nitrous-oxide reductase (EC 1.7.99.6)
FW104-R5_contig_1	2649508	TGGTGATCATG	0.920635	+	ORF	2649134	2649967	Nitrous oxide reductase maturation transmembrane protein NosY
FW104-R5_contig_1	2663819	ACCAGATCGGT	0.936842	-	Intergenic
FW104-R5_contig_1	2665441	ACCCGATCACC	0.926471	+	ORF	2663933	2665702	ABC-type efflux pump, duplicated ATPase component YbhF
FW104-R5_contig_1	2673997	GCTCGATCGAG	0.919355	-	ORF	2674973	2673594	Periplasmic sensor signal transduction histidine kinase
FW104-R5_contig_1	2674627	ATTCGATCAGC	0.907895	-	ORF	2674973	2673594	Periplasmic sensor signal transduction histidine kinase
FW104-R5_contig_1	2676129	AGCCGATCCCG	0.981132	+	Intergenic
FW104-R5_contig_1	2700414	GCCCGATCGGT	0.954545	+	ORF	2699191	2700846	Nitrate/nitrite transporter NarK/U
FW104-R5_contig_1	2707016	GCAAGATCATT	0.916667	-	ORF	2710035	2706277	Respiratory nitrate reductase alpha chain (EC 1.7.99.4)
FW104-R5_contig_1	2709478	AGCCGATCACC	1	+	intergenic
FW104-R5_contig_1	2720092	CGATGATCTCC	0.90411	-	ORF	2720426	2719092	Thymidine phosphorylase (EC 2.4.2.4)
FW104-R5_contig_1	2723399	TGTCGATCTCG	0.933333	+	intergenic
FW104-R5_contig_1	2725170	ACTCGATCCGC	0.95	-	ORF	2725334	2723886	L-aspartate oxidase (EC 1.4.3.16)
FW104-R5_contig_1	2730957	CCAGGATCAGC	0.913043	+	intergenic
FW104-R5_contig_1	2731407	CGGCGATCGCG	0.923913	+	Intergenic
FW104-R5_contig_1	2733834	GGTCGATCGCG	0.935484	+	ORF	2732853	2734466	Methyl-accepting chemotaxis sensor/transducer protein
FW104-R5_contig_1	2737074	TGAAGATCAGC	0.977778	+	intergenic
FW104-R5_contig_1	2741349	CGCTGATCGAG	0.9	+	Intergenic
FW104-R5_contig_1	2741951	ACCAGATCCAC	0.901099	+	intergenic
FW104-R5_contig_1	2743359	CGTCGATCGCG	0.923077	-	ORF	2743523	2741811	Putative hemolysin
FW104-R5_contig_1	2747487	GCACGATCGAC	0.945055	+	intergenic
FW104-R5_contig_1	2750722	TGCAGATCGAC	0.952381	+	ORF	2750504	2751361	Quinolinate phosphoribosyltransferase [decarboxylating] (EC 2.4.2.19)
FW104-R5_contig_1	2751668	GGATGATCGGC	0.971831	+	ORF	2751405	2751800	hypothetical protein
FW104-R5_contig_1	2756583	TGCCGATCAGC	0.916667	-	intergenic
FW104-R5_contig_1	2757938	CGCCGATCGCC	0.934426	+	Intergenic
FW104-R5_contig_1	2758716	CCTCGATCAGC	0.932584	-	intergenic
FW104-R5_contig_1	2759831	ACCCGATCTGG	0.96	+	ORF	2759723	2760217	Acetyltransferase
FW104-R5_contig_1	2765282	CGCTGATCGGC	0.901639	+	ORF	2765031	2765492	Metal-dependent hydrolase YbeY, involved in rRNA and/or ribosome maturation and assembly
FW104-R5_contig_1	2770972	GGCTGATCAGC	0.909091	+	intergenic
FW104-R5_contig_1	2771173	CGCCGATCAGC	0.909091	+	intergenic
FW104-R5_contig_1	2772012	GTTCGATCGAC	0.90411	+	intergenic
FW104-R5_contig_1	2773087	GCCCGATCGAT	0.986301	+	intergenic
FW104-R5_contig_1	2774269	ACCAGATCCTT	0.928571	+	intergenic
FW104-R5_contig_1	2779083	TGGTGATCGAG	0.926316	-	ORF	2780875	2778884	Signal transduction histidine kinase CheA
FW104-R5_contig_1	2786541	TCGTGATCGCG	0.935065	-	ORF	2787700	2785826	Signal transduction histidine kinase CheA
FW104-R5_contig_1	2787258	GCGCGATCGAC	0.906977	-	ORF	2787700	2785826	Signal transduction histidine kinase CheA
FW104-R5_contig_1	2791545	CGACGATCGCC	0.910448	-	ORF	2791753	2790500	Flagellar biosynthesis protein FlhF
FW104-R5_contig_1	2802041	AGGCGATCGAG	0.920635	-	ORF	2803296	2801929	Flagellum-specific ATP synthase FliI
FW104-R5_contig_1	2802683	GGCTGATCGGC	0.935897	-	ORF	2803296	2801929	Flagellum-specific ATP synthase FliI
FW104-R5_contig_1	2803594	GTCAGATCGGC	0.924051	+	intergenic
FW104-R5_contig_1	2804647	CGATGATCTGC	0.931034	+	intergenic
FW104-R5_contig_1	2812326	CCGCGATCGCC	0.922078	-	ORF	2813443	2812001	Flagellin protein FlaB
FW104-R5_contig_1	2815493	CGCCGATCCGT	0.956522	-	ORF	2816647	2814773	Flagellar hook-associated protein FlgK
FW104-R5_contig_1	2822949	GCACGATCAGC	0.970588	-	ORF	2823358	2822711	Flagellar basal-body rod modification protein FlgD
FW104-R5_contig_1	2842872	CCCTGATCGGC	0.938272	-	ORF	2842882	2842034	hypothetical protein
FW104-R5_contig_1	2844169	ATCGGATCGCG	0.916667	-	intergenic
FW104-R5_contig_1	2844404	GCGTGATCGCA	0.92	+	ORF	2843396	2844451	hypothetical protein
FW104-R5_contig_1	2844405	CTGCGATCACG	0.915493	-	intergenic
FW104-R5_contig_1	2851482	CGCTGATCAGC	0.916667	-	intergenic
FW104-R5_contig_1	2851745	AGCAGATCGAC	0.904762	+	ORF	2850600	2851961	Two Component Transcriptional Regulator, Fis family
FW104-R5_contig_1	2857735	ACCAGATCTCG	0.921053	-	intergenic
FW104-R5_contig_1	2877657	CGCAGATCGAG	0.910112	-	ORF	2878408	2877212	FIG040338: Glycosyl transferase
FW104-R5_contig_1	2878510	TGCCGATCGGG	0.909091	-	ORF	2879973	2878405	Eight transmembrane protein EpsH / EpsI protein
FW104-R5_contig_1	2878793	CCCTGATCACC	0.985075	-	ORF	2879973	2878405	Eight transmembrane protein EpsH / EpsI protein
FW104-R5_contig_1	2878958	CAGCGATCGCG	0.975	-	ORF	2879973	2878405	Eight transmembrane protein EpsH / EpsI protein
FW104-R5_contig_1	2899421	GGCCGATCGCC	0.931818	-	Promoter
FW104-R5_contig_1	2907279	GCGCGATCAAC	0.914286	+	ORF	2905849	2908227	alpha-xylosidase (EC 3.2.1.177)
FW104-R5_contig_1	2911736	TGGTGATCGCG	0.918033	+	ORF	2910507	2912063	Xylan 1,4-beta-xylosidase (EC 3.2.1.37)
FW104-R5_contig_1	2916796	CGCCGATCCAC	0.93617	-	intergenic
FW104-R5_contig_1	2930114	CACCGATCACG	0.95	-	intergenic
FW104-R5_contig_1	2937682	CGAAGATCGAC	0.942029	+	ORF	2937181	2937846	Phosphoribosylglycinamide formyltransferase (EC 2.1.2.2)
FW104-R5_contig_1	2938159	AGGCGATCAGC	0.966102	+	ORF	2937881	2938588	Enzyme involved in the deoxyxylulose pathway of isoprenoid biosynthesis
FW104-R5_contig_1	2938877	CCGCGATCGGC	0.911392	-	ORF	2939471	2938635	Putative transmembrane protein
FW104-R5_contig_1	2944093	TTTCGATCATC	0.953846	+	Intergenic
FW104-R5_contig_1	2944402	TGGCGATCACC	0.902778	-	Promoter
FW104-R5_contig_1	2950406	CGAAGATCACC	0.91358	+	ORF	2949993	2950958	HPr kinase/phosphorylase
FW104-R5_contig_1	2958797	GCGCGATCTCG	0.904762	+	Intergenic
FW104-R5_contig_1	2960909	GCGCGATCGGG	0.914634	+	intergenic
FW104-R5_contig_1	2967718	CTTCGATCATT	0.919355	-	ORF	2968968	2967034	DinG family ATP-dependent helicase YoaA
FW104-R5_contig_1	2968504	CGGCGATCGCA	0.945652	-	ORF	2968968	2967034	DinG family ATP-dependent helicase YoaA
FW104-R5_contig_1	2969512	TCCTGATCGAC	0.916667	+	ORF	2969081	2969629	Peroxiredoxin
FW104-R5_contig_1	2971457	CCATGATCAGC	0.946667	+	intergenic
FW104-R5_contig_1	2978745	CACCGATCCCG	0.973684	-	ORF	2982686	2978616	ATP-dependent helicase HrpA
FW104-R5_contig_1	2984402	ACGCGATCAGT	0.934066	-	ORF	2986047	2983384	FIG015547: peptidase, M16 family / FIG015287: Zinc protease
FW104-R5_contig_1	2985247	GATAGATCGAA	0.960526	+	intergenic
FW104-R5_contig_1	2993331	AGCAGATCCGC	0.906667	+	ORF	2992642	2995263	probable glucosyl transferase
FW104-R5_contig_1	2997177	GTCCGATCACC	0.963855	-	Intergenic
FW104-R5_contig_1	2997224	AGGCGATCCAC	0.90566	+	ORF	2997191	2997340	hypothetical protein
FW104-R5_contig_1	3001662	ACGCGATCGCC	0.906667	+	ORF	3001270	3003321	Metallopeptidase
FW104-R5_contig_1	3004636	CCATGATCGCG	0.945455	-	ORF	3005667	3004294	UDP-N-acetylmuramoyl-L-alanine--D-glutamate ligase (EC 6.3.2.9)
FW104-R5_contig_1	3008712	CGCCGATCAGC	0.928571	+	intergenic
FW104-R5_contig_1	3010622	AGGCGATCAAG	0.944444	-	ORF	3011898	3010381	Fumarate hydratase class I, aerobic (EC 4.2.1.2)
FW104-R5_contig_1	3011242	GCGCGATCAGT	0.987342	+	intergenic
FW104-R5_contig_1	3014853	CGCCGATCAGG	0.924051	-	intergenic
FW104-R5_contig_1	3030756	CCATGATCCGA	0.945205	-	Promoter
FW104-R5_contig_1	3031271	CCCCGATCCGC	0.931034	-	ORF	3033007	3031007	translation initiation factor IF-2
FW104-R5_contig_1	3038106	GCATGATCCAC	0.965909	-	Promoter
FW104-R5_contig_1	3044892	CGGCGATCAGG	0.939759	+	intergenic
FW104-R5_contig_1	3046104	GAATGATCGCC	0.965517	-	Intergenic
FW104-R5_contig_1	3049588	TGCTGATCGGC	0.932203	-	ORF	3050855	3048960	FIG01210409: hypothetical protein
FW104-R5_contig_1	3051621	TGCCGATCGAG	0.948718	-	ORF	3052285	3050891	3'-to-5' exoribonuclease RNase R
FW104-R5_contig_1	3051966	CGAAGATCCCG	0.901639	-	ORF	3052285	3050891	3'-to-5' exoribonuclease RNase R
FW104-R5_contig_1	3059157	CGCTGATCGCA	0.966667	-	ORF	3062626	3058469	hypothetical protein
FW104-R5_contig_1	3070222	CCACGATCGGC	0.914634	+	intergenic
FW104-R5_contig_1	3073910	CCACGATCGGC	0.910112	+	intergenic
FW104-R5_contig_1	3076956	GACTGATCGGC	0.931034	-	ORF	3077332	3073760	Two-component system sensor histidine kinase/response regulator hybrid
FW104-R5_contig_1	3078185	GCGCGATCAAT	0.908257	+	ORF	3077972	3078937	GTPase
FW104-R5_contig_1	3082418	GCGCGATCGCC	0.903226	+	Intergenic
FW104-R5_contig_1	3087819	TGCTGATCTGG	0.964286	-	intergenic
FW104-R5_contig_1	3091651	ACGCGATCGAC	0.902439	+	ORF	3090923	3091774	Bis(5'-nucleosyl)-tetraphosphatase, symmetrical (EC 3.6.1.41)
FW104-R5_contig_1	3094510	TCCTGATCGAC	0.90411	-	ORF	3095156	3092415	Protein translocase subunit SecA
FW104-R5_contig_1	3104579	CCGCGATCGCC	0.933333	+	intergenic
FW104-R5_contig_1	3111462	GCGTGATCCGC	0.964912	-	ORF	3112084	3110267	Cell division protein FtsI [Peptidoglycan synthetase] (EC 2.4.1.129)
FW104-R5_contig_1	3115001	CGGCGATCGCG	0.936709	-	ORF	3115359	3114535	16S rRNA (cytidine(1402)-2'-O)-methyltransferase (EC 2.1.1.198)
FW104-R5_contig_1	3133365	GCGCGATCACG	0.945205	+	intergenic
FW104-R5_contig_1	3135088	CGGCGATCAAG	0.957143	+	intergenic
FW104-R5_contig_1	3142583	TGGTGATCCTT	0.957143	-	ORF	3143022	3140596	hypothetical protein
FW104-R5_contig_1	3150094	GGCCGATCGGC	0.905882	+	ORF	3149828	3150748	Transcriptional regulator, RpiR family
FW104-R5_contig_1	3150920	TGTCGATCAGC	0.901099	+	intergenic
FW104-R5_contig_1	3155815	TCGCGATCGGG	0.918919	-	intergenic
FW104-R5_contig_1	3176744	CGGCGATCTGC	0.9375	+	ORF	3176333	3177130	Short-chain fatty acids transporter
FW104-R5_contig_1	3179980	CCGCGATCTCC	0.935897	+	intergenic
FW104-R5_contig_1	3188125	CGTCGATCACG	0.944444	-	ORF	3189068	3185961	RND multidrug efflux transporter; Acriflavin resistance protein
FW104-R5_contig_1	3188563	CGATGATCGAC	0.914634	-	ORF	3189068	3185961	RND multidrug efflux transporter; Acriflavin resistance protein
FW104-R5_contig_1	3191756	CAGCGATCCGG	1	-	ORF	3193177	3191486	hypothetical protein
FW104-R5_contig_1	3192017	CACTGATCGCC	0.918919	+	intergenic
FW104-R5_contig_1	3194522	CGGCGATCGAG	0.925532	-	ORF	3195060	3193177	Aerotolerance protein BatB / Aerotolerance protein BatC
FW104-R5_contig_1	3197054	AACTGATCGGC	0.90411	+	intergenic
FW104-R5_contig_1	3199819	ACGTGATCCTG	0.9	-	ORF	3200852	3198672	Type IV pilus biogenesis protein PilQ
FW104-R5_contig_1	3203559	GAAAGATCGCC	0.936508	+	intergenic
FW104-R5_contig_1	3206691	TACCGATCGAT	0.907895	+	Promoter
FW104-R5_contig_1	3208195	AGCCGATCGAG	0.933333	+	intergenic
FW104-R5_contig_1	3222164	GACCGATCAGC	0.972603	-	intergenic
FW104-R5_contig_1	3228064	TGTCGATCAGC	0.929412	-	intergenic
FW104-R5_contig_1	3230367	CCTCGATCGCC	0.926471	-	intergenic
FW104-R5_contig_1	3231157	GCGTGATCGGC	0.918919	-	intergenic
FW104-R5_contig_1	3231185	TGACGATCGCA	0.906977	+	ORF	3230580	3231710	Cytochrome d ubiquinol oxidase subunit II (EC 1.10.3.-)
FW104-R5_contig_1	3233465	GCACGATCGCC	0.904762	-	ORF	3233865	3233320	hypothetical protein
FW104-R5_contig_1	3236226	ATGCGATCCGT	0.947368	+	ORF	3235968	3236612	Ribose-5-phosphate isomerase A (EC 5.3.1.6)
FW104-R5_contig_1	3240485	CGCTGATCGAG	0.901235	-	ORF	3240753	3240355	SSU ribosomal protein S9p (S16e)
FW104-R5_contig_1	3244058	CGCGGATCGGG	0.96875	+	intergenic
FW104-R5_contig_1	3245798	CCGCGATCAGC	0.963415	-	intergenic
FW104-R5_contig_1	3250782	TCGCGATCACC	0.905405	+	ORF	3250381	3251112	integral membrane sensor signal transduction histidine kinase
FW104-R5_contig_1	3255103	CCCTGATCGCG	0.926829	+	ORF	3254627	3255370	Uncharacterized UPF0721 integral membrane protein
FW104-R5_contig_1	3261017	CGACGATCATC	0.902778	-	ORF	3263359	3259949	FIG007317: Chromosome segregation protein SMC-like
FW104-R5_contig_1	3263982	GCATGATCCGT	0.927711	+	Intergenic
FW104-R5_contig_1	3267313	GCGCGATCCGG	0.975	+	intergenic
FW104-R5_contig_1	3270531	CGGTGATCACC	0.92	-	ORF	3270691	3269594	L-alanine-DL-glutamate epimerase (EC 5.1.1.n1)
FW104-R5_contig_1	3271968	GGGTGATCCTC	0.92	-	ORF	3272146	3270743	probable exported protein STY2149
FW104-R5_contig_1	3271976	GCCCGATCGGG	0.982456	-	ORF	3272146	3270743	probable exported protein STY2149
FW104-R5_contig_1	3273976	CGCCGATCGGC	0.931507	+	ORF	3273491	3275017	FIG01111434: hypothetical protein
FW104-R5_contig_1	3277133	AGGTGATCAGC	0.906977	-	intergenic
FW104-R5_contig_1	3282234	AGCCGATCACC	0.913043	+	ORF	3280651	3282330	Beta-lactamase class C-like and penicillin binding proteins (PBPs) superfamily / DUF3471 domain
FW104-R5_contig_1	3284410	CGCCGATCAGG	0.932432	-	intergenic
FW104-R5_contig_1	3288314	CACTGATCAAG	0.913793	+	ORF	3288027	3288806	Transcriptional regulator, DeoR family
FW104-R5_contig_1	3292672	GCATGATCAGC	0.960526	-	intergenic
FW104-R5_contig_1	3295935	AGCCGATCGAG	0.9	-	intergenic
FW104-R5_contig_1	3302691	AGATGATCGGC	0.940476	+	intergenic
FW104-R5_contig_1	3310147	TCGCGATCTGC	0.9375	+	intergenic
FW104-R5_contig_1	3321290	CGTCGATCACC	0.927536	+	intergenic
FW104-R5_contig_1	3322233	CGCCGATCGCC	0.902778	-	ORF	3322597	3321215	Dihydrolipoamide acetyltransferase component of pyruvate dehydrogenase complex (EC 2.3.1.12)
FW104-R5_contig_1	3327140	TCCCGATCGAG	0.987654	+	ORF	3323742	3327344	putative membrane protein
FW104-R5_contig_1	3336653	CGGCGATCACC	0.901408	+	intergenic
FW104-R5_contig_1	3338487	CCCCGATCAGC	0.946667	+	Intergenic
FW104-R5_contig_1	3341248	CCCCGATCGCG	0.941176	+	ORF	3341002	3342606	Uncharacterized MFS-type transporter
FW104-R5_contig_1	3341511	CGACGATCCTG	0.916667	+	ORF	3341002	3342606	Uncharacterized MFS-type transporter
FW104-R5_contig_1	3342015	CGGCGATCAGC	0.921875	+	ORF	3341002	3342606	Uncharacterized MFS-type transporter
FW104-R5_contig_1	3342785	GGGCGATCCAG	0.911111	+	intergenic
FW104-R5_contig_1	3346683	GCTGGATCAGC	0.9	+	intergenic
FW104-R5_contig_1	3351092	CGCTGATCACC	0.911765	+	ORF	3350601	3351848	Alanine transaminase (EC 2.6.1.2)
FW104-R5_contig_1	3351122	TGCTGATCAAT	0.967213	+	ORF	3350601	3351848	Alanine transaminase (EC 2.6.1.2)
FW104-R5_contig_1	3355576	TCCCGATCATC	0.903226	-	ORF	3355698	3354478	Putative hydroxylase
FW104-R5_contig_1	3356582	AGCCGATCGCG	0.965517	-	intergenic
FW104-R5_contig_1	3356736	GGCGGATCGAA	0.921053	-	intergenic
FW104-R5_contig_1	3362430	CGGCGATCAGC	0.925373	-	ORF	3363940	3360986	TonB-dependent receptor
FW104-R5_contig_1	3363585	CCTCGATCGGC	0.90625	-	ORF	3363940	3360986	TonB-dependent receptor
FW104-R5_contig_1	3365350	GCATGATCGCC	0.986301	-	ORF	3365453	3365253	hypothetical protein
FW104-R5_contig_1	3372889	CGCCGATCGGC	0.922078	+	ORF	3372554	3374728	Helicase PriA essential for oriC/DnaA-independent DNA replication
FW104-R5_contig_1	3373486	GCCTGATCATC	0.928571	+	ORF	3372554	3374728	Helicase PriA essential for oriC/DnaA-independent DNA replication
FW104-R5_contig_1	3375621	CGGCGATCGCG	0.939394	+	intergenic
FW104-R5_contig_1	3376029	CGCCGATCCGC	0.985294	-	ORF	3376202	3375966	Twin-arginine translocation protein TatA
FW104-R5_contig_1	3380129	AGCTGATCAGC	0.923077	-	ORF	3380691	3378961	Nudix hydrolase 3 (EC 3.6.1.-)
FW104-R5_contig_1	3381930	GTGCGATCGGC	0.943182	+	ORF	3380875	3382161	Uncharacterized MFS-type transporter
FW104-R5_contig_1	3383917	TGTCGATCAGC	0.932203	-	intergenic
FW104-R5_contig_1	3390376	AGGAGATCAGC	0.918033	+	ORF	3388790	3390910	ATP-dependent helicase DinG/Rad3
FW104-R5_contig_1	3399642	TCGAGATCGGC	0.913043	+	intergenic
FW104-R5_contig_1	3401618	CCGCGATCGCG	0.917808	-	ORF	3401931	3397477	Glutamate synthase [NADPH] large chain (EC 1.4.1.13)
FW104-R5_contig_1	3421801	GCAAGATCGGC	0.919192	+	ORF	3421664	3422347	2-deoxyglucose-6-phosphate phosphatase 1 (EC 3.1.3.68)
FW104-R5_contig_1	3429945	GCAGGATCTCA	0.94186	+	ORF	3429858	3430622	Efflux ABC transporter, ATP-binding protein
FW104-R5_contig_1	3439484	GGAAGATCGCG	0.917526	+	intergenic
FW104-R5_contig_1	3440543	GGATGATCGCG	0.915789	+	ORF	3440276	3441169	Outer membrane lipoprotein e (P4) / NMN 5'-nucleotidase, extracellular (EC 3.1.3.5)
FW104-R5_contig_1	3447343	CACTGATCTGG	0.936508	-	Intergenic
FW104-R5_contig_1	3449397	TGCTGATCGGC	0.910112	-	ORF	3449539	3448619	Permease of the drug/metabolite transporter (DMT) superfamily
FW104-R5_contig_1	3459318	GGAGGATCACT	0.907895	+	ORF	3459180	3460124	Hydrolase, alpha/beta fold family
FW104-R5_contig_1	3463750	TGCCGATCGAC	0.912281	-	ORF	3463958	3462756	Aromatic-amino-acid aminotransferase (EC 2.6.1.57)
FW104-R5_contig_1	3464236	GGATGATCGGG	0.903226	+	intergenic
FW104-R5_contig_1	3470279	GGCCGATCGCG	0.931034	+	intergenic
FW104-R5_contig_1	3474650	CGCCGATCACC	0.928571	-	intergenic
FW104-R5_contig_1	3475242	GGATGATCTCG	0.928571	-	Intergenic
FW104-R5_contig_1	3486551	AGCCGATCAGC	0.925926	+	intergenic
FW104-R5_contig_1	3489906	GCTCGATCGCG	0.935897	+	ORF	3489696	3490034	Nitrogen regulatory protein P-II, GlnK
FW104-R5_contig_1	3493098	AGGCGATCAAG	0.911392	-	ORF	3493306	3493010	endo/excinuclease amino terminal domain protein
FW104-R5_contig_1	3504973	CGACGATCCGC	0.90625	+	Promoter
FW104-R5_contig_1	3508546	AGCAGATCATC	0.923077	-	ORF	3511364	3508128	Type I restriction-modification system, restriction subunit R (EC 3.1.21.3)
FW104-R5_contig_1	3509275	GGCTGATCAGC	0.9	-	ORF	3511364	3508128	Type I restriction-modification system, restriction subunit R (EC 3.1.21.3)
FW104-R5_contig_1	3516159	CGGTGATCGCC	0.9	-	ORF	3517843	3515945	PDZ domain family protein
FW104-R5_contig_1	3522870	CTATGATCGGC	1	-	ORF	3522874	3522119	YhhN-like
FW104-R5_contig_1	3527513	ACCTGATCGGC	0.981818	-	ORF	3528342	3526585	Alkaline phosphatase (EC 3.1.3.1)
FW104-R5_contig_1	3536899	GCGCGATCGCG	0.950617	+	intergenic
FW104-R5_contig_1	3540944	CGCTGATCACG	0.953488	-	ORF	3541089	3539806	Putative diheme cytochrome c-553
FW104-R5_contig_1	3546844	GGGTGATCTTC	0.934783	+	ORF	3546206	3547861	2-isopropylmalate synthase (EC 2.3.3.13)
FW104-R5_contig_1	3547604	CATCGATCTGG	0.901099	-	intergenic
FW104-R5_contig_1	3555501	GCACGATCACT	0.90566	-	intergenic
FW104-R5_contig_1	3557551	GCACGATCCCG	1	+	ORF	3557434	3557682	Acetolactate synthase small subunit (EC 2.2.1.6)
FW104-R5_contig_1	3560872	TGAAGATCAGC	0.906667	-	intergenic
FW104-R5_contig_1	3560944	GCTCGATCCGC	0.984375	+	ORF	3560665	3561594	4-hydroxybenzoate polyprenyltransferase (EC 2.5.1.39)
FW104-R5_contig_1	3572012	CGGCGATCCGC	1	+	intergenic
FW104-R5_contig_1	3572636	CACCGATCAGC	0.938462	+	Intergenic
FW104-R5_contig_1	3573875	GCATGATCGAC	0.948718	-	ORF	3574410	3573829	DNA-3-methyladenine glycosylase (EC 3.2.2.20)
FW104-R5_contig_1	3574171	GAGCGATCGCG	0.955556	-	ORF	3574410	3573829	DNA-3-methyladenine glycosylase (EC 3.2.2.20)
FW104-R5_contig_1	3576030	CCAGGATCATC	0.949495	-	intergenic
FW104-R5_contig_1	3579035	GGCCGATCAGG	0.923077	-	intergenic
FW104-R5_contig_1	3591288	TCACGATCGGC	0.952381	+	intergenic
FW104-R5_contig_1	3591952	GGTCGATCGCG	0.924731	+	intergenic
FW104-R5_contig_1	3593582	GCGCGATCCCG	0.922078	+	intergenic
FW104-R5_contig_1	3600016	CCAGGATCGCG	0.922078	-	intergenic
FW104-R5_contig_1	3600301	GTTCGATCGCG	0.904762	-	intergenic
FW104-R5_contig_1	3600834	CGAGGATCTCC	0.964286	-	intergenic
FW104-R5_contig_1	3617045	GCGCGATCTCG	0.907216	-	intergenic
FW104-R5_contig_1	3622548	CGTCGATCATG	0.910256	+	ORF	3621309	3622694	Leucine aminopeptidase-related protein
FW104-R5_contig_1	3628397	CGGCGATCGCG	0.909091	+	intergenic
FW104-R5_contig_1	3631573	AGCTGATCAAG	0.928571	-	ORF	3632204	3629871	General secretion pathway protein D
FW104-R5_contig_1	3632963	GTCCGATCGCG	0.907895	-	ORF	3633577	3632930	General secretion pathway protein M
FW104-R5_contig_1	3633275	CGTCGATCACG	0.905405	+	intergenic
FW104-R5_contig_1	3639067	GCCCGATCCGC	0.958904	-	ORF	3640553	3638820	General secretion pathway protein E
FW104-R5_contig_1	3644380	CGACGATCACC	0.91358	+	intergenic
FW104-R5_contig_1	3652536	AGCCGATCGAT	0.938462	-	intergenic
FW104-R5_contig_1	3657796	TGTTGATCGGC	0.910448	+	ORF	3656219	3657859	CRISPR-associated protein Csb2
FW104-R5_contig_1	3662508	AGGCGATCAGC	0.943662	+	ORF	3662398	3663654	HipA protein
FW104-R5_contig_1	3664786	CCAAGATCACC	0.960784	+	ORF	3663749	3665470	CRISPR-associated RecB family exonuclease Cas4 / CRISPR-associated protein Cas1
FW104-R5_contig_1	3667595	CCGTGATCCGC	0.930233	+	ORF	3666007	3671453	CRISPR region with repeat gtgatccgcagcgaagagctgcggcctcattgaagc
FW104-R5_contig_1	3668027	CGGTGATCCGC	0.904762	+	ORF	3666007	3671453	CRISPR region with repeat gtgatccgcagcgaagagctgcggcctcattgaagc
FW104-R5_contig_1	3670627	CGGTGATCCGC	0.923077	+	ORF	3666007	3671453	CRISPR region with repeat gtgatccgcagcgaagagctgcggcctcattgaagc
FW104-R5_contig_1	3679460	TGATGATCGGC	0.92	-	ORF	3680529	3679288	CzcABC family efflux RND transporter, membrane fusion protein
FW104-R5_contig_1	3682182	CATCGATCGCC	0.935897	+	Intergenic
FW104-R5_contig_1	3682469	AGGCGATCAGC	1	+	ORF	3682350	3683066	Hydrolase PA4440, alpha/beta fold family
FW104-R5_contig_1	3691584	TCTCGATCGGC	0.951807	+	ORF	3690922	3692115	3-oxoacyl-[ACP] synthase (EC 2.3.1.41) FabV like
FW104-R5_contig_1	3693013	TCGTGATCGAC	0.902439	+	ORF	3692903	3693658	FIG143263: Glycosyl transferase @ Dolichyl-phosphate mannose synthase related protein
FW104-R5_contig_1	3693245	CGCCGATCACG	0.924051	-	intergenic
FW104-R5_contig_1	3699213	ACCCGATCACG	0.930556	-	ORF	3699334	3698369	Lysophospholipid acyltransferase
FW104-R5_contig_1	3706020	GCAAGATCAAA	0.958333	-	Promoter
FW104-R5_contig_1	3709728	ATCCGATCCGG	0.930233	-	Promoter
FW104-R5_contig_1	3713846	TGAAGATCGGC	0.960526	-	intergenic
FW104-R5_contig_1	3715221	TCATGATCTTG	0.908046	-	intergenic
FW104-R5_contig_1	3715497	CGGCGATCAGG	0.949367	-	intergenic
FW104-R5_contig_1	3716614	TCAAGATCGCG	0.964286	-	intergenic
FW104-R5_contig_1	3722721	GGCAGATCCCA	1	+	Intergenic
FW104-R5_contig_1	3726313	GAGCGATCAGG	0.913043	-	intergenic
FW104-R5_contig_1	3728995	CCGCGATCACG	0.9	+	ORF	3728755	3729036	Protein of unknown function DUF427
FW104-R5_contig_1	3730882	CGGCGATCGCC	0.928571	-	intergenic
FW104-R5_contig_1	3731036	GGTCGATCGAA	0.907407	-	intergenic
FW104-R5_contig_1	3743416	AGGCGATCTAC	0.953488	-	ORF	3744539	3742353	Lasso peptide isopeptidase AtxE family, specific for knotted structure
FW104-R5_contig_1	3756972	AATCGATCTTC	1	-	ORF	3757981	3755864	Lasso peptide isopeptidase AtxE family, specific for knotted structure
FW104-R5_contig_1	3766133	CCATGATCCCG	0.935065	-	ORF	3766494	3764329	Lasso peptide isopeptidase AtxE family, specific for knotted structure
FW104-R5_contig_1	3770535	CGCAGATCGCC	0.928571	-	ORF	3771022	3770429	FIG006045: Sigma factor, ECF subfamily
FW104-R5_contig_1	3771405	GAGTGATCTTC	0.961538	+	Intergenic
FW104-R5_contig_1	3777354	CACCGATCCGA	0.955056	-	ORF	3777545	3776547	Iron siderophore sensor protein
FW104-R5_contig_1	3783092	CGCAGATCCTT	0.921053	-	intergenic
FW104-R5_contig_1	3783422	CACCGATCAGC	0.90625	+	ORF	3783371	3784126	FIG071884: Hypothetical protein
FW104-R5_contig_1	3787605	TCGTGATCGGC	0.917526	+	ORF	3786760	3787626	Transmembrane protein
FW104-R5_contig_1	3788696	TCTCGATCGGC	0.9375	-	ORF	3789510	3787636	Lysophospholipid transporter LplT / 2-acylglycerophosphoethanolamine acyltransferase (EC 2.3.1.40)
FW104-R5_contig_1	3795998	CCCCGATCAGC	0.951807	+	intergenic
FW104-R5_contig_1	3796661	TCTGGATCACA	0.917526	+	Promoter
FW104-R5_contig_1	3797313	GCTGGATCGAG	0.928571	-	intergenic
FW104-R5_contig_1	3797994	GGTCGATCGCC	0.90411	-	intergenic
FW104-R5_contig_1	3799395	GCGCGATCGCA	0.965116	+	intergenic
FW104-R5_contig_1	3799657	TGCCGATCATC	0.924051	-	ORF	3799940	3799374	FIG056164: rhomboid family serine protease
FW104-R5_contig_1	3805768	TGAAGATCTTT	0.927711	-	intergenic
FW104-R5_contig_1	3809214	GCGCGATCGGC	0.940476	+	ORF	3808927	3810057	Anhydro-N-acetylmuramic acid kinase (EC 2.7.1.170)
FW104-R5_contig_1	3822016	GGGTGATCGCC	0.986111	+	ORF	3821927	3822679	Oxidoreductase
FW104-R5_contig_1	3827348	GCTCGATCAGG	0.960526	-	intergenic
FW104-R5_contig_1	3828486	TGTCGATCAGC	0.918919	-	intergenic
FW104-R5_contig_1	3835289	TGCCGATCGCG	0.987013	-	intergenic
FW104-R5_contig_1	3836017	AGATGATCCAC	0.952381	+	ORF	3834833	3837307	diguanylate cyclase/phosphodiesterase (GGDEF & EAL domains) with PAS/PAC sensor(s)
FW104-R5_contig_1	3836552	CCTCGATCCGC	0.94	-	intergenic
FW104-R5_contig_1	3838884	AGTCGATCGCC	0.918605	-	intergenic
FW104-R5_contig_1	3839808	GCACGATCGCT	0.929577	+	ORF	3837918	3846593	Cyclic beta-1,2-glucan synthase (EC 2.4.1.-)
FW104-R5_contig_1	3843530	AGCTGATCGGC	0.911392	+	ORF	3837918	3846593	Cyclic beta-1,2-glucan synthase (EC 2.4.1.-)
FW104-R5_contig_1	3860409	CAGTGATCGCG	0.96	+	ORF	3859462	3860720	repeat region
FW104-R5_contig_1	3866611	GCACGATCAGC	0.955752	-	ORF	3867410	3866301	Transposase
FW104-R5_contig_1	3881086	CGGCGATCGCG	0.911765	+	ORF	3880487	3881404	Porphobilinogen deaminase (EC 2.5.1.61)
FW104-R5_contig_1	3881092	TCGCGATCGAG	0.940476	+	ORF	3880487	3881404	Porphobilinogen deaminase (EC 2.5.1.61)
FW104-R5_contig_1	3882669	GCAGGATCCAC	0.926316	+	intergenic
FW104-R5_contig_1	3884102	CCACGATCCGC	0.90566	+	ORF	3883323	3884348	Transcriptional regulator, YafY family
FW104-R5_contig_1	3885217	GTTCGATCAGC	0.950617	-	intergenic
FW104-R5_contig_1	3885736	CGCCGATCAGA	0.925373	+	intergenic
FW104-R5_contig_1	3886383	CGGCGATCTCG	0.934211	+	Intergenic
FW104-R5_contig_1	3887614	AGGCGATCGCG	0.909091	+	intergenic
FW104-R5_contig_1	3887800	CCTCGATCTCC	0.954545	+	intergenic
FW104-R5_contig_1	3892819	TGCTGATCACC	0.962264	+	ORF	3892739	3893662	Transcriptional regulator, LacI family
FW104-R5_contig_1	3896922	CGACGATCTCG	0.924051	+	ORF	3896775	3898238	hypothetical protein
FW104-R5_contig_1	3901357	CGGCGATCGCC	0.923077	+	intergenic
FW104-R5_contig_1	3904006	AGGCGATCACC	0.915493	-	ORF	3904574	3903762	Exodeoxyribonuclease III (EC 3.1.11.2)
FW104-R5_contig_1	3907446	GCACGATCGCG	0.926471	-	intergenic
FW104-R5_contig_1	3907566	TGCCGATCAGG	0.906977	-	intergenic
FW104-R5_contig_1	3910056	CGTCGATCGAC	0.908046	+	intergenic
FW104-R5_contig_1	3914676	AGATGATCGAG	0.918367	+	ORF	3914437	3916779	Hydroxymethylglutaryl-CoA reductase (EC 1.1.1.34) / Mevalonate kinase (EC 2.7.1.36)
FW104-R5_contig_1	3915765	GCGAGATCAAG	0.958333	+	ORF	3914437	3916779	Hydroxymethylglutaryl-CoA reductase (EC 1.1.1.34) / Mevalonate kinase (EC 2.7.1.36)
FW104-R5_contig_1	3915931	CGGCGATCGCG	0.944444	-	intergenic
FW104-R5_contig_1	3918146	GAAGGATCGGC	0.94382	-	Promoter
FW104-R5_contig_1	3920603	CGCCGATCAAC	0.916667	+	ORF	3919971	3920855	Site-specific tyrosine recombinase XerC
FW104-R5_contig_1	3924911	ACCAGATCCAT	0.911392	-	intergenic
FW104-R5_contig_2	6728	GAGTGATCGGC	0.947368	-	intergenic
FW104-R5_contig_2	10731	CGACGATCCAC	0.914286	-	ORF	11381	10638	Pyridoxine 5'-phosphate synthase (EC 2.6.99.2)
FW104-R5_contig_2	15952	GATTGATCCGA	0.9	-	ORF	16485	15811	Two-component transcriptional response regulator, LuxR family
FW104-R5_contig_2	18798	GGTTGATCGAA	0.9	-	intergenic
FW104-R5_contig_2	25373	GACCGATCCGC	0.942308	-	ORF	26738	25365	hypothetical protein
FW104-R5_contig_2	26228	GCCCGATCTGC	0.901639	-	ORF	26738	25365	hypothetical protein
FW104-R5_contig_2	31721	TTTCGATCAAG	0.909091	+	ORF	31155	31766	ThiJ/PfpI domain protein
FW104-R5_contig_2	34695	ACAAGATCAGC	0.972973	+	ORF	33599	35455	hypothetical protein
FW104-R5_contig_2	39670	CGTCGATCAGA	0.9375	+	ORF	39038	39847	Acyl-CoA:1-acyl-sn-glycerol-3-phosphate acyltransferase (EC 2.3.1.51)
FW104-R5_contig_2	41040	CCAGGATCAAC	0.907407	-	ORF	41221	40994	hypothetical protein
FW104-R5_contig_2	49340	AACCGATCGGC	0.956522	-	ORF	49950	48475	AAA ATPase, central region
FW104-R5_contig_2	72006	GTTCGATCGAG	0.912281	+	ORF	71527	72498	Probable transcription regulator protein of MDR efflux pump cluster
FW104-R5_contig_2	81804	CGCCGATCGGC	0.916667	-	ORF	81984	80593	2-Keto-D-gluconate dehydrogenase (EC 1.1.99.4), membrane-bound, cytochrome c
FW104-R5_contig_2	82749	AGATGATCGGC	0.94	-	ORF	83624	81981	2-Keto-D-gluconate dehydrogenase (EC 1.1.99.4), membrane-bound, flavoprotein
FW104-R5_contig_2	82938	TGCTGATCGAC	1	-	ORF	83624	81981	2-Keto-D-gluconate dehydrogenase (EC 1.1.99.4), membrane-bound, flavoprotein
FW104-R5_contig_2	96304	GTGCGATCCGC	0.975	+	intergenic
FW104-R5_contig_2	105937	CACCGATCGGC	0.94	+	intergenic
FW104-R5_contig_2	106225	GCGCGATCACG	0.955556	+	ORF	106070	106303	hypothetical protein
FW104-R5_contig_2	108849	CCATGATCGAC	0.925926	+	ORF	108229	109563	hypothetical protein
FW104-R5_contig_2	114103	GGTCGATCGCG	0.915493	+	ORF	111574	114468	IncF plasmid conjugative transfer protein TraG
FW104-R5_contig_2	118548	ACGTGATCCCG	0.923077	+	ORF	118270	118812	hypothetical protein
FW104-R5_contig_2	119123	GCTCGATCGGC	0.930556	+	ORF	119060	121621	Dipeptidyl peptidase IV
FW104-R5_contig_2	137248	CAGCGATCAGC	0.918367	+	ORF	136729	137652	hypothetical protein
FW104-R5_contig_2	137593	GCTCGATCTCG	0.921053	-	ORF	139054	137432	hypothetical protein
FW104-R5_contig_2	137787	TGCCGATCTGT	1	+	intergenic
FW104-R5_contig_2	139524	GGGCGATCCGC	0.946429	-	ORF	142345	139244	Oar protein
FW104-R5_contig_2	145496	TTTCGATCAAA	0.90625	-	intergenic
FW104-R5_contig_2	152456	CGCTGATCTGT	0.925926	-	ORF	152966	151677	Uncharacterized MFS-type transporter
FW104-R5_contig_2	157022	CGACGATCAGC	1	+	ORF	155552	157024	FIG015287: Zinc protease
FW104-R5_contig_2	170065	TGCCGATCGAG	0.904762	+	ORF	169664	171079	Efflux transport system, outer membrane factor (OMF) lipoprotein
FW104-R5_contig_2	178410	GCAAGATCACC	0.910448	-	Intergenic
FW104-R5_contig_2	184123	TCGAGATCGCG	0.95	-	intergenic
FW104-R5_contig_2	185797	TCGCGATCGCG	0.925	-	intergenic
FW104-R5_contig_2	187040	CCTGGATCGCT	0.982456	+	ORF	187001	187126	hypothetical protein
FW104-R5_contig_2	189079	GGCAGATCGCC	0.949153	+	intergenic
FW104-R5_contig_2	196076	TCATGATCTTC	0.912281	+	ORF	194098	196341	TonB-dependent receptor
