# Supplementary material for: Genomic Features and Pervasive Negative Selection in Rhodanobacter Strains Isolated from Nitrate and Heavy Metal Contaminated Aquifer
Source: Microbiol Spectr. 2022 Feb 2;10(1):e02591-21. doi: 10.1128/spectrum.02591-21 (PMC8809349; doi:10.1128/spectrum.02591-21)
Supplement: SUPPLEMENTAL FILE 5 — Supplemental material. Download SPECTRUM02591-21_Supp_5_seq6.xlsx, XLSX file, 0.02 MB [file spectrum02591-21_supp_5_seq6.xlsx]

## Sheet: Denitrifying genes
Denitrification gene	FW510-R12	FW104-10F02	FW104-R5	FW104-R3	FW104-MT042	FW104-10B01	DSM24678	Average
Fumarate and nitrate reduction regulatory protein	0.0126358	0	0	0	NA	0	0.0731765	0.029
NnrS protein involved in response to NO	0.0571452	0	0	0	NA	0	0.21081	0.084
Nitric-oxide reductase (EC 1.7.99.7), quinol-dependent	0.0511479	0.0573034	0.0573034	0.0573034	0.0644833	0.0573034	NA	0.054
Two-component transcriptional response regulator, NarL/FixJ family	0.006614	0.065499	0.065499	0.065499	0.059832	0.065499	0.057686	0.022
Nitrous oxide reductase maturation protein NosR	0.0656936	0.0874304	0.0874304	0.0874304	0.0743595	0.0577572	0.0345842	0.072
Nitrous-oxide reductase (EC 1.7.99.6)	0.0302328	0.0141035	0.0141035	0.0141035	0.0296841	0.0141035	0.0159769	0.03
Nitrous oxide reductase maturation protein NosD	0.0698688	0.05331	0.0542469	0.05331	0.0576511	0.05331	0.0693582	0.07
Nitrous oxide reductase maturation protein NosF (ATPase)	0.0541717	0.0401796	0.0401796	0.0401796	0.0401796	0.0401796	0.0557663	0.053
Nitrous oxide reductase maturation transmembrane protein NosY	0.0290015	0.0186712	0.0186712	0.0186712	0.0186712	0.0186712	0.0360659	0.08
Nitrous oxide reductase maturation protein, outer-membrane lipoprotein NosL	0.170706	0.630215	0.630215	0.630215	0.630215	0.630215	1.07991	0.66
Nitric-oxide reductase subunit B (EC 1.7.99.7)	0.0574422	NA	0	NA	0.395114	NA	0.305355	0.1858
Nitric-oxide reductase (EC 1.7.99.7), quinol-dependent	0.0565	NA	0.0734576	NA	0.0151152	NA	0.015053	0.04334
Nitrate/nitrite transporter NarK/U	0.0275336	0.0100584	0.0100584	0.0100584	0.0195287	0.0100584	0.178343	0.0502
Nitrate/nitrite transporter NarK/U 1	0.120772	0.297645	0.297645	0.297645	0.259751	0.297645	0.293961	0.24228
Respiratory nitrate reductase gamma chain (EC 1.7.99.4)	0.128781	0	0	0	0.0721135	0.034673	0	0.070466
Respiratory nitrate reductase delta chain (EC 1.7.99.4)	0.0699508	0.0948078	0.0948078	0.0948078	0.0628853	0.0948078	0.268105	0.10504
Respiratory nitrate reductase beta chain (EC 1.7.99.4)	0.0215247	0.00939294	0.00939294	0.00939294	0.0215764	0.00939294	0.406666	0.05056
Respiratory nitrate reductase alpha chain (EC 1.7.99.4)	0.0206845	0.00858036	0.00858036	0.00858036	0.0105917	0.00858036	0.0120293	0.01373
Copper-containing nitrite reductase (EC 1.7.2.1)	0.0268896	0.0166861	0.0166861	0.0166861	0.0325142	0.0166861	0	0.02374
Fumarate and nitrate reduction regulatory protein	0.0211558	0.0848787	0	0	0	NA	0	0.01775
Two-component transcriptional response regulator, NarL/FixJ family	0.028776	NA	NA	NA	NA	NA	NA	0.028776
NnrU family protein, required for expression of nitric oxide and nitrite reductases (Nir and Nor)	0.174702	0.261892	0.261892	0.261892	0.261892	0.261892	0.319743	0.28353

## Sheet: Metal resistance genes
Metal resistane gene	FW104-MT042	FW104-R5	FW510-R12	FW104-R3	FW104-10B01	FW104-10F02	DSM24678	Average
Arsenate reductase (EC 1.20.4.1) glutaredoxin-coupled, glutaredoxin-like family	NaN	NaN	0.578425	0.641905	0.641905	0.641905	0.63799	0.521869
Arsenic resistance protein ArsH	NaN	0.0851513	1.18041	NaN	NaN	NaN	NaN	0.670531
Arsenic resistance protein ArsH	NaN	NaN	0.698522	0.0948941	0.0948941	0.0948941	0.0948941	0.418734
Azurin (arsenate reductase)	NaN	0	0.210788	0	0	0	0	0.0670266
Transcriptional regulator, ArsR family	NaN	NaN	0.0918952	NaN	NaN	NaN	NaN	0.0916157
Transcriptional regulator, ArsR family / Methyltransferase fusion	0.0954168	0.0954168	0.0906469	0.186633	0.0954168	0.0954168	0.0954168	0.0949183
Two Component Transcriptional Regulator, Fis family	0.0489566	0.647006	0.121309	0.930349	0.241553	0.241553	0.0313691	0.380374
Cobalt/zinc/cadmium resistance protein CzcD	NaN	NaN	0.066063	0.066063	0.066063	0.066063	0.670542	0.293356
Cobalt/zinc/cadmium resistance protein CzcD	NaN	NaN	0.154404	0.154404	0.154404	0.154404	0.111587	0.150927
Cobalt/zinc/cadmium resistance protein CzcD	0	0.182433	0.253071	0.182433	0.182433	0.182433	NaN	0.187459
Cobalt/zinc/cadmium resistance protein CzcD	0.348435	1.06864	0.118194	0.556566	0.348435	0.348435	0.173579	0.420768
Cobalt/zinc/cadmium resistance protein CzcD	NaN	0.188233	0.175896	0.188233	0.188233	0.188233	0.150463	0.145029
czcABC family efflux RND transporter, membrane fusion protein	NaN	NaN	0.0600027	0.0486268	0.0600027	0.0600027	0.175741	0.100333
czcABC family efflux RND transporter, membrane fusion protein	0.0792988	0.189202	0.165647	0.189202	0.189202	0.189202	0.0733691	0.122324
czcABC family efflux RND transporter, membrane fusion protein	NaN	0.501568	0.282713	0.339466	0.371823	0.371823	0.501568	0.370757
czcABC family efflux RND transporter, outer membrane protein	NaN	NaN	0.0672486	0.034892	0.0672486	0.0672486	0.0696795	0.0669004
czcABC family efflux RND transporter, outer membrane protein	0.371637	0.0330983	0.297735	0.0330983	0.0330983	0.0330983	0.19538	0.202885
czcABC family efflux RND transporter, outer membrane protein	NaN	0.20751	0.233201	0.280097	0.272507	0.272507	0.377214	0.249539
czcABC family efflux RND transporter, transmembrane protein	NaN	NaN	0.0320064	0.0444519	0.031846	0.031846	0.0377813	0.175681
czcABC family efflux RND transporter, transmembrane protein	0.669419	0.702579	0.659676	0.749498	0.656276	0.656276	0.690763	0.602199
czcABC family efflux RND transporter, transmembrane protein	0.818492	0.81944	0.147902	1.01603	0.766347	0.766347	0.879064	0.551601
2-hydroxychromene-2-carboxylate isomerase/DsbA-like thioredoxin domain	0.166663	0.166663	0.345869	0.166663	0.166663	0.166663	0.166663	0.268627
DsbA oxidoreductase	0.701375	1.04686	0.493965	1.04686	1.04686	1.04686	0.350039	0.518566
Periplasmic thiol:disulfide interchange protein DsbA	0	0	0.273559	0	0	0	0	0.142034
Periplasmic thiol:disulfide interchange protein DsbA	0.498959	0.498959	0.301222	0.498959	0.498959	0.498959	0.836711	0.340547
Periplasmic thiol:disulfide oxidoreductase DsbB, required for DsbA reoxidation	0.0967204	0.0967204	0.190993	0.0967204	0.0967204	0.0967204	0.276137	0.219654
thiol:disulfide interchange protein DsbC	NaN	NaN	0.0937401	NaN	NaN	NaN	0	0.0511297
Superoxide dismutase [Fe] (EC 1.15.1.1)	0	0	0.0870492	0	0	0	0	0.0271152
magnesium and cobalt efflux protein CorC	0.0879645	0.053011	0.101533	0.053011	0.053011	0.053011	0.0315252	0.0860948
magnesium and cobalt transport protein CorA	0.336282	0.336282	0.290909	0.336282	0.336282	0.336282	1.6874	0.483171
Copper resistance protein B	NaN	NaN	0.0976305	0.33619	0.0963732	0.0963732	0.15779	0.165876
Copper resistance protein B	NaN	0.678345	0.348453	1.35988	1.35988	1.35988	0.847328	0.709697
Copper-translocating P-type ATPase (EC 3.6.3.4)	0.229253	0.966554	0.273399	0.544163	0.262345	0.262345	0.261824	0.495567
Cu(I)-responsive transcriptional regulator	NaN	NaN	0.556969	0.639092	0.639092	0.639092	0.639092	0.527915
MultiCopper oxidase	NaN	0	0.155488	0.160338	0.200458	0.200458	0.113727	0.173764
MultiCopper oxidase	NaN	0.674136	1.08074	1.10588	1.08074	1.08074	1.08157	0.831963
MultiCopper oxidase	0.046522	0.046522	0.217352	0.046522	0.046522	0.046522	0.0538224	0.12043
MultiCopper oxidase	NaN	0.376911	0.217283	0.308126	0.479605	0.479605	0.460673	0.548613
Periplasmic divalent cation tolerance protein CutA	0.772281	0.772281	0.254362	0.772281	0.772281	0.772281	0.693107	0.559867
RND efflux system, Membrane fusion protein	0.261401	0.261401	1.45403	0.304889	0.261401	0.261401	0.315503	0.688055
RND efflux system, Membrane fusion protein	0	0.339907	1.10038	0.339907	0.180306	0.180306	0.308344	0.548746
RND efflux system, Membrane fusion protein	0.0520691	0.265694	1.66585	0.111257	0.114061	0.114061	0.0520691	0.542384
RND efflux system, Membrane fusion protein	0.144876	0.201421	0.331184	0.187267	0.187267	0.187267	0	0.244566
RND efflux system, Membrane fusion protein	0.608111	0.364227	0.250329	0.364227	0.364227	0.364227	0.729777	0.374024
RND efflux system, Membrane fusion protein	0	NaN	0.442532	0.120673	0.120673	0.120673	0.120673	0.267498
Copper/silver efflux RND transporter, membrane fusion protein CusB	NaN	0.269609	0.201862	0.222608	0.229475	0.229475	0.118369	0.254203
Copper/silver efflux RND transporter, outer membrane protein CusC	NaN	NaN	0.197556	0.183025	0.192105	0.192105	0.21695	0.19794
Copper/silver efflux RND transporter, transmembrane protein CusA	NaN	NaN	0.123152	0.175738	0.123152	0.123152	0.0749718	0.247118
Copper/silver efflux RND transporter, transmembrane protein CusA	NaN	0.215934	0.199039	0.330048	0.215934	0.215934	0.215934	0.22086
Bacterioferritin (EC 1.16.3.1)	0.150016	0.150016	0.0986859	0.150016	0.150016	0.150016	NaN	0.0855944
Bacterioferritin (EC 1.16.3.1)	0	NaN	0.121742	NaN	NaN	NaN	0	0.0507794
Bacterioferritin-associated ferredoxin	NaN	NaN	0.0660298	NaN	NaN	NaN	NaN	0.126415
Ferric siderophore transport system, biopolymer transport protein ExbB	0.389312	0.125546	0.154351	0.13746	0.13746	0.13746	0.13746	0.144684
Putative high-affinity iron permease	NaN	0	0.142363	0.142363	0.142363	0.142363	0.128601	0.122184
TonB-dependent siderophore receptor	0.296654	2.62069	0.45363	0.277628	0.330479	0.330479	0.301738	0.602229
cation diffusion facilitator family transporter	0	0.17388	0.125171	0.135852	0.135852	0.135852	0.125156	0.139063
Lead, cadmium, zinc and mercury transporting ATPase (EC 3.6.3.3) (EC 3.6.3.5); Copper-translocating P-type ATPase (EC 3.6.3.4)	NaN	0.654402	0.187333	0.73712	0.73712	0.73712	0.73712	0.550734
Lead, cadmium, zinc and mercury transporting ATPase (EC 3.6.3.3) (EC 3.6.3.5); Copper-translocating P-type ATPase (EC 3.6.3.4)	NaN	NaN	0.420302	0.416058	0.416058	0.416058	0.121045	0.343688
Lead, cadmium, zinc and mercury transporting ATPase (EC 3.6.3.3) (EC 3.6.3.5); Copper-translocating P-type ATPase (EC 3.6.3.4)	NaN	NaN	0.486804	0.632538	0.471924	0.471924	0.554303	0.502797
Lead, cadmium, zinc and mercury transporting ATPase (EC 3.6.3.3) (EC 3.6.3.5); Copper-translocating P-type ATPase (EC 3.6.3.4)	NaN	NaN	0.5732	0.729138	0.593198	0.593198	0.401061	0.547016
Mg(2+) transport ATPase, P-type (EC 3.6.3.2)	0.382119	0.200036	0.919032	0.190008	0.24961	0.24961	0.167291	0.363723
Mg(2+) transport ATPase, P-type (EC 3.6.3.2)	0.0906613	NaN	0.252041	NaN	NaN	NaN	0.0753477	0.137426
Putative Manganese efflux pump MntP	0	NaN	0.354837	NaN	NaN	NaN	0	0.149737
mercuric ion reductase (EC 1.16.1.1)	NaN	0.200767	0.184193	0.188074	0.111573	0.111573	0.200767	0.25597
mercuric ion reductase (EC 1.16.1.1)	0.287703	0.167944	0.229667	0.352418	0.176946	0.176946	0.167944	0.217587
mercuric resistance operon regulatory protein mercuric	NaN	0.849513	0.171176	0.138365	0.110804	0.110804	0.104101	0.218302
mercuric resistance operon regulatory protein mercuric	0	0.343866	0.140837	0.255505	0	0	NaN	0.202281
mercuric resistence transcriptional repressor, MerD	NaN	NaN	0.591425	0.32547	0.32547	0.32547	0.494654	0.43137
mercuric transport protein, MerT	NaN	NaN	0.567301	0.507887	0.507887	0.507887	0.0917244	0.352997
mercuric transport protein, MerT	NaN	0.292003	0.166279	0.188243	0.163904	0.163904	0.188243	0.171587
mercuric transport protein, MerT	NaN	NaN	0.192467	0	NaN	NaN	NaN	0.103084
Periplasmic mercury(+2) binding protein, MerP	NaN	NaN	0.242961	0.257693	0.257693	0.257693	0.26982	0.269716
Periplasmic mercury(+2) binding protein, MerP	NaN	0.233412	0.112657	0.321994	0.179188	0.179188	0.338175	0.229558
Periplasmic mercury(+2) binding protein, MerP	0.354082	NaN	0.341886	0.175244	0.175244	0.175244	NaN	0.215747
Transcriptional regulator PA2737, mercuric family	0	0	0	0	0	0	0	0
Transcriptional regulator, mercuric family	NaN	1.15356	0.172594	NaN	NaN	NaN	NaN	0.633726
Transcriptional regulator, mercuric family	NaN	NaN	0.279098	NaN	NaN	NaN	0.199137	0.269275
Transcriptional regulator, mercuric family	0.0727183	0.145778	0.289505	0.145778	0.145778	0.145778	NaN	0.204283
Molybdenum ABC transporter ATP-binding protein ModC	NaN	1.05221	0.180353	1.0833	NaN	NaN	NaN	0.747177
Molybdenum ABC transporter permease protein ModB	0	0	0.150042	0	0	0	0	0.052504
Molybdenum ABC transporter, substrate-binding protein ModA	NaN	NaN	0.2443	NaN	NaN	NaN	NaN	0.2443
Molybdenum cofactor guanylyltransferase (EC 2.7.7.77)	0.681383	0.621088	0.431053	0.681383	0.681383	0.681383	0.504095	0.543816
zinc uptake regulation protein Zur	NaN	0	0.0900619	0	0	0	0.0606476	0.0449849

## Sheet: Restriction-modification system
Restriction-modification gene	FW104-MT042	FW104-R5	FW510-R12	FW104-R3	FW104-10B01	FW104-10F02	DSM24678	Average
DNA/RNA helicase, superfamily II	0.0459744	0.026292	0.102513	0.026292	0.026292	0.026292	0.0459744	0.06669
